# Supplementary material for: Biochemical and Structural Insights into a Thiamine Diphosphate-Dependent α-Ketoglutarate Decarboxylase from Cyanobacterium Microcystis aeruginosa NIES-843
Source: Int J Mol Sci. 2023 Jul 30;24(15):12198. doi: 10.3390/ijms241512198 (PMC10418658; doi:10.3390/ijms241512198)
Supplement: Supplementary file 1 [file ijms-24-12198-s001.zip]

Archive with 3 entries (3 files):
- File S1.pdb
- File S2.pdb
- ijms-2502851-supplementary-revised.pdf
