# Supplementary material for: Biochemical and Structural Insights into a Thiamine Diphosphate-Dependent α-Ketoglutarate Decarboxylase from Cyanobacterium Microcystis aeruginosa NIES-843
Source: Int J Mol Sci. 2023 Jul 30;24(15):12198. doi: 10.3390/ijms241512198 (PMC10418658; doi:10.3390/ijms241512198)
Supplement: Supplementary file 1 [file ijms-24-12198-s001.zip › File S1.pdb]

ATOM      1  N   MET A   1      17.860   9.705 -36.470  1.00  0.49           N  
ATOM      2  CA  MET A   1      19.205   9.122 -36.661  1.00  0.49           C  
ATOM      3  C   MET A   1      20.049   9.266 -35.369  1.00  0.49           C  
ATOM      4  O   MET A   1      20.927   8.430 -35.150  1.00  0.49           O  
ATOM      5  CB  MET A   1      19.955   9.728 -37.872  1.00  0.49           C  
ATOM      6  CG  MET A   1      19.305   9.451 -39.240  1.00  0.49           C  
ATOM      7  SD  MET A   1      19.068   7.706 -39.689  1.00  0.49           S  
ATOM      8  CE  MET A   1      20.783   7.117 -39.675  1.00  0.49           C  
ATOM      9  H1  MET A   1      17.341   9.658 -37.334  1.00  0.49           H  
ATOM     10  H2  MET A   1      17.340   9.122 -35.824  1.00  0.49           H  
ATOM     11  HA  MET A   1      19.094   8.051 -36.833  1.00  0.49           H  
ATOM     12  HB3 MET A   1      20.984   9.366 -37.900  1.00  0.49           H  
ATOM     13  HB2 MET A   1      20.037  10.809 -37.744  1.00  0.49           H  
ATOM     14  HG3 MET A   1      19.906   9.916 -40.022  1.00  0.49           H  
ATOM     15  HG2 MET A   1      18.330   9.938 -39.284  1.00  0.49           H  
ATOM     16  HE1 MET A   1      20.829   6.092 -40.043  1.00  0.49           H  
ATOM     17  HE2 MET A   1      21.408   7.742 -40.313  1.00  0.49           H  
ATOM     18  HE3 MET A   1      21.188   7.133 -38.663  1.00  0.49           H  
ATOM     19  N   GLY A   2      19.812  10.316 -34.560  1.00  0.45           N  
ATOM     20  CA  GLY A   2      20.539  10.574 -33.320  1.00  0.45           C  
ATOM     21  C   GLY A   2      19.961   9.697 -32.206  1.00  0.45           C  
ATOM     22  O   GLY A   2      18.747   9.675 -31.995  1.00  0.45           O  
ATOM     23  H   GLY A   2      19.061  10.947 -34.800  1.00  0.45           H  
ATOM     24  HA3 GLY A   2      20.419  11.623 -33.047  1.00  0.45           H  
ATOM     25  HA2 GLY A   2      21.608  10.395 -33.452  1.00  0.45           H  
ATOM     26  N   GLU A   3      20.851   9.006 -31.478  1.00  0.49           N  
ATOM     27  CA  GLU A   3      20.501   8.160 -30.341  1.00  0.49           C  
ATOM     28  C   GLU A   3      20.182   8.994 -29.092  1.00  0.49           C  
ATOM     29  O   GLU A   3      20.893   9.953 -28.790  1.00  0.49           O  
ATOM     30  CB  GLU A   3      21.641   7.167 -30.052  1.00  0.49           C  
ATOM     31  CG  GLU A   3      21.899   6.166 -31.201  1.00  0.49           C  
ATOM     32  CD  GLU A   3      22.917   5.055 -30.887  1.00  0.49           C  
ATOM     33  OE1 GLU A   3      23.602   5.130 -29.841  1.00  0.49           O  
ATOM     34  OE2 GLU A   3      22.993   4.126 -31.720  1.00  0.49           O1-
ATOM     35  H   GLU A   3      21.835   9.067 -31.696  1.00  0.49           H  
ATOM     36  HA  GLU A   3      19.612   7.586 -30.611  1.00  0.49           H  
ATOM     37  HB3 GLU A   3      21.403   6.617 -29.142  1.00  0.49           H  
ATOM     38  HB2 GLU A   3      22.558   7.719 -29.839  1.00  0.49           H  
ATOM     39  HG3 GLU A   3      22.247   6.701 -32.086  1.00  0.49           H  
ATOM     40  HG2 GLU A   3      20.958   5.696 -31.484  1.00  0.49           H  
ATOM     41  N   LEU A   4      19.129   8.568 -28.384  1.00  0.63           N  
ATOM     42  CA  LEU A   4      18.679   9.114 -27.107  1.00  0.63           C  
ATOM     43  C   LEU A   4      18.729   7.989 -26.065  1.00  0.63           C  
ATOM     44  O   LEU A   4      18.654   6.818 -26.439  1.00  0.63           O  
ATOM     45  CB  LEU A   4      17.219   9.605 -27.264  1.00  0.63           C  
ATOM     46  CG  LEU A   4      16.997  10.726 -28.306  1.00  0.63           C  
ATOM     47  CD1 LEU A   4      15.492  11.038 -28.461  1.00  0.63           C  
ATOM     48  CD2 LEU A   4      17.831  11.988 -28.000  1.00  0.63           C  
ATOM     49  H   LEU A   4      18.621   7.753 -28.701  1.00  0.63           H  
ATOM     50  HA  LEU A   4      19.325   9.926 -26.769  1.00  0.63           H  
ATOM     51  HB3 LEU A   4      16.851   9.953 -26.300  1.00  0.63           H  
ATOM     52  HB2 LEU A   4      16.593   8.752 -27.528  1.00  0.63           H  
ATOM     53  HG  LEU A   4      17.330  10.350 -29.275  1.00  0.63           H  
ATOM     54 HD11 LEU A   4      15.171  10.886 -29.492  1.00  0.63           H  
ATOM     55 HD12 LEU A   4      14.873  10.394 -27.835  1.00  0.63           H  
ATOM     56 HD13 LEU A   4      15.242  12.063 -28.191  1.00  0.63           H  
ATOM     57 HD21 LEU A   4      17.269  12.911 -28.135  1.00  0.63           H  
ATOM     58 HD22 LEU A   4      18.205  11.992 -26.975  1.00  0.63           H  
ATOM     59 HD23 LEU A   4      18.697  12.044 -28.661  1.00  0.63           H  
ATOM     60  N   ASN A   5      18.777   8.344 -24.769  1.00  0.72           N  
ATOM     61  CA  ASN A   5      18.594   7.383 -23.668  1.00  0.72           C  
ATOM     62  C   ASN A   5      17.204   6.731 -23.760  1.00  0.72           C  
ATOM     63  O   ASN A   5      16.253   7.394 -24.165  1.00  0.72           O  
ATOM     64  CB  ASN A   5      18.762   8.085 -22.303  1.00  0.72           C  
ATOM     65  CG  ASN A   5      20.188   8.585 -22.054  1.00  0.72           C  
ATOM     66  OD1 ASN A   5      20.552   9.673 -22.491  1.00  0.72           O  
ATOM     67  ND2 ASN A   5      21.000   7.797 -21.347  1.00  0.72           N  
ATOM     68  H   ASN A   5      18.813   9.322 -24.512  1.00  0.72           H  
ATOM     69  HA  ASN A   5      19.369   6.621 -23.778  1.00  0.72           H  
ATOM     70  HB3 ASN A   5      18.496   7.400 -21.496  1.00  0.72           H  
ATOM     71  HB2 ASN A   5      18.074   8.927 -22.221  1.00  0.72           H  
ATOM     72 HD22 ASN A   5      21.948   8.092 -21.161  1.00  0.72           H  
ATOM     73 HD21 ASN A   5      20.687   6.901 -21.002  1.00  0.72           H  
ATOM     74  N   THR A   6      17.100   5.448 -23.395  1.00  0.76           N  
ATOM     75  CA  THR A   6      15.850   4.682 -23.482  1.00  0.76           C  
ATOM     76  C   THR A   6      14.748   5.177 -22.516  1.00  0.76           C  
ATOM     77  O   THR A   6      13.566   4.983 -22.799  1.00  0.76           O  
ATOM     78  CB  THR A   6      16.125   3.186 -23.242  1.00  0.76           C  
ATOM     79  OG1 THR A   6      16.990   2.732 -24.261  1.00  0.76           O  
ATOM     80  CG2 THR A   6      14.908   2.247 -23.215  1.00  0.76           C  
ATOM     81  H   THR A   6      17.917   4.948 -23.070  1.00  0.76           H  
ATOM     82  HA  THR A   6      15.469   4.797 -24.495  1.00  0.76           H  
ATOM     83  HB  THR A   6      16.656   3.098 -22.302  1.00  0.76           H  
ATOM     84  HG1 THR A   6      17.842   3.173 -24.167  1.00  0.76           H  
ATOM     85 HG21 THR A   6      15.227   1.207 -23.162  1.00  0.76           H  
ATOM     86 HG22 THR A   6      14.270   2.425 -22.350  1.00  0.76           H  
ATOM     87 HG23 THR A   6      14.310   2.370 -24.118  1.00  0.76           H  
ATOM     88  N   ALA A   7      15.152   5.887 -21.451  1.00  0.82           N  
ATOM     89  CA  ALA A   7      14.290   6.693 -20.590  1.00  0.82           C  
ATOM     90  C   ALA A   7      13.628   7.891 -21.304  1.00  0.82           C  
ATOM     91  O   ALA A   7      12.511   8.259 -20.944  1.00  0.82           O  
ATOM     92  CB  ALA A   7      15.143   7.189 -19.422  1.00  0.82           C  
ATOM     93  H   ALA A   7      16.144   5.973 -21.277  1.00  0.82           H  
ATOM     94  HA  ALA A   7      13.495   6.054 -20.202  1.00  0.82           H  
ATOM     95  HB1 ALA A   7      14.607   7.933 -18.842  1.00  0.82           H  
ATOM     96  HB2 ALA A   7      15.404   6.372 -18.751  1.00  0.82           H  
ATOM     97  HB3 ALA A   7      16.070   7.652 -19.764  1.00  0.82           H  
ATOM     98  N   GLU A   8      14.319   8.461 -22.305  1.00  0.74           N  
ATOM     99  CA  GLU A   8      13.830   9.533 -23.173  1.00  0.74           C  
ATOM    100  C   GLU A   8      13.004   8.986 -24.347  1.00  0.74           C  
ATOM    101  O   GLU A   8      12.067   9.664 -24.760  1.00  0.74           O  
ATOM    102  CB  GLU A   8      15.012  10.389 -23.675  1.00  0.74           C  
ATOM    103  CG  GLU A   8      15.845  11.029 -22.537  1.00  0.74           C  
ATOM    104  CD  GLU A   8      17.161  11.703 -22.963  1.00  0.74           C  
ATOM    105  OE1 GLU A   8      17.587  11.538 -24.128  1.00  0.74           O  
ATOM    106  OE2 GLU A   8      17.744  12.373 -22.083  1.00  0.74           O1-
ATOM    107  H   GLU A   8      15.230   8.094 -22.547  1.00  0.74           H  
ATOM    108  HA  GLU A   8      13.169  10.182 -22.601  1.00  0.74           H  
ATOM    109  HB3 GLU A   8      14.633  11.185 -24.318  1.00  0.74           H  
ATOM    110  HB2 GLU A   8      15.649   9.781 -24.313  1.00  0.74           H  
ATOM    111  HG3 GLU A   8      16.104  10.279 -21.789  1.00  0.74           H  
ATOM    112  HG2 GLU A   8      15.228  11.766 -22.022  1.00  0.74           H  
ATOM    113  N   LEU A   9      13.317   7.766 -24.828  1.00  0.74           N  
ATOM    114  CA  LEU A   9      12.513   7.028 -25.812  1.00  0.74           C  
ATOM    115  C   LEU A   9      11.150   6.605 -25.237  1.00  0.74           C  
ATOM    116  O   LEU A   9      10.165   6.635 -25.969  1.00  0.74           O  
ATOM    117  CB  LEU A   9      13.269   5.783 -26.325  1.00  0.74           C  
ATOM    118  CG  LEU A   9      14.601   6.074 -27.049  1.00  0.74           C  
ATOM    119  CD1 LEU A   9      15.356   4.764 -27.355  1.00  0.74           C  
ATOM    120  CD2 LEU A   9      14.404   6.942 -28.306  1.00  0.74           C  
ATOM    121  H   LEU A   9      14.126   7.285 -24.459  1.00  0.74           H  
ATOM    122  HA  LEU A   9      12.322   7.692 -26.656  1.00  0.74           H  
ATOM    123  HB3 LEU A   9      12.623   5.225 -27.006  1.00  0.74           H  
ATOM    124  HB2 LEU A   9      13.449   5.111 -25.486  1.00  0.74           H  
ATOM    125  HG  LEU A   9      15.240   6.640 -26.375  1.00  0.74           H  
ATOM    126 HD11 LEU A   9      15.461   4.585 -28.425  1.00  0.74           H  
ATOM    127 HD12 LEU A   9      16.360   4.789 -26.931  1.00  0.74           H  
ATOM    128 HD13 LEU A   9      14.855   3.889 -26.938  1.00  0.74           H  
ATOM    129 HD21 LEU A   9      15.221   6.817 -29.016  1.00  0.74           H  
ATOM    130 HD22 LEU A   9      13.471   6.708 -28.819  1.00  0.74           H  
ATOM    131 HD23 LEU A   9      14.375   7.999 -28.042  1.00  0.74           H  
ATOM    132  N   LEU A  10      11.120   6.264 -23.937  1.00  0.78           N  
ATOM    133  CA  LEU A  10       9.922   5.979 -23.148  1.00  0.78           C  
ATOM    134  C   LEU A  10       8.969   7.189 -23.106  1.00  0.78           C  
ATOM    135  O   LEU A  10       7.814   7.042 -23.497  1.00  0.78           O  
ATOM    136  CB  LEU A  10      10.366   5.491 -21.745  1.00  0.78           C  
ATOM    137  CG  LEU A  10       9.258   5.264 -20.690  1.00  0.78           C  
ATOM    138  CD1 LEU A  10       8.246   4.187 -21.126  1.00  0.78           C  
ATOM    139  CD2 LEU A  10       9.877   4.961 -19.308  1.00  0.78           C  
ATOM    140  H   LEU A  10      11.992   6.236 -23.425  1.00  0.78           H  
ATOM    141  HA  LEU A  10       9.395   5.160 -23.642  1.00  0.78           H  
ATOM    142  HB3 LEU A  10      11.064   6.219 -21.339  1.00  0.78           H  
ATOM    143  HB2 LEU A  10      10.940   4.570 -21.857  1.00  0.78           H  
ATOM    144  HG  LEU A  10       8.708   6.197 -20.566  1.00  0.78           H  
ATOM    145 HD11 LEU A  10       7.951   3.526 -20.311  1.00  0.78           H  
ATOM    146 HD12 LEU A  10       7.334   4.652 -21.502  1.00  0.78           H  
ATOM    147 HD13 LEU A  10       8.647   3.556 -21.920  1.00  0.78           H  
ATOM    148 HD21 LEU A  10       9.629   3.966 -18.940  1.00  0.78           H  
ATOM    149 HD22 LEU A  10      10.965   5.024 -19.326  1.00  0.78           H  
ATOM    150 HD23 LEU A  10       9.526   5.677 -18.565  1.00  0.78           H  
ATOM    151  N   VAL A  11       9.484   8.358 -22.683  1.00  0.81           N  
ATOM    152  CA  VAL A  11       8.747   9.627 -22.605  1.00  0.81           C  
ATOM    153  C   VAL A  11       8.298  10.164 -23.984  1.00  0.81           C  
ATOM    154  O   VAL A  11       7.184  10.675 -24.089  1.00  0.81           O  
ATOM    155  CB  VAL A  11       9.580  10.706 -21.847  1.00  0.81           C  
ATOM    156  CG1 VAL A  11       9.055  12.156 -21.951  1.00  0.81           C  
ATOM    157  CG2 VAL A  11       9.721  10.331 -20.359  1.00  0.81           C  
ATOM    158  H   VAL A  11      10.450   8.393 -22.386  1.00  0.81           H  
ATOM    159  HA  VAL A  11       7.840   9.435 -22.030  1.00  0.81           H  
ATOM    160  HB  VAL A  11      10.586  10.707 -22.269  1.00  0.81           H  
ATOM    161 HG11 VAL A  11       9.637  12.830 -21.326  1.00  0.81           H  
ATOM    162 HG12 VAL A  11       9.116  12.551 -22.966  1.00  0.81           H  
ATOM    163 HG13 VAL A  11       8.020  12.229 -21.621  1.00  0.81           H  
ATOM    164 HG21 VAL A  11      10.352  11.044 -19.828  1.00  0.81           H  
ATOM    165 HG22 VAL A  11       8.750  10.319 -19.862  1.00  0.81           H  
ATOM    166 HG23 VAL A  11      10.169   9.346 -20.229  1.00  0.81           H  
ATOM    167  N   LYS A  12       9.141   9.994 -25.017  1.00  0.73           N  
ATOM    168  CA  LYS A  12       8.853  10.327 -26.416  1.00  0.73           C  
ATOM    169  C   LYS A  12       7.697   9.491 -26.995  1.00  0.73           C  
ATOM    170  O   LYS A  12       6.834  10.049 -27.673  1.00  0.73           O  
ATOM    171  CB  LYS A  12      10.159  10.177 -27.228  1.00  0.73           C  
ATOM    172  CG  LYS A  12      10.063  10.398 -28.749  1.00  0.73           C  
ATOM    173  CD  LYS A  12      11.436  10.241 -29.427  1.00  0.73           C  
ATOM    174  CE  LYS A  12      11.378  10.427 -30.952  1.00  0.73           C  
ATOM    175  NZ  LYS A  12      12.704  10.256 -31.574  1.00  0.73           N1+
ATOM    176  H   LYS A  12      10.052   9.588 -24.844  1.00  0.73           H  
ATOM    177  HA  LYS A  12       8.552  11.376 -26.448  1.00  0.73           H  
ATOM    178  HB3 LYS A  12      10.559   9.177 -27.061  1.00  0.73           H  
ATOM    179  HB2 LYS A  12      10.898  10.870 -26.825  1.00  0.73           H  
ATOM    180  HG3 LYS A  12       9.661  11.392 -28.949  1.00  0.73           H  
ATOM    181  HG2 LYS A  12       9.367   9.685 -29.193  1.00  0.73           H  
ATOM    182  HD3 LYS A  12      11.838   9.254 -29.190  1.00  0.73           H  
ATOM    183  HD2 LYS A  12      12.130  10.964 -28.994  1.00  0.73           H  
ATOM    184  HE3 LYS A  12      11.001  11.421 -31.195  1.00  0.73           H  
ATOM    185  HE2 LYS A  12      10.690   9.705 -31.395  1.00  0.73           H  
ATOM    186  HZ1 LYS A  12      13.052   9.325 -31.389  1.00  0.73           H  
ATOM    187  HZ2 LYS A  12      12.631  10.388 -32.573  1.00  0.73           H  
ATOM    188  HZ3 LYS A  12      13.348  10.935 -31.194  1.00  0.73           H  
ATOM    189  N   CYS A  13       7.693   8.181 -26.691  1.00  0.78           N  
ATOM    190  CA  CYS A  13       6.656   7.238 -27.109  1.00  0.78           C  
ATOM    191  C   CYS A  13       5.327   7.452 -26.372  1.00  0.78           C  
ATOM    192  O   CYS A  13       4.293   7.242 -26.997  1.00  0.78           O  
ATOM    193  CB  CYS A  13       7.113   5.772 -26.998  1.00  0.78           C  
ATOM    194  SG  CYS A  13       8.343   5.444 -28.292  1.00  0.78           S  
ATOM    195  H   CYS A  13       8.445   7.798 -26.134  1.00  0.78           H  
ATOM    196  HA  CYS A  13       6.448   7.432 -28.161  1.00  0.78           H  
ATOM    197  HB3 CYS A  13       6.277   5.085 -27.146  1.00  0.78           H  
ATOM    198  HB2 CYS A  13       7.538   5.559 -26.017  1.00  0.78           H  
ATOM    199  HG  CYS A  13       9.317   6.170 -27.732  1.00  0.78           H  
ATOM    200  N   LEU A  14       5.359   7.916 -25.107  1.00  0.79           N  
ATOM    201  CA  LEU A  14       4.171   8.308 -24.336  1.00  0.79           C  
ATOM    202  C   LEU A  14       3.429   9.510 -24.948  1.00  0.79           C  
ATOM    203  O   LEU A  14       2.199   9.520 -24.923  1.00  0.79           O  
ATOM    204  CB  LEU A  14       4.560   8.618 -22.873  1.00  0.79           C  
ATOM    205  CG  LEU A  14       4.877   7.390 -21.997  1.00  0.79           C  
ATOM    206  CD1 LEU A  14       5.623   7.797 -20.706  1.00  0.79           C  
ATOM    207  CD2 LEU A  14       3.616   6.557 -21.713  1.00  0.79           C  
ATOM    208  H   LEU A  14       6.251   8.053 -24.651  1.00  0.79           H  
ATOM    209  HA  LEU A  14       3.478   7.466 -24.353  1.00  0.79           H  
ATOM    210  HB3 LEU A  14       3.757   9.172 -22.383  1.00  0.79           H  
ATOM    211  HB2 LEU A  14       5.418   9.286 -22.881  1.00  0.79           H  
ATOM    212  HG  LEU A  14       5.545   6.744 -22.562  1.00  0.79           H  
ATOM    213 HD11 LEU A  14       6.623   7.364 -20.692  1.00  0.79           H  
ATOM    214 HD12 LEU A  14       5.743   8.878 -20.622  1.00  0.79           H  
ATOM    215 HD13 LEU A  14       5.121   7.466 -19.798  1.00  0.79           H  
ATOM    216 HD21 LEU A  14       3.326   6.572 -20.663  1.00  0.79           H  
ATOM    217 HD22 LEU A  14       2.754   6.915 -22.275  1.00  0.79           H  
ATOM    218 HD23 LEU A  14       3.775   5.518 -21.999  1.00  0.79           H  
ATOM    219  N   GLU A  15       4.167  10.470 -25.532  1.00  0.75           N  
ATOM    220  CA  GLU A  15       3.596  11.592 -26.285  1.00  0.75           C  
ATOM    221  C   GLU A  15       2.991  11.171 -27.639  1.00  0.75           C  
ATOM    222  O   GLU A  15       2.103  11.869 -28.127  1.00  0.75           O  
ATOM    223  CB  GLU A  15       4.634  12.723 -26.435  1.00  0.75           C  
ATOM    224  CG  GLU A  15       5.018  13.334 -25.069  1.00  0.75           C  
ATOM    225  CD  GLU A  15       6.015  14.501 -25.083  1.00  0.75           C  
ATOM    226  OE1 GLU A  15       6.413  14.956 -26.179  1.00  0.75           O  
ATOM    227  OE2 GLU A  15       6.364  14.933 -23.962  1.00  0.75           O1-
ATOM    228  H   GLU A  15       5.176  10.412 -25.510  1.00  0.75           H  
ATOM    229  HA  GLU A  15       2.766  11.993 -25.697  1.00  0.75           H  
ATOM    230  HB3 GLU A  15       4.233  13.502 -27.086  1.00  0.75           H  
ATOM    231  HB2 GLU A  15       5.528  12.339 -26.929  1.00  0.75           H  
ATOM    232  HG3 GLU A  15       5.436  12.559 -24.430  1.00  0.75           H  
ATOM    233  HG2 GLU A  15       4.108  13.682 -24.581  1.00  0.75           H  
ATOM    234  N   ASN A  16       3.421  10.018 -28.185  1.00  0.74           N  
ATOM    235  CA  ASN A  16       2.804   9.377 -29.354  1.00  0.74           C  
ATOM    236  C   ASN A  16       1.529   8.581 -28.995  1.00  0.74           C  
ATOM    237  O   ASN A  16       0.770   8.261 -29.910  1.00  0.74           O  
ATOM    238  CB  ASN A  16       3.813   8.473 -30.111  1.00  0.74           C  
ATOM    239  CG  ASN A  16       5.140   9.131 -30.518  1.00  0.74           C  
ATOM    240  OD1 ASN A  16       6.169   8.461 -30.561  1.00  0.74           O  
ATOM    241  ND2 ASN A  16       5.133  10.427 -30.841  1.00  0.74           N  
ATOM    242  H   ASN A  16       4.157   9.497 -27.727  1.00  0.74           H  
ATOM    243  HA  ASN A  16       2.467  10.148 -30.050  1.00  0.74           H  
ATOM    244  HB3 ASN A  16       3.348   8.108 -31.027  1.00  0.74           H  
ATOM    245  HB2 ASN A  16       4.042   7.588 -29.519  1.00  0.74           H  
ATOM    246 HD22 ASN A  16       5.993  10.883 -31.107  1.00  0.74           H  
ATOM    247 HD21 ASN A  16       4.280  10.965 -30.793  1.00  0.74           H  
ATOM    248  N   GLU A  17       1.289   8.312 -27.695  1.00  0.73           N  
ATOM    249  CA  GLU A  17       0.013   7.805 -27.168  1.00  0.73           C  
ATOM    250  C   GLU A  17      -0.948   8.951 -26.775  1.00  0.73           C  
ATOM    251  O   GLU A  17      -2.102   8.667 -26.457  1.00  0.73           O  
ATOM    252  CB  GLU A  17       0.241   6.878 -25.946  1.00  0.73           C  
ATOM    253  CG  GLU A  17       1.328   5.789 -26.078  1.00  0.73           C  
ATOM    254  CD  GLU A  17       1.182   4.809 -27.250  1.00  0.73           C  
ATOM    255  OE1 GLU A  17       0.033   4.491 -27.630  1.00  0.73           O  
ATOM    256  OE2 GLU A  17       2.244   4.368 -27.741  1.00  0.73           O1-
ATOM    257  H   GLU A  17       1.977   8.569 -27.002  1.00  0.73           H  
ATOM    258  HA  GLU A  17      -0.487   7.224 -27.945  1.00  0.73           H  
ATOM    259  HB3 GLU A  17      -0.704   6.389 -25.704  1.00  0.73           H  
ATOM    260  HB2 GLU A  17       0.479   7.479 -25.070  1.00  0.73           H  
ATOM    261  HG3 GLU A  17       1.355   5.200 -25.163  1.00  0.73           H  
ATOM    262  HG2 GLU A  17       2.298   6.268 -26.119  1.00  0.73           H  
ATOM    263  N   GLY A  18      -0.474  10.211 -26.803  1.00  0.80           N  
ATOM    264  CA  GLY A  18      -1.272  11.402 -26.509  1.00  0.80           C  
ATOM    265  C   GLY A  18      -1.333  11.724 -25.007  1.00  0.80           C  
ATOM    266  O   GLY A  18      -2.287  12.377 -24.580  1.00  0.80           O  
ATOM    267  H   GLY A  18       0.484  10.365 -27.084  1.00  0.80           H  
ATOM    268  HA3 GLY A  18      -2.282  11.296 -26.908  1.00  0.80           H  
ATOM    269  HA2 GLY A  18      -0.819  12.250 -27.024  1.00  0.80           H  
ATOM    270  N   VAL A  19      -0.350  11.271 -24.205  1.00  0.81           N  
ATOM    271  CA  VAL A  19      -0.272  11.542 -22.764  1.00  0.81           C  
ATOM    272  C   VAL A  19       0.128  13.006 -22.491  1.00  0.81           C  
ATOM    273  O   VAL A  19       1.067  13.513 -23.103  1.00  0.81           O  
ATOM    274  CB  VAL A  19       0.749  10.607 -22.049  1.00  0.81           C  
ATOM    275  CG1 VAL A  19       0.921  10.871 -20.536  1.00  0.81           C  
ATOM    276  CG2 VAL A  19       0.346   9.136 -22.227  1.00  0.81           C  
ATOM    277  H   VAL A  19       0.410  10.733 -24.598  1.00  0.81           H  
ATOM    278  HA  VAL A  19      -1.259  11.358 -22.334  1.00  0.81           H  
ATOM    279  HB  VAL A  19       1.726  10.745 -22.515  1.00  0.81           H  
ATOM    280 HG11 VAL A  19       1.629  10.169 -20.094  1.00  0.81           H  
ATOM    281 HG12 VAL A  19       1.291  11.869 -20.309  1.00  0.81           H  
ATOM    282 HG13 VAL A  19      -0.028  10.749 -20.014  1.00  0.81           H  
ATOM    283 HG21 VAL A  19       1.056   8.470 -21.737  1.00  0.81           H  
ATOM    284 HG22 VAL A  19      -0.638   8.954 -21.797  1.00  0.81           H  
ATOM    285 HG23 VAL A  19       0.301   8.847 -23.274  1.00  0.81           H  
ATOM    286  N   GLU A  20      -0.598  13.623 -21.548  1.00  0.73           N  
ATOM    287  CA  GLU A  20      -0.384  14.982 -21.048  1.00  0.73           C  
ATOM    288  C   GLU A  20      -0.229  15.009 -19.516  1.00  0.73           C  
ATOM    289  O   GLU A  20       0.352  15.965 -19.003  1.00  0.73           O  
ATOM    290  CB  GLU A  20      -1.551  15.892 -21.497  1.00  0.73           C  
ATOM    291  CG  GLU A  20      -2.958  15.297 -21.233  1.00  0.73           C  
ATOM    292  CD  GLU A  20      -4.147  16.259 -21.393  1.00  0.73           C  
ATOM    293  OE1 GLU A  20      -3.945  17.426 -21.796  1.00  0.73           O  
ATOM    294  OE2 GLU A  20      -5.269  15.790 -21.098  1.00  0.73           O1-
ATOM    295  H   GLU A  20      -1.366  13.123 -21.126  1.00  0.73           H  
ATOM    296  HA  GLU A  20       0.542  15.391 -21.458  1.00  0.73           H  
ATOM    297  HB3 GLU A  20      -1.443  16.114 -22.560  1.00  0.73           H  
ATOM    298  HB2 GLU A  20      -1.457  16.853 -20.987  1.00  0.73           H  
ATOM    299  HG3 GLU A  20      -3.000  14.883 -20.227  1.00  0.73           H  
ATOM    300  HG2 GLU A  20      -3.121  14.457 -21.907  1.00  0.73           H  
ATOM    301  N   TYR A  21      -0.742  13.980 -18.817  1.00  0.78           N  
ATOM    302  CA  TYR A  21      -0.690  13.843 -17.363  1.00  0.78           C  
ATOM    303  C   TYR A  21      -0.339  12.402 -16.988  1.00  0.78           C  
ATOM    304  O   TYR A  21      -0.836  11.457 -17.602  1.00  0.78           O  
ATOM    305  CB  TYR A  21      -2.030  14.272 -16.723  1.00  0.78           C  
ATOM    306  CG  TYR A  21      -2.334  15.751 -16.865  1.00  0.78           C  
ATOM    307  CD1 TYR A  21      -1.552  16.697 -16.170  1.00  0.78           C  
ATOM    308  CD2 TYR A  21      -3.364  16.192 -17.720  1.00  0.78           C  
ATOM    309  CE1 TYR A  21      -1.773  18.073 -16.361  1.00  0.78           C  
ATOM    310  CE2 TYR A  21      -3.578  17.569 -17.919  1.00  0.78           C  
ATOM    311  CZ  TYR A  21      -2.777  18.511 -17.246  1.00  0.78           C  
ATOM    312  OH  TYR A  21      -2.980  19.846 -17.445  1.00  0.78           O  
ATOM    313  H   TYR A  21      -1.194  13.220 -19.303  1.00  0.78           H  
ATOM    314  HA  TYR A  21       0.102  14.485 -16.974  1.00  0.78           H  
ATOM    315  HB3 TYR A  21      -2.015  14.051 -15.654  1.00  0.78           H  
ATOM    316  HB2 TYR A  21      -2.852  13.685 -17.139  1.00  0.78           H  
ATOM    317  HD1 TYR A  21      -0.764  16.368 -15.508  1.00  0.78           H  
ATOM    318  HD2 TYR A  21      -3.980  15.479 -18.246  1.00  0.78           H  
ATOM    319  HE1 TYR A  21      -1.164  18.791 -15.832  1.00  0.78           H  
ATOM    320  HE2 TYR A  21      -4.357  17.894 -18.594  1.00  0.78           H  
ATOM    321  HH  TYR A  21      -3.724  20.017 -18.029  1.00  0.78           H  
ATOM    322  N   ILE A  22       0.501  12.286 -15.954  1.00  0.80           N  
ATOM    323  CA  ILE A  22       0.996  11.040 -15.384  1.00  0.80           C  
ATOM    324  C   ILE A  22       1.198  11.250 -13.876  1.00  0.80           C  
ATOM    325  O   ILE A  22       1.592  12.337 -13.455  1.00  0.80           O  
ATOM    326  CB  ILE A  22       2.326  10.589 -16.062  1.00  0.80           C  
ATOM    327  CG1 ILE A  22       2.890   9.261 -15.499  1.00  0.80           C  
ATOM    328  CG2 ILE A  22       3.422  11.670 -16.035  1.00  0.80           C  
ATOM    329  CD1 ILE A  22       3.992   8.635 -16.368  1.00  0.80           C  
ATOM    330  H   ILE A  22       0.847  13.124 -15.506  1.00  0.80           H  
ATOM    331  HA  ILE A  22       0.239  10.266 -15.523  1.00  0.80           H  
ATOM    332  HB  ILE A  22       2.080  10.413 -17.111  1.00  0.80           H  
ATOM    333 HG13 ILE A  22       2.083   8.541 -15.381  1.00  0.80           H  
ATOM    334 HG12 ILE A  22       3.292   9.418 -14.497  1.00  0.80           H  
ATOM    335 HG21 ILE A  22       4.250  11.395 -16.686  1.00  0.80           H  
ATOM    336 HG22 ILE A  22       3.061  12.639 -16.377  1.00  0.80           H  
ATOM    337 HG23 ILE A  22       3.821  11.797 -15.030  1.00  0.80           H  
ATOM    338 HD11 ILE A  22       4.082   7.566 -16.176  1.00  0.80           H  
ATOM    339 HD12 ILE A  22       3.792   8.765 -17.432  1.00  0.80           H  
ATOM    340 HD13 ILE A  22       4.961   9.086 -16.157  1.00  0.80           H  
ATOM    341  N   PHE A  23       0.895  10.207 -13.093  1.00  0.82           N  
ATOM    342  CA  PHE A  23       0.878  10.257 -11.634  1.00  0.82           C  
ATOM    343  C   PHE A  23       2.052   9.410 -11.129  1.00  0.82           C  
ATOM    344  O   PHE A  23       1.900   8.204 -10.948  1.00  0.82           O  
ATOM    345  CB  PHE A  23      -0.504   9.770 -11.148  1.00  0.82           C  
ATOM    346  CG  PHE A  23      -1.663  10.557 -11.743  1.00  0.82           C  
ATOM    347  CD1 PHE A  23      -1.959  11.854 -11.274  1.00  0.82           C  
ATOM    348  CD2 PHE A  23      -2.337  10.080 -12.887  1.00  0.82           C  
ATOM    349  CE1 PHE A  23      -2.942  12.614 -11.897  1.00  0.82           C  
ATOM    350  CE2 PHE A  23      -3.309  10.856 -13.502  1.00  0.82           C  
ATOM    351  CZ  PHE A  23      -3.615  12.116 -13.005  1.00  0.82           C  
ATOM    352  H   PHE A  23       0.570   9.346 -13.512  1.00  0.82           H  
ATOM    353  HA  PHE A  23       1.014  11.278 -11.274  1.00  0.82           H  
ATOM    354  HB3 PHE A  23      -0.554   9.864 -10.063  1.00  0.82           H  
ATOM    355  HB2 PHE A  23      -0.649   8.711 -11.372  1.00  0.82           H  
ATOM    356  HD1 PHE A  23      -1.427  12.254 -10.423  1.00  0.82           H  
ATOM    357  HD2 PHE A  23      -2.099   9.108 -13.291  1.00  0.82           H  
ATOM    358  HE1 PHE A  23      -3.182  13.598 -11.523  1.00  0.82           H  
ATOM    359  HE2 PHE A  23      -3.822  10.480 -14.374  1.00  0.82           H  
ATOM    360  HZ  PHE A  23      -4.375  12.713 -13.487  1.00  0.82           H  
ATOM    361  N   GLY A  24       3.220  10.056 -10.983  1.00  0.76           N  
ATOM    362  CA  GLY A  24       4.487   9.390 -10.686  1.00  0.76           C  
ATOM    363  C   GLY A  24       4.983   9.704  -9.270  1.00  0.76           C  
ATOM    364  O   GLY A  24       4.459  10.586  -8.593  1.00  0.76           O  
ATOM    365  H   GLY A  24       3.254  11.053 -11.140  1.00  0.76           H  
ATOM    366  HA3 GLY A  24       5.232   9.737 -11.400  1.00  0.76           H  
ATOM    367  HA2 GLY A  24       4.413   8.315 -10.815  1.00  0.76           H  
ATOM    368  N   LEU A  25       6.045   8.995  -8.856  1.00  0.76           N  
ATOM    369  CA  LEU A  25       6.823   9.255  -7.643  1.00  0.76           C  
ATOM    370  C   LEU A  25       8.267   8.803  -7.949  1.00  0.76           C  
ATOM    371  O   LEU A  25       8.443   7.655  -8.369  1.00  0.76           O  
ATOM    372  CB  LEU A  25       6.196   8.491  -6.447  1.00  0.76           C  
ATOM    373  CG  LEU A  25       6.696   8.919  -5.039  1.00  0.76           C  
ATOM    374  CD1 LEU A  25       5.671   8.598  -3.926  1.00  0.76           C  
ATOM    375  CD2 LEU A  25       8.089   8.352  -4.690  1.00  0.76           C  
ATOM    376  H   LEU A  25       6.418   8.271  -9.454  1.00  0.76           H  
ATOM    377  HA  LEU A  25       6.762  10.323  -7.444  1.00  0.76           H  
ATOM    378  HB3 LEU A  25       6.315   7.417  -6.585  1.00  0.76           H  
ATOM    379  HB2 LEU A  25       5.124   8.673  -6.481  1.00  0.76           H  
ATOM    380  HG  LEU A  25       6.783  10.007  -5.050  1.00  0.76           H  
ATOM    381 HD11 LEU A  25       6.071   7.955  -3.143  1.00  0.76           H  
ATOM    382 HD12 LEU A  25       5.339   9.510  -3.433  1.00  0.76           H  
ATOM    383 HD13 LEU A  25       4.784   8.094  -4.304  1.00  0.76           H  
ATOM    384 HD21 LEU A  25       8.123   7.855  -3.721  1.00  0.76           H  
ATOM    385 HD22 LEU A  25       8.428   7.617  -5.419  1.00  0.76           H  
ATOM    386 HD23 LEU A  25       8.826   9.154  -4.655  1.00  0.76           H  
ATOM    387  N   PRO A  26       9.270   9.696  -7.771  1.00  0.77           N  
ATOM    388  CA  PRO A  26      10.676   9.375  -8.078  1.00  0.77           C  
ATOM    389  C   PRO A  26      11.286   8.345  -7.114  1.00  0.77           C  
ATOM    390  O   PRO A  26      11.010   8.398  -5.918  1.00  0.77           O  
ATOM    391  CB  PRO A  26      11.388  10.728  -7.951  1.00  0.77           C  
ATOM    392  CG  PRO A  26      10.570  11.499  -6.934  1.00  0.77           C  
ATOM    393  CD  PRO A  26       9.145  11.060  -7.247  1.00  0.77           C  
ATOM    394  HA  PRO A  26      10.759   9.013  -9.103  1.00  0.77           H  
ATOM    395  HB3 PRO A  26      11.345  11.231  -8.911  1.00  0.77           H  
ATOM    396  HB2 PRO A  26      12.441  10.656  -7.676  1.00  0.77           H  
ATOM    397  HG3 PRO A  26      10.714  12.579  -6.981  1.00  0.77           H  
ATOM    398  HG2 PRO A  26      10.843  11.165  -5.933  1.00  0.77           H  
ATOM    399  HD2 PRO A  26       8.524  11.123  -6.353  1.00  0.77           H  
ATOM    400  HD3 PRO A  26       8.710  11.696  -8.019  1.00  0.77           H  
ATOM    401  N   GLY A  27      12.124   7.453  -7.653  1.00  0.78           N  
ATOM    402  CA  GLY A  27      12.914   6.524  -6.858  1.00  0.78           C  
ATOM    403  C   GLY A  27      14.173   6.124  -7.622  1.00  0.78           C  
ATOM    404  O   GLY A  27      14.349   6.464  -8.791  1.00  0.78           O  
ATOM    405  H   GLY A  27      12.308   7.471  -8.649  1.00  0.78           H  
ATOM    406  HA3 GLY A  27      12.331   5.649  -6.584  1.00  0.78           H  
ATOM    407  HA2 GLY A  27      13.244   7.008  -5.940  1.00  0.78           H  
ATOM    408  N   GLU A  28      15.052   5.402  -6.913  1.00  0.71           N  
ATOM    409  CA  GLU A  28      16.432   5.078  -7.279  1.00  0.71           C  
ATOM    410  C   GLU A  28      16.653   4.465  -8.677  1.00  0.71           C  
ATOM    411  O   GLU A  28      17.599   4.866  -9.353  1.00  0.71           O  
ATOM    412  CB  GLU A  28      17.034   4.262  -6.115  1.00  0.71           C  
ATOM    413  CG  GLU A  28      18.469   3.721  -6.310  1.00  0.71           C  
ATOM    414  CD  GLU A  28      19.150   3.199  -5.029  1.00  0.71           C  
ATOM    415  OE1 GLU A  28      18.529   3.232  -3.941  1.00  0.71           O  
ATOM    416  OE2 GLU A  28      20.333   2.812  -5.151  1.00  0.71           O1-
ATOM    417  H   GLU A  28      14.799   5.138  -5.972  1.00  0.71           H  
ATOM    418  HA  GLU A  28      16.961   6.032  -7.293  1.00  0.71           H  
ATOM    419  HB3 GLU A  28      16.369   3.431  -5.870  1.00  0.71           H  
ATOM    420  HB2 GLU A  28      17.023   4.917  -5.245  1.00  0.71           H  
ATOM    421  HG3 GLU A  28      19.095   4.512  -6.726  1.00  0.71           H  
ATOM    422  HG2 GLU A  28      18.460   2.913  -7.044  1.00  0.71           H  
ATOM    423  N   GLU A  29      15.754   3.559  -9.100  1.00  0.75           N  
ATOM    424  CA  GLU A  29      15.818   2.866 -10.392  1.00  0.75           C  
ATOM    425  C   GLU A  29      15.198   3.651 -11.570  1.00  0.75           C  
ATOM    426  O   GLU A  29      15.331   3.187 -12.702  1.00  0.75           O  
ATOM    427  CB  GLU A  29      15.125   1.489 -10.266  1.00  0.75           C  
ATOM    428  CG  GLU A  29      15.614   0.589  -9.108  1.00  0.75           C  
ATOM    429  CD  GLU A  29      17.052   0.046  -9.186  1.00  0.75           C  
ATOM    430  OE1 GLU A  29      17.653   0.062 -10.281  1.00  0.75           O  
ATOM    431  OE2 GLU A  29      17.528  -0.425  -8.130  1.00  0.75           O1-
ATOM    432  H   GLU A  29      15.007   3.281  -8.481  1.00  0.75           H  
ATOM    433  HA  GLU A  29      16.867   2.700 -10.645  1.00  0.75           H  
ATOM    434  HB3 GLU A  29      15.222   0.944 -11.206  1.00  0.75           H  
ATOM    435  HB2 GLU A  29      14.052   1.641 -10.142  1.00  0.75           H  
ATOM    436  HG3 GLU A  29      14.957  -0.277  -9.079  1.00  0.75           H  
ATOM    437  HG2 GLU A  29      15.480   1.100  -8.154  1.00  0.75           H  
ATOM    438  N   ASN A  30      14.521   4.786 -11.306  1.00  0.77           N  
ATOM    439  CA  ASN A  30      13.779   5.552 -12.318  1.00  0.77           C  
ATOM    440  C   ASN A  30      14.295   6.992 -12.516  1.00  0.77           C  
ATOM    441  O   ASN A  30      13.614   7.759 -13.195  1.00  0.77           O  
ATOM    442  CB  ASN A  30      12.244   5.458 -12.059  1.00  0.77           C  
ATOM    443  CG  ASN A  30      11.639   6.318 -10.930  1.00  0.77           C  
ATOM    444  OD1 ASN A  30      12.132   7.387 -10.581  1.00  0.77           O  
ATOM    445  ND2 ASN A  30      10.518   5.871 -10.368  1.00  0.77           N  
ATOM    446  H   ASN A  30      14.475   5.137 -10.358  1.00  0.77           H  
ATOM    447  HA  ASN A  30      13.936   5.132 -13.313  1.00  0.77           H  
ATOM    448  HB3 ASN A  30      11.972   4.414 -11.894  1.00  0.77           H  
ATOM    449  HB2 ASN A  30      11.722   5.752 -12.971  1.00  0.77           H  
ATOM    450 HD22 ASN A  30      10.064   6.415  -9.646  1.00  0.77           H  
ATOM    451 HD21 ASN A  30      10.088   5.013 -10.685  1.00  0.77           H  
ATOM    452  N   LEU A  31      15.452   7.360 -11.933  1.00  0.73           N  
ATOM    453  CA  LEU A  31      15.990   8.728 -11.988  1.00  0.73           C  
ATOM    454  C   LEU A  31      16.350   9.212 -13.408  1.00  0.73           C  
ATOM    455  O   LEU A  31      16.271  10.414 -13.652  1.00  0.73           O  
ATOM    456  CB  LEU A  31      17.184   8.886 -11.020  1.00  0.73           C  
ATOM    457  CG  LEU A  31      16.859   8.613  -9.534  1.00  0.73           C  
ATOM    458  CD1 LEU A  31      18.103   8.796  -8.643  1.00  0.73           C  
ATOM    459  CD2 LEU A  31      15.676   9.453  -9.015  1.00  0.73           C  
ATOM    460  H   LEU A  31      15.972   6.691 -11.381  1.00  0.73           H  
ATOM    461  HA  LEU A  31      15.194   9.395 -11.654  1.00  0.73           H  
ATOM    462  HB3 LEU A  31      17.575   9.901 -11.106  1.00  0.73           H  
ATOM    463  HB2 LEU A  31      17.992   8.224 -11.336  1.00  0.73           H  
ATOM    464  HG  LEU A  31      16.575   7.565  -9.451  1.00  0.73           H  
ATOM    465 HD11 LEU A  31      17.960   9.563  -7.881  1.00  0.73           H  
ATOM    466 HD12 LEU A  31      18.342   7.866  -8.129  1.00  0.73           H  
ATOM    467 HD13 LEU A  31      18.983   9.080  -9.219  1.00  0.73           H  
ATOM    468 HD21 LEU A  31      15.619   9.427  -7.927  1.00  0.73           H  
ATOM    469 HD22 LEU A  31      15.759  10.496  -9.324  1.00  0.73           H  
ATOM    470 HD23 LEU A  31      14.724   9.071  -9.383  1.00  0.73           H  
ATOM    471  N   ASP A  32      16.658   8.281 -14.329  1.00  0.74           N  
ATOM    472  CA  ASP A  32      16.810   8.540 -15.768  1.00  0.74           C  
ATOM    473  C   ASP A  32      15.500   9.040 -16.407  1.00  0.74           C  
ATOM    474  O   ASP A  32      15.530  10.006 -17.168  1.00  0.74           O  
ATOM    475  CB  ASP A  32      17.330   7.311 -16.564  1.00  0.74           C  
ATOM    476  CG  ASP A  32      18.620   6.637 -16.061  1.00  0.74           C  
ATOM    477  OD1 ASP A  32      19.411   7.292 -15.347  1.00  0.74           O  
ATOM    478  OD2 ASP A  32      18.857   5.495 -16.511  1.00  0.74           O1-
ATOM    479  H   ASP A  32      16.731   7.314 -14.046  1.00  0.74           H  
ATOM    480  HA  ASP A  32      17.544   9.342 -15.874  1.00  0.74           H  
ATOM    481  HB3 ASP A  32      17.513   7.606 -17.599  1.00  0.74           H  
ATOM    482  HB2 ASP A  32      16.554   6.544 -16.584  1.00  0.74           H  
ATOM    483  N   VAL A  33      14.377   8.380 -16.068  1.00  0.78           N  
ATOM    484  CA  VAL A  33      13.022   8.707 -16.528  1.00  0.78           C  
ATOM    485  C   VAL A  33      12.489  10.019 -15.916  1.00  0.78           C  
ATOM    486  O   VAL A  33      11.708  10.710 -16.573  1.00  0.78           O  
ATOM    487  CB  VAL A  33      12.026   7.544 -16.229  1.00  0.78           C  
ATOM    488  CG1 VAL A  33      10.558   7.830 -16.612  1.00  0.78           C  
ATOM    489  CG2 VAL A  33      12.480   6.238 -16.909  1.00  0.78           C  
ATOM    490  H   VAL A  33      14.441   7.614 -15.413  1.00  0.78           H  
ATOM    491  HA  VAL A  33      13.051   8.850 -17.608  1.00  0.78           H  
ATOM    492  HB  VAL A  33      12.031   7.355 -15.156  1.00  0.78           H  
ATOM    493 HG11 VAL A  33       9.936   6.945 -16.469  1.00  0.78           H  
ATOM    494 HG12 VAL A  33      10.116   8.617 -16.000  1.00  0.78           H  
ATOM    495 HG13 VAL A  33      10.473   8.128 -17.658  1.00  0.78           H  
ATOM    496 HG21 VAL A  33      11.785   5.422 -16.705  1.00  0.78           H  
ATOM    497 HG22 VAL A  33      12.538   6.361 -17.990  1.00  0.78           H  
ATOM    498 HG23 VAL A  33      13.461   5.916 -16.558  1.00  0.78           H  
ATOM    499  N   LEU A  34      12.950  10.363 -14.699  1.00  0.72           N  
ATOM    500  CA  LEU A  34      12.611  11.610 -14.017  1.00  0.72           C  
ATOM    501  C   LEU A  34      13.210  12.845 -14.719  1.00  0.72           C  
ATOM    502  O   LEU A  34      12.495  13.826 -14.901  1.00  0.72           O  
ATOM    503  CB  LEU A  34      13.032  11.540 -12.533  1.00  0.72           C  
ATOM    504  CG  LEU A  34      12.367  12.627 -11.657  1.00  0.72           C  
ATOM    505  CD1 LEU A  34      10.889  12.295 -11.367  1.00  0.72           C  
ATOM    506  CD2 LEU A  34      13.174  12.871 -10.370  1.00  0.72           C  
ATOM    507  H   LEU A  34      13.583   9.741 -14.215  1.00  0.72           H  
ATOM    508  HA  LEU A  34      11.524  11.699 -14.057  1.00  0.72           H  
ATOM    509  HB3 LEU A  34      14.117  11.640 -12.477  1.00  0.72           H  
ATOM    510  HB2 LEU A  34      12.810  10.555 -12.120  1.00  0.72           H  
ATOM    511  HG  LEU A  34      12.377  13.578 -12.189  1.00  0.72           H  
ATOM    512 HD11 LEU A  34      10.242  12.660 -12.161  1.00  0.72           H  
ATOM    513 HD12 LEU A  34      10.722  11.220 -11.292  1.00  0.72           H  
ATOM    514 HD13 LEU A  34      10.532  12.751 -10.444  1.00  0.72           H  
ATOM    515 HD21 LEU A  34      12.546  13.090  -9.507  1.00  0.72           H  
ATOM    516 HD22 LEU A  34      13.805  12.019 -10.112  1.00  0.72           H  
ATOM    517 HD23 LEU A  34      13.824  13.732 -10.508  1.00  0.72           H  
ATOM    518  N   GLU A  35      14.486  12.778 -15.136  1.00  0.68           N  
ATOM    519  CA  GLU A  35      15.128  13.859 -15.894  1.00  0.68           C  
ATOM    520  C   GLU A  35      14.645  13.948 -17.352  1.00  0.68           C  
ATOM    521  O   GLU A  35      14.653  15.044 -17.913  1.00  0.68           O  
ATOM    522  CB  GLU A  35      16.665  13.734 -15.814  1.00  0.68           C  
ATOM    523  CG  GLU A  35      17.254  13.735 -14.384  1.00  0.68           C  
ATOM    524  CD  GLU A  35      16.805  14.896 -13.489  1.00  0.68           C  
ATOM    525  OE1 GLU A  35      16.860  16.053 -13.962  1.00  0.68           O  
ATOM    526  OE2 GLU A  35      16.408  14.615 -12.336  1.00  0.68           O1-
ATOM    527  H   GLU A  35      15.044  11.956 -14.949  1.00  0.68           H  
ATOM    528  HA  GLU A  35      14.841  14.807 -15.436  1.00  0.68           H  
ATOM    529  HB3 GLU A  35      17.124  14.542 -16.386  1.00  0.68           H  
ATOM    530  HB2 GLU A  35      16.976  12.814 -16.312  1.00  0.68           H  
ATOM    531  HG3 GLU A  35      18.337  13.791 -14.458  1.00  0.68           H  
ATOM    532  HG2 GLU A  35      17.036  12.788 -13.893  1.00  0.68           H  
ATOM    533  N   ALA A  36      14.192  12.815 -17.918  1.00  0.78           N  
ATOM    534  CA  ALA A  36      13.608  12.728 -19.255  1.00  0.78           C  
ATOM    535  C   ALA A  36      12.240  13.422 -19.397  1.00  0.78           C  
ATOM    536  O   ALA A  36      11.902  13.815 -20.513  1.00  0.78           O  
ATOM    537  CB  ALA A  36      13.494  11.251 -19.651  1.00  0.78           C  
ATOM    538  H   ALA A  36      14.235  11.951 -17.395  1.00  0.78           H  
ATOM    539  HA  ALA A  36      14.296  13.211 -19.951  1.00  0.78           H  
ATOM    540  HB1 ALA A  36      13.068  11.153 -20.647  1.00  0.78           H  
ATOM    541  HB2 ALA A  36      14.468  10.763 -19.658  1.00  0.78           H  
ATOM    542  HB3 ALA A  36      12.846  10.701 -18.972  1.00  0.78           H  
ATOM    543  N   LEU A  37      11.487  13.570 -18.289  1.00  0.75           N  
ATOM    544  CA  LEU A  37      10.157  14.196 -18.258  1.00  0.75           C  
ATOM    545  C   LEU A  37      10.171  15.714 -18.509  1.00  0.75           C  
ATOM    546  O   LEU A  37       9.122  16.264 -18.841  1.00  0.75           O  
ATOM    547  CB  LEU A  37       9.437  13.822 -16.930  1.00  0.75           C  
ATOM    548  CG  LEU A  37       9.543  14.810 -15.726  1.00  0.75           C  
ATOM    549  CD1 LEU A  37       8.518  15.969 -15.781  1.00  0.75           C  
ATOM    550  CD2 LEU A  37       9.486  14.088 -14.363  1.00  0.75           C  
ATOM    551  H   LEU A  37      11.834  13.219 -17.407  1.00  0.75           H  
ATOM    552  HA  LEU A  37       9.585  13.746 -19.071  1.00  0.75           H  
ATOM    553  HB3 LEU A  37       9.782  12.830 -16.634  1.00  0.75           H  
ATOM    554  HB2 LEU A  37       8.383  13.685 -17.162  1.00  0.75           H  
ATOM    555  HG  LEU A  37      10.535  15.257 -15.765  1.00  0.75           H  
ATOM    556 HD11 LEU A  37       7.990  16.122 -14.841  1.00  0.75           H  
ATOM    557 HD12 LEU A  37       9.018  16.910 -16.006  1.00  0.75           H  
ATOM    558 HD13 LEU A  37       7.759  15.813 -16.547  1.00  0.75           H  
ATOM    559 HD21 LEU A  37      10.327  14.386 -13.738  1.00  0.75           H  
ATOM    560 HD22 LEU A  37       8.594  14.325 -13.788  1.00  0.75           H  
ATOM    561 HD23 LEU A  37       9.518  13.003 -14.460  1.00  0.75           H  
ATOM    562  N   LYS A  38      11.327  16.361 -18.279  1.00  0.66           N  
ATOM    563  CA  LYS A  38      11.489  17.810 -18.129  1.00  0.66           C  
ATOM    564  C   LYS A  38      11.532  18.579 -19.469  1.00  0.66           C  
ATOM    565  O   LYS A  38      12.295  19.535 -19.609  1.00  0.66           O  
ATOM    566  CB  LYS A  38      12.706  18.077 -17.210  1.00  0.66           C  
ATOM    567  CG  LYS A  38      12.569  17.401 -15.831  1.00  0.66           C  
ATOM    568  CD  LYS A  38      13.660  17.795 -14.828  1.00  0.66           C  
ATOM    569  CE  LYS A  38      13.446  17.120 -13.462  1.00  0.66           C  
ATOM    570  NZ  LYS A  38      14.446  17.552 -12.472  1.00  0.66           N1+
ATOM    571  H   LYS A  38      12.146  15.813 -18.054  1.00  0.66           H  
ATOM    572  HA  LYS A  38      10.606  18.187 -17.608  1.00  0.66           H  
ATOM    573  HB3 LYS A  38      12.820  19.152 -17.063  1.00  0.66           H  
ATOM    574  HB2 LYS A  38      13.623  17.732 -17.692  1.00  0.66           H  
ATOM    575  HG3 LYS A  38      12.604  16.319 -15.955  1.00  0.66           H  
ATOM    576  HG2 LYS A  38      11.590  17.632 -15.409  1.00  0.66           H  
ATOM    577  HD3 LYS A  38      13.671  18.881 -14.714  1.00  0.66           H  
ATOM    578  HD2 LYS A  38      14.634  17.515 -15.232  1.00  0.66           H  
ATOM    579  HE3 LYS A  38      13.501  16.035 -13.560  1.00  0.66           H  
ATOM    580  HE2 LYS A  38      12.454  17.356 -13.075  1.00  0.66           H  
ATOM    581  HZ1 LYS A  38      15.366  17.277 -12.800  1.00  0.66           H  
ATOM    582  HZ2 LYS A  38      14.411  18.554 -12.361  1.00  0.66           H  
ATOM    583  HZ3 LYS A  38      14.265  17.101 -11.587  1.00  0.66           H  
ATOM    584  N   ASN A  39      10.680  18.158 -20.416  1.00  0.57           N  
ATOM    585  CA  ASN A  39      10.456  18.757 -21.725  1.00  0.57           C  
ATOM    586  C   ASN A  39       9.171  18.151 -22.318  1.00  0.57           C  
ATOM    587  O   ASN A  39       8.832  17.006 -22.014  1.00  0.57           O  
ATOM    588  CB  ASN A  39      11.665  18.516 -22.671  1.00  0.57           C  
ATOM    589  CG  ASN A  39      11.978  19.727 -23.558  1.00  0.57           C  
ATOM    590  OD1 ASN A  39      11.105  20.226 -24.265  1.00  0.57           O  
ATOM    591  ND2 ASN A  39      13.228  20.195 -23.540  1.00  0.57           N  
ATOM    592  H   ASN A  39      10.072  17.376 -20.204  1.00  0.57           H  
ATOM    593  HA  ASN A  39      10.252  19.824 -21.613  1.00  0.57           H  
ATOM    594  HB3 ASN A  39      11.532  17.625 -23.287  1.00  0.57           H  
ATOM    595  HB2 ASN A  39      12.563  18.317 -22.084  1.00  0.57           H  
ATOM    596 HD22 ASN A  39      13.478  20.985 -24.116  1.00  0.57           H  
ATOM    597 HD21 ASN A  39      13.928  19.769 -22.951  1.00  0.57           H  
ATOM    598  N   SER A  40       8.503  18.925 -23.185  1.00  0.51           N  
ATOM    599  CA  SER A  40       7.324  18.498 -23.939  1.00  0.51           C  
ATOM    600  C   SER A  40       6.020  18.686 -23.141  1.00  0.51           C  
ATOM    601  O   SER A  40       5.939  19.583 -22.300  1.00  0.51           O  
ATOM    602  CB  SER A  40       7.269  19.317 -25.242  1.00  0.51           C  
ATOM    603  OG  SER A  40       8.317  18.933 -26.109  1.00  0.51           O  
ATOM    604  H   SER A  40       8.844  19.855 -23.386  1.00  0.51           H  
ATOM    605  HA  SER A  40       7.421  17.442 -24.196  1.00  0.51           H  
ATOM    606  HB3 SER A  40       7.331  20.388 -25.043  1.00  0.51           H  
ATOM    607  HB2 SER A  40       6.330  19.141 -25.769  1.00  0.51           H  
ATOM    608  HG  SER A  40       9.154  19.170 -25.700  1.00  0.51           H  
ATOM    609  N   SER A  41       5.004  17.872 -23.475  1.00  0.64           N  
ATOM    610  CA  SER A  41       3.630  18.016 -22.986  1.00  0.64           C  
ATOM    611  C   SER A  41       3.328  17.266 -21.675  1.00  0.64           C  
ATOM    612  O   SER A  41       2.342  17.616 -21.025  1.00  0.64           O  
ATOM    613  CB  SER A  41       2.661  17.603 -24.113  1.00  0.64           C  
ATOM    614  OG  SER A  41       2.679  16.207 -24.353  1.00  0.64           O  
ATOM    615  H   SER A  41       5.157  17.127 -24.142  1.00  0.64           H  
ATOM    616  HA  SER A  41       3.451  19.074 -22.788  1.00  0.64           H  
ATOM    617  HB3 SER A  41       2.901  18.129 -25.038  1.00  0.64           H  
ATOM    618  HB2 SER A  41       1.642  17.888 -23.851  1.00  0.64           H  
ATOM    619  HG  SER A  41       1.979  15.988 -24.972  1.00  0.64           H  
ATOM    620  N   ILE A  42       4.139  16.252 -21.321  1.00  0.76           N  
ATOM    621  CA  ILE A  42       3.904  15.387 -20.162  1.00  0.76           C  
ATOM    622  C   ILE A  42       4.238  16.094 -18.836  1.00  0.76           C  
ATOM    623  O   ILE A  42       5.357  16.575 -18.657  1.00  0.76           O  
ATOM    624  CB  ILE A  42       4.667  14.034 -20.287  1.00  0.76           C  
ATOM    625  CG1 ILE A  42       4.018  13.217 -21.426  1.00  0.76           C  
ATOM    626  CG2 ILE A  42       4.713  13.194 -18.988  1.00  0.76           C  
ATOM    627  CD1 ILE A  42       4.693  11.882 -21.749  1.00  0.76           C  
ATOM    628  H   ILE A  42       4.931  16.017 -21.905  1.00  0.76           H  
ATOM    629  HA  ILE A  42       2.837  15.152 -20.151  1.00  0.76           H  
ATOM    630  HB  ILE A  42       5.697  14.250 -20.576  1.00  0.76           H  
ATOM    631 HG13 ILE A  42       3.986  13.814 -22.336  1.00  0.76           H  
ATOM    632 HG12 ILE A  42       2.978  13.023 -21.175  1.00  0.76           H  
ATOM    633 HG21 ILE A  42       5.257  12.261 -19.131  1.00  0.76           H  
ATOM    634 HG22 ILE A  42       5.221  13.706 -18.171  1.00  0.76           H  
ATOM    635 HG23 ILE A  42       3.705  12.943 -18.657  1.00  0.76           H  
ATOM    636 HD11 ILE A  42       4.324  11.500 -22.699  1.00  0.76           H  
ATOM    637 HD12 ILE A  42       5.774  11.986 -21.831  1.00  0.76           H  
ATOM    638 HD13 ILE A  42       4.475  11.129 -20.992  1.00  0.76           H  
ATOM    639  N   LYS A  43       3.237  16.124 -17.943  1.00  0.74           N  
ATOM    640  CA  LYS A  43       3.274  16.788 -16.647  1.00  0.74           C  
ATOM    641  C   LYS A  43       3.134  15.734 -15.543  1.00  0.74           C  
ATOM    642  O   LYS A  43       2.061  15.147 -15.390  1.00  0.74           O  
ATOM    643  CB  LYS A  43       2.117  17.808 -16.583  1.00  0.74           C  
ATOM    644  CG  LYS A  43       2.271  18.982 -17.566  1.00  0.74           C  
ATOM    645  CD  LYS A  43       0.981  19.800 -17.700  1.00  0.74           C  
ATOM    646  CE  LYS A  43       1.112  20.958 -18.699  1.00  0.74           C  
ATOM    647  NZ  LYS A  43      -0.160  21.687 -18.845  1.00  0.74           N1+
ATOM    648  H   LYS A  43       2.345  15.718 -18.195  1.00  0.74           H  
ATOM    649  HA  LYS A  43       4.216  17.325 -16.510  1.00  0.74           H  
ATOM    650  HB3 LYS A  43       2.030  18.211 -15.573  1.00  0.74           H  
ATOM    651  HB2 LYS A  43       1.178  17.292 -16.783  1.00  0.74           H  
ATOM    652  HG3 LYS A  43       2.555  18.617 -18.552  1.00  0.74           H  
ATOM    653  HG2 LYS A  43       3.086  19.627 -17.235  1.00  0.74           H  
ATOM    654  HD3 LYS A  43       0.689  20.180 -16.720  1.00  0.74           H  
ATOM    655  HD2 LYS A  43       0.181  19.134 -18.029  1.00  0.74           H  
ATOM    656  HE3 LYS A  43       1.409  20.579 -19.677  1.00  0.74           H  
ATOM    657  HE2 LYS A  43       1.886  21.654 -18.373  1.00  0.74           H  
ATOM    658  HZ1 LYS A  43      -0.874  21.049 -19.168  1.00  0.74           H  
ATOM    659  HZ2 LYS A  43      -0.436  22.070 -17.952  1.00  0.74           H  
ATOM    660  HZ3 LYS A  43      -0.049  22.435 -19.514  1.00  0.74           H  
ATOM    661  N   PHE A  44       4.222  15.529 -14.783  1.00  0.73           N  
ATOM    662  CA  PHE A  44       4.242  14.686 -13.589  1.00  0.73           C  
ATOM    663  C   PHE A  44       3.503  15.344 -12.416  1.00  0.73           C  
ATOM    664  O   PHE A  44       4.014  16.295 -11.822  1.00  0.73           O  
ATOM    665  CB  PHE A  44       5.689  14.301 -13.219  1.00  0.73           C  
ATOM    666  CG  PHE A  44       6.194  13.030 -13.881  1.00  0.73           C  
ATOM    667  CD1 PHE A  44       6.423  12.981 -15.272  1.00  0.73           C  
ATOM    668  CD2 PHE A  44       6.373  11.857 -13.117  1.00  0.73           C  
ATOM    669  CE1 PHE A  44       6.865  11.803 -15.862  1.00  0.73           C  
ATOM    670  CE2 PHE A  44       6.820  10.692 -13.726  1.00  0.73           C  
ATOM    671  CZ  PHE A  44       7.073  10.668 -15.091  1.00  0.73           C  
ATOM    672  H   PHE A  44       5.071  16.037 -14.983  1.00  0.73           H  
ATOM    673  HA  PHE A  44       3.718  13.759 -13.821  1.00  0.73           H  
ATOM    674  HB3 PHE A  44       5.787  14.172 -12.139  1.00  0.73           H  
ATOM    675  HB2 PHE A  44       6.363  15.119 -13.470  1.00  0.73           H  
ATOM    676  HD1 PHE A  44       6.264  13.858 -15.883  1.00  0.73           H  
ATOM    677  HD2 PHE A  44       6.181  11.865 -12.054  1.00  0.73           H  
ATOM    678  HE1 PHE A  44       7.048  11.767 -16.926  1.00  0.73           H  
ATOM    679  HE2 PHE A  44       6.973   9.801 -13.138  1.00  0.73           H  
ATOM    680  HZ  PHE A  44       7.423   9.761 -15.560  1.00  0.73           H  
ATOM    681  N   ILE A  45       2.322  14.796 -12.099  1.00  0.75           N  
ATOM    682  CA  ILE A  45       1.523  15.136 -10.927  1.00  0.75           C  
ATOM    683  C   ILE A  45       2.013  14.239  -9.772  1.00  0.75           C  
ATOM    684  O   ILE A  45       1.447  13.174  -9.517  1.00  0.75           O  
ATOM    685  CB  ILE A  45       0.004  14.922 -11.203  1.00  0.75           C  
ATOM    686  CG1 ILE A  45      -0.492  15.685 -12.456  1.00  0.75           C  
ATOM    687  CG2 ILE A  45      -0.895  15.237  -9.985  1.00  0.75           C  
ATOM    688  CD1 ILE A  45      -0.317  17.211 -12.408  1.00  0.75           C  
ATOM    689  H   ILE A  45       1.979  14.018 -12.649  1.00  0.75           H  
ATOM    690  HA  ILE A  45       1.685  16.178 -10.646  1.00  0.75           H  
ATOM    691  HB  ILE A  45      -0.136  13.869 -11.443  1.00  0.75           H  
ATOM    692 HG13 ILE A  45      -1.544  15.453 -12.628  1.00  0.75           H  
ATOM    693 HG12 ILE A  45       0.022  15.307 -13.340  1.00  0.75           H  
ATOM    694 HG21 ILE A  45      -1.951  15.157 -10.241  1.00  0.75           H  
ATOM    695 HG22 ILE A  45      -0.725  14.555  -9.152  1.00  0.75           H  
ATOM    696 HG23 ILE A  45      -0.724  16.247  -9.619  1.00  0.75           H  
ATOM    697 HD11 ILE A  45      -0.706  17.666 -13.318  1.00  0.75           H  
ATOM    698 HD12 ILE A  45      -0.850  17.653 -11.567  1.00  0.75           H  
ATOM    699 HD13 ILE A  45       0.733  17.495 -12.334  1.00  0.75           H  
ATOM    700  N   THR A  46       3.137  14.662  -9.167  1.00  0.74           N  
ATOM    701  CA  THR A  46       3.891  13.926  -8.156  1.00  0.74           C  
ATOM    702  C   THR A  46       3.066  13.631  -6.890  1.00  0.74           C  
ATOM    703  O   THR A  46       2.688  14.559  -6.170  1.00  0.74           O  
ATOM    704  CB  THR A  46       5.193  14.667  -7.751  1.00  0.74           C  
ATOM    705  OG1 THR A  46       5.958  14.918  -8.915  1.00  0.74           O  
ATOM    706  CG2 THR A  46       6.087  13.897  -6.759  1.00  0.74           C  
ATOM    707  H   THR A  46       3.581  15.508  -9.496  1.00  0.74           H  
ATOM    708  HA  THR A  46       4.179  12.989  -8.626  1.00  0.74           H  
ATOM    709  HB  THR A  46       4.947  15.638  -7.318  1.00  0.74           H  
ATOM    710  HG1 THR A  46       6.322  14.087  -9.228  1.00  0.74           H  
ATOM    711 HG21 THR A  46       7.037  14.412  -6.607  1.00  0.74           H  
ATOM    712 HG22 THR A  46       5.619  13.800  -5.780  1.00  0.74           H  
ATOM    713 HG23 THR A  46       6.309  12.893  -7.122  1.00  0.74           H  
ATOM    714  N   THR A  47       2.803  12.335  -6.671  1.00  0.76           N  
ATOM    715  CA  THR A  47       2.050  11.815  -5.534  1.00  0.76           C  
ATOM    716  C   THR A  47       2.956  11.672  -4.286  1.00  0.76           C  
ATOM    717  O   THR A  47       4.182  11.673  -4.415  1.00  0.76           O  
ATOM    718  CB  THR A  47       1.417  10.443  -5.912  1.00  0.76           C  
ATOM    719  OG1 THR A  47       0.458  10.048  -4.961  1.00  0.76           O  
ATOM    720  CG2 THR A  47       2.389   9.264  -6.056  1.00  0.76           C  
ATOM    721  H   THR A  47       3.162  11.643  -7.315  1.00  0.76           H  
ATOM    722  HA  THR A  47       1.246  12.514  -5.294  1.00  0.76           H  
ATOM    723  HB  THR A  47       0.885  10.554  -6.857  1.00  0.76           H  
ATOM    724  HG1 THR A  47       0.445   9.087  -4.903  1.00  0.76           H  
ATOM    725 HG21 THR A  47       1.849   8.330  -6.180  1.00  0.76           H  
ATOM    726 HG22 THR A  47       3.026   9.388  -6.926  1.00  0.76           H  
ATOM    727 HG23 THR A  47       3.021   9.135  -5.181  1.00  0.76           H  
ATOM    728  N   ARG A  48       2.333  11.557  -3.103  1.00  0.71           N  
ATOM    729  CA  ARG A  48       3.009  11.350  -1.818  1.00  0.71           C  
ATOM    730  C   ARG A  48       3.055   9.859  -1.431  1.00  0.71           C  
ATOM    731  O   ARG A  48       3.890   9.492  -0.605  1.00  0.71           O  
ATOM    732  CB  ARG A  48       2.300  12.184  -0.728  1.00  0.71           C  
ATOM    733  CG  ARG A  48       2.744  13.655  -0.675  1.00  0.71           C  
ATOM    734  CD  ARG A  48       2.290  14.547  -1.841  1.00  0.71           C  
ATOM    735  NE  ARG A  48       3.015  15.826  -1.863  1.00  0.71           N  
ATOM    736  CZ  ARG A  48       4.265  16.036  -2.318  1.00  0.71           C  
ATOM    737  NH1 ARG A  48       5.007  15.053  -2.857  1.00  0.71           N  
ATOM    738  NH2 ARG A  48       4.789  17.264  -2.222  1.00  0.71           N1+
ATOM    739  H   ARG A  48       1.320  11.566  -3.076  1.00  0.71           H  
ATOM    740  HA  ARG A  48       4.050  11.677  -1.875  1.00  0.71           H  
ATOM    741  HB3 ARG A  48       2.522  11.760   0.252  1.00  0.71           H  
ATOM    742  HB2 ARG A  48       1.219  12.123  -0.844  1.00  0.71           H  
ATOM    743  HG3 ARG A  48       3.815  13.741  -0.492  1.00  0.71           H  
ATOM    744  HG2 ARG A  48       2.260  14.050   0.219  1.00  0.71           H  
ATOM    745  HD3 ARG A  48       1.261  14.842  -1.636  1.00  0.71           H  
ATOM    746  HD2 ARG A  48       2.278  14.064  -2.814  1.00  0.71           H  
ATOM    747  HE  ARG A  48       2.523  16.603  -1.447  1.00  0.71           H  
ATOM    748 HH12 ARG A  48       5.956  15.224  -3.156  1.00  0.71           H  
ATOM    749 HH11 ARG A  48       4.626  14.121  -2.936  1.00  0.71           H  
ATOM    750 HH22 ARG A  48       5.733  17.442  -2.531  1.00  0.71           H  
ATOM    751 HH21 ARG A  48       4.259  18.016  -1.803  1.00  0.71           H  
ATOM    752  N   HIS A  49       2.198   9.030  -2.047  1.00  0.76           N  
ATOM    753  CA  HIS A  49       2.146   7.580  -1.890  1.00  0.76           C  
ATOM    754  C   HIS A  49       1.749   6.981  -3.240  1.00  0.76           C  
ATOM    755  O   HIS A  49       0.797   7.456  -3.856  1.00  0.76           O  
ATOM    756  CB  HIS A  49       1.142   7.216  -0.776  1.00  0.76           C  
ATOM    757  CG  HIS A  49       1.265   5.820  -0.212  1.00  0.76           C  
ATOM    758  ND1 HIS A  49       1.135   4.659  -0.984  1.00  0.76           N  
ATOM    759  CD2 HIS A  49       1.492   5.450   1.096  1.00  0.76           C  
ATOM    760  CE1 HIS A  49       1.277   3.657  -0.125  1.00  0.76           C  
ATOM    761  NE2 HIS A  49       1.495   4.068   1.122  1.00  0.76           N  
ATOM    762  H   HIS A  49       1.516   9.420  -2.686  1.00  0.76           H  
ATOM    763  HA  HIS A  49       3.135   7.216  -1.616  1.00  0.76           H  
ATOM    764  HB3 HIS A  49       0.118   7.357  -1.122  1.00  0.76           H  
ATOM    765  HB2 HIS A  49       1.273   7.903   0.061  1.00  0.76           H  
ATOM    766  HD2 HIS A  49       1.633   6.044   1.982  1.00  0.76           H  
ATOM    767  HE1 HIS A  49       1.219   2.616  -0.407  1.00  0.76           H  
ATOM    768  HE2 HIS A  49       1.625   3.479   1.936  1.00  0.76           H  
ATOM    769  N   GLU A  50       2.469   5.934  -3.671  1.00  0.75           N  
ATOM    770  CA  GLU A  50       2.241   5.255  -4.950  1.00  0.75           C  
ATOM    771  C   GLU A  50       0.932   4.443  -5.050  1.00  0.75           C  
ATOM    772  O   GLU A  50       0.543   4.093  -6.161  1.00  0.75           O  
ATOM    773  CB  GLU A  50       3.481   4.427  -5.324  1.00  0.75           C  
ATOM    774  CG  GLU A  50       4.699   5.290  -5.704  1.00  0.75           C  
ATOM    775  CD  GLU A  50       5.860   5.130  -4.724  1.00  0.75           C  
ATOM    776  OE1 GLU A  50       5.730   5.163  -3.499  1.00  0.75           O  
ATOM    777  OE2 GLU A  50       7.053   4.954  -5.353  1.00  0.75           O  
ATOM    778  H   GLU A  50       3.234   5.589  -3.110  1.00  0.75           H  
ATOM    779  HA  GLU A  50       2.142   6.034  -5.704  1.00  0.75           H  
ATOM    780  HB3 GLU A  50       3.261   3.742  -6.142  1.00  0.75           H  
ATOM    781  HB2 GLU A  50       3.735   3.796  -4.480  1.00  0.75           H  
ATOM    782  HG3 GLU A  50       4.423   6.342  -5.751  1.00  0.75           H  
ATOM    783  HG2 GLU A  50       5.029   5.035  -6.710  1.00  0.75           H  
ATOM    784  HE2 GLU A  50       7.766   4.849  -4.716  1.00  0.75           H  
ATOM    785  N   GLN A  51       0.223   4.222  -3.930  1.00  0.74           N  
ATOM    786  CA  GLN A  51      -1.165   3.750  -3.942  1.00  0.74           C  
ATOM    787  C   GLN A  51      -2.110   4.841  -4.484  1.00  0.74           C  
ATOM    788  O   GLN A  51      -3.028   4.521  -5.238  1.00  0.74           O  
ATOM    789  CB  GLN A  51      -1.565   3.297  -2.524  1.00  0.74           C  
ATOM    790  CG  GLN A  51      -2.880   2.497  -2.487  1.00  0.74           C  
ATOM    791  CD  GLN A  51      -3.367   2.225  -1.065  1.00  0.74           C  
ATOM    792  OE1 GLN A  51      -3.477   3.140  -0.252  1.00  0.74           O  
ATOM    793  NE2 GLN A  51      -3.699   0.970  -0.767  1.00  0.74           N  
ATOM    794  H   GLN A  51       0.588   4.519  -3.034  1.00  0.74           H  
ATOM    795  HA  GLN A  51      -1.233   2.896  -4.617  1.00  0.74           H  
ATOM    796  HB3 GLN A  51      -1.630   4.170  -1.871  1.00  0.74           H  
ATOM    797  HB2 GLN A  51      -0.774   2.670  -2.109  1.00  0.74           H  
ATOM    798  HG3 GLN A  51      -2.749   1.558  -3.027  1.00  0.74           H  
ATOM    799  HG2 GLN A  51      -3.670   3.039  -3.001  1.00  0.74           H  
ATOM    800 HE22 GLN A  51      -4.048   0.734   0.151  1.00  0.74           H  
ATOM    801 HE21 GLN A  51      -3.602   0.229  -1.451  1.00  0.74           H  
ATOM    802  N   GLY A  52      -1.813   6.108  -4.144  1.00  0.80           N  
ATOM    803  CA  GLY A  52      -2.476   7.297  -4.665  1.00  0.80           C  
ATOM    804  C   GLY A  52      -2.144   7.549  -6.145  1.00  0.80           C  
ATOM    805  O   GLY A  52      -2.981   8.128  -6.832  1.00  0.80           O  
ATOM    806  H   GLY A  52      -1.023   6.274  -3.535  1.00  0.80           H  
ATOM    807  HA3 GLY A  52      -2.161   8.163  -4.080  1.00  0.80           H  
ATOM    808  HA2 GLY A  52      -3.554   7.199  -4.536  1.00  0.80           H  
ATOM    809  N   ALA A  53      -0.979   7.095  -6.656  1.00  0.84           N  
ATOM    810  CA  ALA A  53      -0.638   7.140  -8.085  1.00  0.84           C  
ATOM    811  C   ALA A  53      -1.524   6.224  -8.937  1.00  0.84           C  
ATOM    812  O   ALA A  53      -2.029   6.681  -9.962  1.00  0.84           O  
ATOM    813  CB  ALA A  53       0.842   6.801  -8.332  1.00  0.84           C  
ATOM    814  H   ALA A  53      -0.322   6.625  -6.049  1.00  0.84           H  
ATOM    815  HA  ALA A  53      -0.801   8.161  -8.435  1.00  0.84           H  
ATOM    816  HB1 ALA A  53       1.010   6.460  -9.351  1.00  0.84           H  
ATOM    817  HB2 ALA A  53       1.480   7.672  -8.198  1.00  0.84           H  
ATOM    818  HB3 ALA A  53       1.199   6.004  -7.688  1.00  0.84           H  
ATOM    819  N   ALA A  54      -1.708   4.968  -8.490  1.00  0.85           N  
ATOM    820  CA  ALA A  54      -2.591   3.994  -9.133  1.00  0.85           C  
ATOM    821  C   ALA A  54      -4.067   4.411  -9.082  1.00  0.85           C  
ATOM    822  O   ALA A  54      -4.745   4.285 -10.097  1.00  0.85           O  
ATOM    823  CB  ALA A  54      -2.397   2.602  -8.517  1.00  0.85           C  
ATOM    824  H   ALA A  54      -1.251   4.668  -7.639  1.00  0.85           H  
ATOM    825  HA  ALA A  54      -2.308   3.930 -10.185  1.00  0.85           H  
ATOM    826  HB1 ALA A  54      -3.117   1.890  -8.920  1.00  0.85           H  
ATOM    827  HB2 ALA A  54      -1.413   2.204  -8.754  1.00  0.85           H  
ATOM    828  HB3 ALA A  54      -2.508   2.616  -7.432  1.00  0.85           H  
ATOM    829  N   PHE A  55      -4.518   4.945  -7.934  1.00  0.80           N  
ATOM    830  CA  PHE A  55      -5.865   5.488  -7.751  1.00  0.80           C  
ATOM    831  C   PHE A  55      -6.149   6.772  -8.556  1.00  0.80           C  
ATOM    832  O   PHE A  55      -7.293   6.963  -8.962  1.00  0.80           O  
ATOM    833  CB  PHE A  55      -6.152   5.692  -6.248  1.00  0.80           C  
ATOM    834  CG  PHE A  55      -6.323   4.444  -5.383  1.00  0.80           C  
ATOM    835  CD1 PHE A  55      -6.970   3.280  -5.861  1.00  0.80           C  
ATOM    836  CD2 PHE A  55      -6.030   4.528  -4.005  1.00  0.80           C  
ATOM    837  CE1 PHE A  55      -7.275   2.240  -4.993  1.00  0.80           C  
ATOM    838  CE2 PHE A  55      -6.345   3.478  -3.153  1.00  0.80           C  
ATOM    839  CZ  PHE A  55      -6.964   2.339  -3.644  1.00  0.80           C  
ATOM    840  H   PHE A  55      -3.904   4.995  -7.131  1.00  0.80           H  
ATOM    841  HA  PHE A  55      -6.568   4.757  -8.148  1.00  0.80           H  
ATOM    842  HB3 PHE A  55      -7.052   6.294  -6.119  1.00  0.80           H  
ATOM    843  HB2 PHE A  55      -5.345   6.287  -5.821  1.00  0.80           H  
ATOM    844  HD1 PHE A  55      -7.257   3.181  -6.896  1.00  0.80           H  
ATOM    845  HD2 PHE A  55      -5.577   5.421  -3.602  1.00  0.80           H  
ATOM    846  HE1 PHE A  55      -7.778   1.358  -5.365  1.00  0.80           H  
ATOM    847  HE2 PHE A  55      -6.126   3.555  -2.099  1.00  0.80           H  
ATOM    848  HZ  PHE A  55      -7.221   1.538  -2.969  1.00  0.80           H  
ATOM    849  N   MET A  56      -5.126   7.606  -8.816  1.00  0.80           N  
ATOM    850  CA  MET A  56      -5.236   8.769  -9.700  1.00  0.80           C  
ATOM    851  C   MET A  56      -5.268   8.381 -11.185  1.00  0.80           C  
ATOM    852  O   MET A  56      -6.103   8.910 -11.914  1.00  0.80           O  
ATOM    853  CB  MET A  56      -4.116   9.790  -9.420  1.00  0.80           C  
ATOM    854  CG  MET A  56      -4.454  10.735  -8.263  1.00  0.80           C  
ATOM    855  SD  MET A  56      -3.301  12.106  -7.967  1.00  0.80           S  
ATOM    856  CE  MET A  56      -1.963  11.249  -7.103  1.00  0.80           C  
ATOM    857  H   MET A  56      -4.209   7.416  -8.433  1.00  0.80           H  
ATOM    858  HA  MET A  56      -6.191   9.260  -9.504  1.00  0.80           H  
ATOM    859  HB3 MET A  56      -3.976  10.409 -10.302  1.00  0.80           H  
ATOM    860  HB2 MET A  56      -3.163   9.289  -9.252  1.00  0.80           H  
ATOM    861  HG3 MET A  56      -4.587  10.174  -7.340  1.00  0.80           H  
ATOM    862  HG2 MET A  56      -5.414  11.196  -8.488  1.00  0.80           H  
ATOM    863  HE1 MET A  56      -1.173  11.956  -6.849  1.00  0.80           H  
ATOM    864  HE2 MET A  56      -2.329  10.800  -6.179  1.00  0.80           H  
ATOM    865  HE3 MET A  56      -1.539  10.465  -7.729  1.00  0.80           H  
ATOM    866  N   ALA A  57      -4.389   7.458 -11.606  1.00  0.86           N  
ATOM    867  CA  ALA A  57      -4.325   6.943 -12.977  1.00  0.86           C  
ATOM    868  C   ALA A  57      -5.592   6.196 -13.405  1.00  0.86           C  
ATOM    869  O   ALA A  57      -6.069   6.410 -14.518  1.00  0.86           O  
ATOM    870  CB  ALA A  57      -3.113   6.025 -13.095  1.00  0.86           C  
ATOM    871  H   ALA A  57      -3.722   7.070 -10.952  1.00  0.86           H  
ATOM    872  HA  ALA A  57      -4.188   7.787 -13.655  1.00  0.86           H  
ATOM    873  HB1 ALA A  57      -3.047   5.561 -14.079  1.00  0.86           H  
ATOM    874  HB2 ALA A  57      -2.206   6.601 -12.929  1.00  0.86           H  
ATOM    875  HB3 ALA A  57      -3.145   5.224 -12.356  1.00  0.86           H  
ATOM    876  N   ASP A  58      -6.127   5.381 -12.481  1.00  0.80           N  
ATOM    877  CA  ASP A  58      -7.393   4.663 -12.580  1.00  0.80           C  
ATOM    878  C   ASP A  58      -8.553   5.629 -12.890  1.00  0.80           C  
ATOM    879  O   ASP A  58      -9.216   5.467 -13.912  1.00  0.80           O  
ATOM    880  CB  ASP A  58      -7.624   3.841 -11.282  1.00  0.80           C  
ATOM    881  CG  ASP A  58      -8.879   2.965 -11.195  1.00  0.80           C  
ATOM    882  OD1 ASP A  58      -9.199   2.560 -10.058  1.00  0.80           O  
ATOM    883  OD2 ASP A  58      -9.432   2.601 -12.254  1.00  0.80           O1-
ATOM    884  H   ASP A  58      -5.640   5.263 -11.602  1.00  0.80           H  
ATOM    885  HA  ASP A  58      -7.297   3.969 -13.418  1.00  0.80           H  
ATOM    886  HB3 ASP A  58      -7.594   4.508 -10.419  1.00  0.80           H  
ATOM    887  HB2 ASP A  58      -6.782   3.165 -11.146  1.00  0.80           H  
ATOM    888  N   VAL A  59      -8.728   6.640 -12.024  1.00  0.80           N  
ATOM    889  CA  VAL A  59      -9.807   7.623 -12.099  1.00  0.80           C  
ATOM    890  C   VAL A  59      -9.667   8.635 -13.258  1.00  0.80           C  
ATOM    891  O   VAL A  59     -10.693   9.037 -13.803  1.00  0.80           O  
ATOM    892  CB  VAL A  59      -9.970   8.352 -10.738  1.00  0.80           C  
ATOM    893  CG1 VAL A  59     -10.939   9.550 -10.751  1.00  0.80           C  
ATOM    894  CG2 VAL A  59     -10.404   7.344  -9.659  1.00  0.80           C  
ATOM    895  H   VAL A  59      -8.121   6.711 -11.220  1.00  0.80           H  
ATOM    896  HA  VAL A  59     -10.727   7.067 -12.285  1.00  0.80           H  
ATOM    897  HB  VAL A  59      -8.994   8.739 -10.439  1.00  0.80           H  
ATOM    898 HG11 VAL A  59     -11.126   9.910  -9.742  1.00  0.80           H  
ATOM    899 HG12 VAL A  59     -10.534  10.392 -11.313  1.00  0.80           H  
ATOM    900 HG13 VAL A  59     -11.902   9.279 -11.185  1.00  0.80           H  
ATOM    901 HG21 VAL A  59     -10.490   7.811  -8.679  1.00  0.80           H  
ATOM    902 HG22 VAL A  59     -11.359   6.882  -9.902  1.00  0.80           H  
ATOM    903 HG23 VAL A  59      -9.689   6.530  -9.563  1.00  0.80           H  
ATOM    904  N   TYR A  60      -8.429   8.964 -13.677  1.00  0.73           N  
ATOM    905  CA  TYR A  60      -8.145   9.716 -14.910  1.00  0.73           C  
ATOM    906  C   TYR A  60      -8.677   8.987 -16.158  1.00  0.73           C  
ATOM    907  O   TYR A  60      -9.227   9.633 -17.050  1.00  0.73           O  
ATOM    908  CB  TYR A  60      -6.624   9.980 -15.034  1.00  0.73           C  
ATOM    909  CG  TYR A  60      -6.185  10.779 -16.255  1.00  0.73           C  
ATOM    910  CD1 TYR A  60      -5.816  10.119 -17.447  1.00  0.73           C  
ATOM    911  CD2 TYR A  60      -6.157  12.189 -16.205  1.00  0.73           C  
ATOM    912  CE1 TYR A  60      -5.447  10.861 -18.585  1.00  0.73           C  
ATOM    913  CE2 TYR A  60      -5.788  12.932 -17.345  1.00  0.73           C  
ATOM    914  CZ  TYR A  60      -5.439  12.269 -18.538  1.00  0.73           C  
ATOM    915  OH  TYR A  60      -5.100  12.982 -19.652  1.00  0.73           O  
ATOM    916  H   TYR A  60      -7.624   8.615 -13.172  1.00  0.73           H  
ATOM    917  HA  TYR A  60      -8.656  10.678 -14.837  1.00  0.73           H  
ATOM    918  HB3 TYR A  60      -6.084   9.034 -15.037  1.00  0.73           H  
ATOM    919  HB2 TYR A  60      -6.268  10.509 -14.153  1.00  0.73           H  
ATOM    920  HD1 TYR A  60      -5.838   9.041 -17.501  1.00  0.73           H  
ATOM    921  HD2 TYR A  60      -6.435  12.705 -15.297  1.00  0.73           H  
ATOM    922  HE1 TYR A  60      -5.183  10.346 -19.498  1.00  0.73           H  
ATOM    923  HE2 TYR A  60      -5.784  14.012 -17.299  1.00  0.73           H  
ATOM    924  HH  TYR A  60      -5.212  13.932 -19.554  1.00  0.73           H  
ATOM    925  N   GLY A  61      -8.517   7.653 -16.167  1.00  0.76           N  
ATOM    926  CA  GLY A  61      -8.943   6.779 -17.248  1.00  0.76           C  
ATOM    927  C   GLY A  61     -10.464   6.568 -17.261  1.00  0.76           C  
ATOM    928  O   GLY A  61     -11.042   6.482 -18.343  1.00  0.76           O  
ATOM    929  H   GLY A  61      -8.059   7.208 -15.383  1.00  0.76           H  
ATOM    930  HA3 GLY A  61      -8.443   5.822 -17.109  1.00  0.76           H  
ATOM    931  HA2 GLY A  61      -8.613   7.195 -18.197  1.00  0.76           H  
ATOM    932  N   ARG A  62     -11.114   6.515 -16.082  1.00  0.66           N  
ATOM    933  CA  ARG A  62     -12.571   6.404 -15.946  1.00  0.66           C  
ATOM    934  C   ARG A  62     -13.321   7.655 -16.434  1.00  0.66           C  
ATOM    935  O   ARG A  62     -14.400   7.498 -16.998  1.00  0.66           O  
ATOM    936  CB  ARG A  62     -12.966   6.148 -14.479  1.00  0.66           C  
ATOM    937  CG  ARG A  62     -12.556   4.785 -13.906  1.00  0.66           C  
ATOM    938  CD  ARG A  62     -12.933   4.672 -12.420  1.00  0.66           C  
ATOM    939  NE  ARG A  62     -12.396   3.449 -11.800  1.00  0.66           N  
ATOM    940  CZ  ARG A  62     -13.032   2.454 -11.153  1.00  0.66           C  
ATOM    941  NH1 ARG A  62     -14.363   2.411 -11.018  1.00  0.66           N  
ATOM    942  NH2 ARG A  62     -12.301   1.469 -10.618  1.00  0.66           N1+
ATOM    943  H   ARG A  62     -10.584   6.564 -15.223  1.00  0.66           H  
ATOM    944  HA  ARG A  62     -12.909   5.558 -16.548  1.00  0.66           H  
ATOM    945  HB3 ARG A  62     -14.051   6.222 -14.383  1.00  0.66           H  
ATOM    946  HB2 ARG A  62     -12.552   6.944 -13.860  1.00  0.66           H  
ATOM    947  HG3 ARG A  62     -11.503   4.569 -14.065  1.00  0.66           H  
ATOM    948  HG2 ARG A  62     -13.103   4.024 -14.464  1.00  0.66           H  
ATOM    949  HD3 ARG A  62     -14.020   4.652 -12.351  1.00  0.66           H  
ATOM    950  HD2 ARG A  62     -12.613   5.554 -11.866  1.00  0.66           H  
ATOM    951  HE  ARG A  62     -11.389   3.346 -11.883  1.00  0.66           H  
ATOM    952 HH12 ARG A  62     -14.795   1.644 -10.516  1.00  0.66           H  
ATOM    953 HH11 ARG A  62     -14.941   3.134 -11.418  1.00  0.66           H  
ATOM    954 HH22 ARG A  62     -12.744   0.711 -10.113  1.00  0.66           H  
ATOM    955 HH21 ARG A  62     -11.288   1.509 -10.654  1.00  0.66           H  
ATOM    956  N   LEU A  63     -12.761   8.857 -16.195  1.00  0.66           N  
ATOM    957  CA  LEU A  63     -13.417  10.143 -16.462  1.00  0.66           C  
ATOM    958  C   LEU A  63     -13.712  10.427 -17.951  1.00  0.66           C  
ATOM    959  O   LEU A  63     -14.668  11.153 -18.229  1.00  0.66           O  
ATOM    960  CB  LEU A  63     -12.599  11.304 -15.837  1.00  0.66           C  
ATOM    961  CG  LEU A  63     -13.204  11.952 -14.566  1.00  0.66           C  
ATOM    962  CD1 LEU A  63     -14.622  12.523 -14.787  1.00  0.66           C  
ATOM    963  CD2 LEU A  63     -13.136  11.032 -13.336  1.00  0.66           C  
ATOM    964  H   LEU A  63     -11.872   8.901 -15.717  1.00  0.66           H  
ATOM    965  HA  LEU A  63     -14.375  10.096 -15.949  1.00  0.66           H  
ATOM    966  HB3 LEU A  63     -12.475  12.106 -16.567  1.00  0.66           H  
ATOM    967  HB2 LEU A  63     -11.581  10.976 -15.625  1.00  0.66           H  
ATOM    968  HG  LEU A  63     -12.577  12.812 -14.331  1.00  0.66           H  
ATOM    969 HD11 LEU A  63     -14.631  13.602 -14.639  1.00  0.66           H  
ATOM    970 HD12 LEU A  63     -14.999  12.336 -15.789  1.00  0.66           H  
ATOM    971 HD13 LEU A  63     -15.357  12.103 -14.101  1.00  0.66           H  
ATOM    972 HD21 LEU A  63     -13.995  11.149 -12.677  1.00  0.66           H  
ATOM    973 HD22 LEU A  63     -13.083   9.980 -13.612  1.00  0.66           H  
ATOM    974 HD23 LEU A  63     -12.251  11.262 -12.743  1.00  0.66           H  
ATOM    975  N   THR A  64     -12.891   9.890 -18.869  1.00  0.69           N  
ATOM    976  CA  THR A  64     -12.906  10.277 -20.284  1.00  0.69           C  
ATOM    977  C   THR A  64     -12.677   9.102 -21.264  1.00  0.69           C  
ATOM    978  O   THR A  64     -13.003   9.244 -22.443  1.00  0.69           O  
ATOM    979  CB  THR A  64     -11.872  11.419 -20.531  1.00  0.69           C  
ATOM    980  OG1 THR A  64     -11.898  11.895 -21.863  1.00  0.69           O  
ATOM    981  CG2 THR A  64     -10.419  11.022 -20.229  1.00  0.69           C  
ATOM    982  H   THR A  64     -12.134   9.293 -18.568  1.00  0.69           H  
ATOM    983  HA  THR A  64     -13.895  10.662 -20.540  1.00  0.69           H  
ATOM    984  HB  THR A  64     -12.125  12.264 -19.890  1.00  0.69           H  
ATOM    985  HG1 THR A  64     -12.762  12.281 -22.031  1.00  0.69           H  
ATOM    986 HG21 THR A  64      -9.736  11.848 -20.429  1.00  0.69           H  
ATOM    987 HG22 THR A  64     -10.294  10.737 -19.187  1.00  0.69           H  
ATOM    988 HG23 THR A  64     -10.099  10.180 -20.835  1.00  0.69           H  
ATOM    989  N   GLY A  65     -12.164   7.957 -20.779  1.00  0.72           N  
ATOM    990  CA  GLY A  65     -11.911   6.767 -21.596  1.00  0.72           C  
ATOM    991  C   GLY A  65     -10.497   6.748 -22.206  1.00  0.72           C  
ATOM    992  O   GLY A  65     -10.174   5.801 -22.922  1.00  0.72           O  
ATOM    993  H   GLY A  65     -11.943   7.878 -19.795  1.00  0.72           H  
ATOM    994  HA3 GLY A  65     -12.652   6.668 -22.391  1.00  0.72           H  
ATOM    995  HA2 GLY A  65     -12.022   5.888 -20.961  1.00  0.72           H  
ATOM    996  N   LYS A  66      -9.649   7.754 -21.914  1.00  0.70           N  
ATOM    997  CA  LYS A  66      -8.216   7.765 -22.230  1.00  0.70           C  
ATOM    998  C   LYS A  66      -7.442   6.729 -21.396  1.00  0.70           C  
ATOM    999  O   LYS A  66      -7.952   6.244 -20.388  1.00  0.70           O  
ATOM   1000  CB  LYS A  66      -7.633   9.177 -21.992  1.00  0.70           C  
ATOM   1001  CG  LYS A  66      -8.107  10.226 -23.016  1.00  0.70           C  
ATOM   1002  CD  LYS A  66      -7.475  11.618 -22.826  1.00  0.70           C  
ATOM   1003  CE  LYS A  66      -5.965  11.663 -23.131  1.00  0.70           C  
ATOM   1004  NZ  LYS A  66      -5.432  13.036 -23.089  1.00  0.70           N1+
ATOM   1005  H   LYS A  66      -9.976   8.508 -21.329  1.00  0.70           H  
ATOM   1006  HA  LYS A  66      -8.098   7.512 -23.284  1.00  0.70           H  
ATOM   1007  HB3 LYS A  66      -6.546   9.122 -22.059  1.00  0.70           H  
ATOM   1008  HB2 LYS A  66      -7.847   9.510 -20.975  1.00  0.70           H  
ATOM   1009  HG3 LYS A  66      -9.192  10.323 -22.963  1.00  0.70           H  
ATOM   1010  HG2 LYS A  66      -7.894   9.870 -24.024  1.00  0.70           H  
ATOM   1011  HD3 LYS A  66      -7.649  11.951 -21.801  1.00  0.70           H  
ATOM   1012  HD2 LYS A  66      -8.005  12.326 -23.464  1.00  0.70           H  
ATOM   1013  HE3 LYS A  66      -5.770  11.254 -24.123  1.00  0.70           H  
ATOM   1014  HE2 LYS A  66      -5.404  11.060 -22.418  1.00  0.70           H  
ATOM   1015  HZ1 LYS A  66      -4.448  13.022 -23.320  1.00  0.70           H  
ATOM   1016  HZ2 LYS A  66      -5.920  13.615 -23.756  1.00  0.70           H  
ATOM   1017  HZ3 LYS A  66      -5.550  13.426 -22.163  1.00  0.70           H  
ATOM   1018  N   ALA A  67      -6.204   6.427 -21.816  1.00  0.82           N  
ATOM   1019  CA  ALA A  67      -5.285   5.580 -21.060  1.00  0.82           C  
ATOM   1020  C   ALA A  67      -4.856   6.254 -19.747  1.00  0.82           C  
ATOM   1021  O   ALA A  67      -4.311   7.359 -19.781  1.00  0.82           O  
ATOM   1022  CB  ALA A  67      -4.061   5.267 -21.926  1.00  0.82           C  
ATOM   1023  H   ALA A  67      -5.833   6.856 -22.651  1.00  0.82           H  
ATOM   1024  HA  ALA A  67      -5.785   4.637 -20.838  1.00  0.82           H  
ATOM   1025  HB1 ALA A  67      -3.353   4.635 -21.389  1.00  0.82           H  
ATOM   1026  HB2 ALA A  67      -4.337   4.740 -22.839  1.00  0.82           H  
ATOM   1027  HB3 ALA A  67      -3.545   6.182 -22.217  1.00  0.82           H  
ATOM   1028  N   GLY A  68      -5.090   5.558 -18.624  1.00  0.85           N  
ATOM   1029  CA  GLY A  68      -4.580   5.938 -17.308  1.00  0.85           C  
ATOM   1030  C   GLY A  68      -3.076   5.651 -17.263  1.00  0.85           C  
ATOM   1031  O   GLY A  68      -2.626   4.664 -17.847  1.00  0.85           O  
ATOM   1032  H   GLY A  68      -5.567   4.670 -18.682  1.00  0.85           H  
ATOM   1033  HA3 GLY A  68      -5.075   5.322 -16.560  1.00  0.85           H  
ATOM   1034  HA2 GLY A  68      -4.796   6.983 -17.084  1.00  0.85           H  
ATOM   1035  N   VAL A  69      -2.300   6.508 -16.578  1.00  0.86           N  
ATOM   1036  CA  VAL A  69      -0.843   6.384 -16.530  1.00  0.86           C  
ATOM   1037  C   VAL A  69      -0.354   6.668 -15.100  1.00  0.86           C  
ATOM   1038  O   VAL A  69      -0.390   7.817 -14.656  1.00  0.86           O  
ATOM   1039  CB  VAL A  69      -0.107   7.353 -17.508  1.00  0.86           C  
ATOM   1040  CG1 VAL A  69       1.334   6.875 -17.766  1.00  0.86           C  
ATOM   1041  CG2 VAL A  69      -0.834   7.547 -18.850  1.00  0.86           C  
ATOM   1042  H   VAL A  69      -2.703   7.307 -16.110  1.00  0.86           H  
ATOM   1043  HA  VAL A  69      -0.543   5.364 -16.778  1.00  0.86           H  
ATOM   1044  HB  VAL A  69      -0.037   8.350 -17.070  1.00  0.86           H  
ATOM   1045 HG11 VAL A  69       1.877   7.577 -18.400  1.00  0.86           H  
ATOM   1046 HG12 VAL A  69       1.896   6.758 -16.841  1.00  0.86           H  
ATOM   1047 HG13 VAL A  69       1.344   5.905 -18.263  1.00  0.86           H  
ATOM   1048 HG21 VAL A  69      -0.226   8.123 -19.545  1.00  0.86           H  
ATOM   1049 HG22 VAL A  69      -1.072   6.592 -19.315  1.00  0.86           H  
ATOM   1050 HG23 VAL A  69      -1.769   8.094 -18.720  1.00  0.86           H  
ATOM   1051  N   CYS A  70       0.091   5.609 -14.407  1.00  0.84           N  
ATOM   1052  CA  CYS A  70       0.785   5.685 -13.121  1.00  0.84           C  
ATOM   1053  C   CYS A  70       2.255   5.292 -13.312  1.00  0.84           C  
ATOM   1054  O   CYS A  70       2.599   4.581 -14.260  1.00  0.84           O  
ATOM   1055  CB  CYS A  70       0.105   4.850 -12.010  1.00  0.84           C  
ATOM   1056  SG  CYS A  70       0.045   3.065 -12.323  1.00  0.84           S  
ATOM   1057  H   CYS A  70       0.076   4.692 -14.838  1.00  0.84           H  
ATOM   1058  HA  CYS A  70       0.780   6.719 -12.776  1.00  0.84           H  
ATOM   1059  HB3 CYS A  70      -0.905   5.196 -11.828  1.00  0.84           H  
ATOM   1060  HB2 CYS A  70       0.635   4.992 -11.069  1.00  0.84           H  
ATOM   1061  HG  CYS A  70       1.363   2.863 -12.242  1.00  0.84           H  
ATOM   1062  N   LEU A  71       3.091   5.769 -12.381  1.00  0.82           N  
ATOM   1063  CA  LEU A  71       4.516   5.479 -12.336  1.00  0.82           C  
ATOM   1064  C   LEU A  71       4.967   5.318 -10.879  1.00  0.82           C  
ATOM   1065  O   LEU A  71       4.443   5.967  -9.973  1.00  0.82           O  
ATOM   1066  CB  LEU A  71       5.287   6.536 -13.176  1.00  0.82           C  
ATOM   1067  CG  LEU A  71       6.839   6.464 -13.156  1.00  0.82           C  
ATOM   1068  CD1 LEU A  71       7.448   6.960 -14.487  1.00  0.82           C  
ATOM   1069  CD2 LEU A  71       7.457   7.181 -11.934  1.00  0.82           C  
ATOM   1070  H   LEU A  71       2.737   6.358 -11.637  1.00  0.82           H  
ATOM   1071  HA  LEU A  71       4.669   4.505 -12.799  1.00  0.82           H  
ATOM   1072  HB3 LEU A  71       4.964   7.547 -12.929  1.00  0.82           H  
ATOM   1073  HB2 LEU A  71       4.956   6.383 -14.204  1.00  0.82           H  
ATOM   1074  HG  LEU A  71       7.120   5.414 -13.078  1.00  0.82           H  
ATOM   1075 HD11 LEU A  71       7.881   6.128 -15.043  1.00  0.82           H  
ATOM   1076 HD12 LEU A  71       6.706   7.426 -15.136  1.00  0.82           H  
ATOM   1077 HD13 LEU A  71       8.245   7.691 -14.348  1.00  0.82           H  
ATOM   1078 HD21 LEU A  71       8.168   7.962 -12.202  1.00  0.82           H  
ATOM   1079 HD22 LEU A  71       6.699   7.649 -11.310  1.00  0.82           H  
ATOM   1080 HD23 LEU A  71       7.991   6.473 -11.303  1.00  0.82           H  
ATOM   1081  N   SER A  72       5.959   4.440 -10.706  1.00  0.82           N  
ATOM   1082  CA  SER A  72       6.667   4.187  -9.461  1.00  0.82           C  
ATOM   1083  C   SER A  72       8.092   3.728  -9.794  1.00  0.82           C  
ATOM   1084  O   SER A  72       8.454   3.592 -10.965  1.00  0.82           O  
ATOM   1085  CB  SER A  72       5.880   3.163  -8.604  1.00  0.82           C  
ATOM   1086  OG  SER A  72       5.995   1.839  -9.087  1.00  0.82           O  
ATOM   1087  H   SER A  72       6.326   3.949 -11.510  1.00  0.82           H  
ATOM   1088  HA  SER A  72       6.746   5.126  -8.908  1.00  0.82           H  
ATOM   1089  HB3 SER A  72       4.825   3.428  -8.541  1.00  0.82           H  
ATOM   1090  HB2 SER A  72       6.261   3.172  -7.583  1.00  0.82           H  
ATOM   1091  HG  SER A  72       6.892   1.523  -8.932  1.00  0.82           H  
ATOM   1092  N   THR A  73       8.873   3.464  -8.741  1.00  0.78           N  
ATOM   1093  CA  THR A  73      10.131   2.728  -8.840  1.00  0.78           C  
ATOM   1094  C   THR A  73       9.847   1.207  -8.715  1.00  0.78           C  
ATOM   1095  O   THR A  73       8.700   0.786  -8.883  1.00  0.78           O  
ATOM   1096  CB  THR A  73      11.132   3.272  -7.782  1.00  0.78           C  
ATOM   1097  OG1 THR A  73      12.452   2.842  -8.048  1.00  0.78           O  
ATOM   1098  CG2 THR A  73      10.802   2.939  -6.313  1.00  0.78           C  
ATOM   1099  H   THR A  73       8.524   3.619  -7.806  1.00  0.78           H  
ATOM   1100  HA  THR A  73      10.577   2.885  -9.823  1.00  0.78           H  
ATOM   1101  HB  THR A  73      11.139   4.356  -7.887  1.00  0.78           H  
ATOM   1102  HG1 THR A  73      12.733   3.221  -8.884  1.00  0.78           H  
ATOM   1103 HG21 THR A  73      11.509   3.423  -5.639  1.00  0.78           H  
ATOM   1104 HG22 THR A  73       9.805   3.287  -6.044  1.00  0.78           H  
ATOM   1105 HG23 THR A  73      10.848   1.870  -6.108  1.00  0.78           H  
ATOM   1106  N   LEU A  74      10.878   0.393  -8.450  1.00  0.75           N  
ATOM   1107  CA  LEU A  74      10.776  -1.052  -8.224  1.00  0.75           C  
ATOM   1108  C   LEU A  74      10.059  -1.431  -6.908  1.00  0.75           C  
ATOM   1109  O   LEU A  74       9.537  -0.548  -6.229  1.00  0.75           O  
ATOM   1110  CB  LEU A  74      12.186  -1.669  -8.387  1.00  0.75           C  
ATOM   1111  CG  LEU A  74      13.124  -1.673  -7.157  1.00  0.75           C  
ATOM   1112  CD1 LEU A  74      14.420  -2.424  -7.502  1.00  0.75           C  
ATOM   1113  CD2 LEU A  74      13.401  -0.265  -6.592  1.00  0.75           C  
ATOM   1114  H   LEU A  74      11.795   0.797  -8.317  1.00  0.75           H  
ATOM   1115  HA  LEU A  74      10.153  -1.454  -9.023  1.00  0.75           H  
ATOM   1116  HB3 LEU A  74      12.691  -1.180  -9.221  1.00  0.75           H  
ATOM   1117  HB2 LEU A  74      12.053  -2.705  -8.700  1.00  0.75           H  
ATOM   1118  HG  LEU A  74      12.659  -2.246  -6.360  1.00  0.75           H  
ATOM   1119 HD11 LEU A  74      15.321  -1.891  -7.208  1.00  0.75           H  
ATOM   1120 HD12 LEU A  74      14.448  -3.394  -7.011  1.00  0.75           H  
ATOM   1121 HD13 LEU A  74      14.498  -2.605  -8.573  1.00  0.75           H  
ATOM   1122 HD21 LEU A  74      14.428  -0.145  -6.255  1.00  0.75           H  
ATOM   1123 HD22 LEU A  74      13.237   0.507  -7.337  1.00  0.75           H  
ATOM   1124 HD23 LEU A  74      12.757  -0.048  -5.740  1.00  0.75           H  
ATOM   1125  N   GLY A  75      10.069  -2.743  -6.599  1.00  0.75           N  
ATOM   1126  CA  GLY A  75       9.539  -3.478  -5.435  1.00  0.75           C  
ATOM   1127  C   GLY A  75       8.814  -2.665  -4.343  1.00  0.75           C  
ATOM   1128  O   GLY A  75       7.591  -2.771  -4.265  1.00  0.75           O  
ATOM   1129  H   GLY A  75      10.543  -3.338  -7.263  1.00  0.75           H  
ATOM   1130  HA3 GLY A  75      10.364  -4.020  -4.973  1.00  0.75           H  
ATOM   1131  HA2 GLY A  75       8.859  -4.242  -5.804  1.00  0.75           H  
ATOM   1132  N   PRO A  76       9.515  -1.848  -3.523  1.00  0.74           N  
ATOM   1133  CA  PRO A  76       8.900  -1.034  -2.452  1.00  0.74           C  
ATOM   1134  C   PRO A  76       7.820  -0.028  -2.895  1.00  0.74           C  
ATOM   1135  O   PRO A  76       6.813   0.097  -2.200  1.00  0.74           O  
ATOM   1136  CB  PRO A  76      10.100  -0.343  -1.781  1.00  0.74           C  
ATOM   1137  CG  PRO A  76      11.213  -0.385  -2.813  1.00  0.74           C  
ATOM   1138  CD  PRO A  76      10.972  -1.717  -3.500  1.00  0.74           C  
ATOM   1139  HA  PRO A  76       8.429  -1.701  -1.730  1.00  0.74           H  
ATOM   1140  HB3 PRO A  76      10.402  -0.920  -0.906  1.00  0.74           H  
ATOM   1141  HB2 PRO A  76       9.900   0.675  -1.450  1.00  0.74           H  
ATOM   1142  HG3 PRO A  76      12.208  -0.302  -2.381  1.00  0.74           H  
ATOM   1143  HG2 PRO A  76      11.086   0.428  -3.530  1.00  0.74           H  
ATOM   1144  HD2 PRO A  76      11.445  -1.738  -4.477  1.00  0.74           H  
ATOM   1145  HD3 PRO A  76      11.388  -2.535  -2.910  1.00  0.74           H  
ATOM   1146  N   GLY A  77       8.029   0.642  -4.039  1.00  0.77           N  
ATOM   1147  CA  GLY A  77       7.084   1.600  -4.611  1.00  0.77           C  
ATOM   1148  C   GLY A  77       6.029   0.919  -5.497  1.00  0.77           C  
ATOM   1149  O   GLY A  77       4.964   1.496  -5.706  1.00  0.77           O  
ATOM   1150  H   GLY A  77       8.871   0.459  -4.570  1.00  0.77           H  
ATOM   1151  HA3 GLY A  77       7.644   2.301  -5.227  1.00  0.77           H  
ATOM   1152  HA2 GLY A  77       6.595   2.184  -3.830  1.00  0.77           H  
ATOM   1153  N   ALA A  78       6.313  -0.286  -6.021  1.00  0.79           N  
ATOM   1154  CA  ALA A  78       5.428  -1.033  -6.917  1.00  0.79           C  
ATOM   1155  C   ALA A  78       4.362  -1.867  -6.185  1.00  0.79           C  
ATOM   1156  O   ALA A  78       3.254  -1.993  -6.701  1.00  0.79           O  
ATOM   1157  CB  ALA A  78       6.286  -1.903  -7.838  1.00  0.79           C  
ATOM   1158  H   ALA A  78       7.208  -0.711  -5.823  1.00  0.79           H  
ATOM   1159  HA  ALA A  78       4.892  -0.324  -7.549  1.00  0.79           H  
ATOM   1160  HB1 ALA A  78       5.683  -2.600  -8.421  1.00  0.79           H  
ATOM   1161  HB2 ALA A  78       6.847  -1.287  -8.541  1.00  0.79           H  
ATOM   1162  HB3 ALA A  78       7.006  -2.475  -7.256  1.00  0.79           H  
ATOM   1163  N   THR A  79       4.677  -2.373  -4.979  1.00  0.75           N  
ATOM   1164  CA  THR A  79       3.720  -3.037  -4.076  1.00  0.75           C  
ATOM   1165  C   THR A  79       2.657  -2.076  -3.497  1.00  0.75           C  
ATOM   1166  O   THR A  79       1.645  -2.554  -2.985  1.00  0.75           O  
ATOM   1167  CB  THR A  79       4.438  -3.725  -2.885  1.00  0.75           C  
ATOM   1168  OG1 THR A  79       5.261  -2.812  -2.180  1.00  0.75           O  
ATOM   1169  CG2 THR A  79       5.284  -4.932  -3.314  1.00  0.75           C  
ATOM   1170  H   THR A  79       5.615  -2.252  -4.622  1.00  0.75           H  
ATOM   1171  HA  THR A  79       3.183  -3.798  -4.643  1.00  0.75           H  
ATOM   1172  HB  THR A  79       3.699  -4.089  -2.169  1.00  0.75           H  
ATOM   1173  HG1 THR A  79       6.053  -2.648  -2.699  1.00  0.75           H  
ATOM   1174 HG21 THR A  79       5.828  -5.357  -2.470  1.00  0.75           H  
ATOM   1175 HG22 THR A  79       4.650  -5.717  -3.723  1.00  0.75           H  
ATOM   1176 HG23 THR A  79       6.003  -4.680  -4.090  1.00  0.75           H  
ATOM   1177  N   ASN A  80       2.874  -0.757  -3.634  1.00  0.74           N  
ATOM   1178  CA  ASN A  80       1.909   0.288  -3.295  1.00  0.74           C  
ATOM   1179  C   ASN A  80       0.848   0.451  -4.402  1.00  0.74           C  
ATOM   1180  O   ASN A  80      -0.326   0.589  -4.061  1.00  0.74           O  
ATOM   1181  CB  ASN A  80       2.645   1.623  -3.071  1.00  0.74           C  
ATOM   1182  CG  ASN A  80       3.695   1.641  -1.953  1.00  0.74           C  
ATOM   1183  OD1 ASN A  80       3.807   0.708  -1.163  1.00  0.74           O  
ATOM   1184  ND2 ASN A  80       4.470   2.724  -1.871  1.00  0.74           N  
ATOM   1185  H   ASN A  80       3.737  -0.445  -4.055  1.00  0.74           H  
ATOM   1186  HA  ASN A  80       1.401   0.013  -2.369  1.00  0.74           H  
ATOM   1187  HB3 ASN A  80       1.926   2.412  -2.855  1.00  0.74           H  
ATOM   1188  HB2 ASN A  80       3.136   1.879  -4.003  1.00  0.74           H  
ATOM   1189 HD22 ASN A  80       5.175   2.780  -1.149  1.00  0.74           H  
ATOM   1190 HD21 ASN A  80       4.379   3.484  -2.529  1.00  0.74           H  
ATOM   1191  N   LEU A  81       1.255   0.395  -5.692  1.00  0.76           N  
ATOM   1192  CA  LEU A  81       0.358   0.469  -6.864  1.00  0.76           C  
ATOM   1193  C   LEU A  81      -0.688  -0.665  -6.913  1.00  0.76           C  
ATOM   1194  O   LEU A  81      -1.750  -0.471  -7.502  1.00  0.76           O  
ATOM   1195  CB  LEU A  81       1.149   0.378  -8.196  1.00  0.76           C  
ATOM   1196  CG  LEU A  81       2.235   1.427  -8.512  1.00  0.76           C  
ATOM   1197  CD1 LEU A  81       3.016   0.966  -9.756  1.00  0.76           C  
ATOM   1198  CD2 LEU A  81       1.681   2.849  -8.733  1.00  0.76           C  
ATOM   1199  H   LEU A  81       2.235   0.265  -5.896  1.00  0.76           H  
ATOM   1200  HA  LEU A  81      -0.173   1.420  -6.816  1.00  0.76           H  
ATOM   1201  HB3 LEU A  81       0.440   0.387  -9.027  1.00  0.76           H  
ATOM   1202  HB2 LEU A  81       1.619  -0.605  -8.237  1.00  0.76           H  
ATOM   1203  HG  LEU A  81       2.934   1.467  -7.675  1.00  0.76           H  
ATOM   1204 HD11 LEU A  81       3.442   1.802 -10.313  1.00  0.76           H  
ATOM   1205 HD12 LEU A  81       3.837   0.310  -9.474  1.00  0.76           H  
ATOM   1206 HD13 LEU A  81       2.385   0.406 -10.445  1.00  0.76           H  
ATOM   1207 HD21 LEU A  81       2.233   3.581  -8.146  1.00  0.76           H  
ATOM   1208 HD22 LEU A  81       1.755   3.169  -9.772  1.00  0.76           H  
ATOM   1209 HD23 LEU A  81       0.633   2.932  -8.460  1.00  0.76           H  
ATOM   1210  N   MET A  82      -0.333  -1.823  -6.325  1.00  0.73           N  
ATOM   1211  CA  MET A  82      -1.021  -3.116  -6.339  1.00  0.73           C  
ATOM   1212  C   MET A  82      -2.543  -3.080  -6.086  1.00  0.73           C  
ATOM   1213  O   MET A  82      -3.270  -3.848  -6.717  1.00  0.73           O  
ATOM   1214  CB  MET A  82      -0.283  -4.025  -5.327  1.00  0.73           C  
ATOM   1215  CG  MET A  82      -0.640  -5.516  -5.377  1.00  0.73           C  
ATOM   1216  SD  MET A  82      -0.038  -6.390  -6.843  1.00  0.73           S  
ATOM   1217  CE  MET A  82      -0.750  -8.016  -6.501  1.00  0.73           C  
ATOM   1218  H   MET A  82       0.565  -1.840  -5.864  1.00  0.73           H  
ATOM   1219  HA  MET A  82      -0.878  -3.526  -7.338  1.00  0.73           H  
ATOM   1220  HB3 MET A  82      -0.457  -3.657  -4.315  1.00  0.73           H  
ATOM   1221  HB2 MET A  82       0.793  -3.937  -5.487  1.00  0.73           H  
ATOM   1222  HG3 MET A  82      -1.719  -5.647  -5.324  1.00  0.73           H  
ATOM   1223  HG2 MET A  82      -0.228  -6.014  -4.499  1.00  0.73           H  
ATOM   1224  HE1 MET A  82      -0.712  -8.644  -7.387  1.00  0.73           H  
ATOM   1225  HE2 MET A  82      -0.195  -8.503  -5.700  1.00  0.73           H  
ATOM   1226  HE3 MET A  82      -1.793  -7.924  -6.200  1.00  0.73           H  
ATOM   1227  N   THR A  83      -2.991  -2.185  -5.190  1.00  0.74           N  
ATOM   1228  CA  THR A  83      -4.395  -2.010  -4.815  1.00  0.74           C  
ATOM   1229  C   THR A  83      -5.255  -1.373  -5.928  1.00  0.74           C  
ATOM   1230  O   THR A  83      -6.325  -1.901  -6.229  1.00  0.74           O  
ATOM   1231  CB  THR A  83      -4.536  -1.134  -3.542  1.00  0.74           C  
ATOM   1232  OG1 THR A  83      -3.640  -1.585  -2.545  1.00  0.74           O  
ATOM   1233  CG2 THR A  83      -5.947  -1.131  -2.931  1.00  0.74           C  
ATOM   1234  H   THR A  83      -2.331  -1.593  -4.706  1.00  0.74           H  
ATOM   1235  HA  THR A  83      -4.807  -2.999  -4.602  1.00  0.74           H  
ATOM   1236  HB  THR A  83      -4.259  -0.105  -3.772  1.00  0.74           H  
ATOM   1237  HG1 THR A  83      -3.937  -2.448  -2.234  1.00  0.74           H  
ATOM   1238 HG21 THR A  83      -5.986  -0.513  -2.034  1.00  0.74           H  
ATOM   1239 HG22 THR A  83      -6.683  -0.735  -3.630  1.00  0.74           H  
ATOM   1240 HG23 THR A  83      -6.263  -2.137  -2.650  1.00  0.74           H  
ATOM   1241  N   GLY A  84      -4.767  -0.273  -6.531  1.00  0.80           N  
ATOM   1242  CA  GLY A  84      -5.475   0.463  -7.584  1.00  0.80           C  
ATOM   1243  C   GLY A  84      -5.344  -0.218  -8.957  1.00  0.80           C  
ATOM   1244  O   GLY A  84      -6.195  -0.006  -9.818  1.00  0.80           O  
ATOM   1245  H   GLY A  84      -3.864   0.084  -6.252  1.00  0.80           H  
ATOM   1246  HA3 GLY A  84      -5.074   1.475  -7.643  1.00  0.80           H  
ATOM   1247  HA2 GLY A  84      -6.531   0.562  -7.330  1.00  0.80           H  
ATOM   1248  N   VAL A  85      -4.312  -1.060  -9.146  1.00  0.78           N  
ATOM   1249  CA  VAL A  85      -4.132  -1.939 -10.304  1.00  0.78           C  
ATOM   1250  C   VAL A  85      -5.203  -3.052 -10.349  1.00  0.78           C  
ATOM   1251  O   VAL A  85      -5.787  -3.283 -11.407  1.00  0.78           O  
ATOM   1252  CB  VAL A  85      -2.697  -2.555 -10.297  1.00  0.78           C  
ATOM   1253  CG1 VAL A  85      -2.507  -3.836 -11.135  1.00  0.78           C  
ATOM   1254  CG2 VAL A  85      -1.647  -1.512 -10.719  1.00  0.78           C  
ATOM   1255  H   VAL A  85      -3.628  -1.162  -8.408  1.00  0.78           H  
ATOM   1256  HA  VAL A  85      -4.247  -1.334 -11.206  1.00  0.78           H  
ATOM   1257  HB  VAL A  85      -2.462  -2.824  -9.267  1.00  0.78           H  
ATOM   1258 HG11 VAL A  85      -1.457  -4.114 -11.200  1.00  0.78           H  
ATOM   1259 HG12 VAL A  85      -3.032  -4.684 -10.698  1.00  0.78           H  
ATOM   1260 HG13 VAL A  85      -2.876  -3.702 -12.150  1.00  0.78           H  
ATOM   1261 HG21 VAL A  85      -0.636  -1.861 -10.508  1.00  0.78           H  
ATOM   1262 HG22 VAL A  85      -1.702  -1.308 -11.788  1.00  0.78           H  
ATOM   1263 HG23 VAL A  85      -1.780  -0.565 -10.196  1.00  0.78           H  
ATOM   1264  N   ALA A  86      -5.470  -3.684  -9.192  1.00  0.78           N  
ATOM   1265  CA  ALA A  86      -6.506  -4.704  -9.022  1.00  0.78           C  
ATOM   1266  C   ALA A  86      -7.940  -4.148  -9.113  1.00  0.78           C  
ATOM   1267  O   ALA A  86      -8.829  -4.861  -9.580  1.00  0.78           O  
ATOM   1268  CB  ALA A  86      -6.279  -5.403  -7.676  1.00  0.78           C  
ATOM   1269  H   ALA A  86      -4.949  -3.439  -8.361  1.00  0.78           H  
ATOM   1270  HA  ALA A  86      -6.388  -5.445  -9.816  1.00  0.78           H  
ATOM   1271  HB1 ALA A  86      -7.016  -6.189  -7.508  1.00  0.78           H  
ATOM   1272  HB2 ALA A  86      -5.292  -5.862  -7.632  1.00  0.78           H  
ATOM   1273  HB3 ALA A  86      -6.341  -4.696  -6.850  1.00  0.78           H  
ATOM   1274  N   ASP A  87      -8.126  -2.883  -8.694  1.00  0.76           N  
ATOM   1275  CA  ASP A  87      -9.386  -2.138  -8.760  1.00  0.76           C  
ATOM   1276  C   ASP A  87      -9.779  -1.825 -10.218  1.00  0.76           C  
ATOM   1277  O   ASP A  87     -10.916  -2.087 -10.613  1.00  0.76           O  
ATOM   1278  CB  ASP A  87      -9.299  -0.854  -7.890  1.00  0.76           C  
ATOM   1279  CG  ASP A  87     -10.604  -0.093  -7.597  1.00  0.76           C  
ATOM   1280  OD1 ASP A  87     -11.704  -0.656  -7.796  1.00  0.76           O  
ATOM   1281  OD2 ASP A  87     -10.480   1.025  -7.052  1.00  0.76           O1-
ATOM   1282  H   ASP A  87      -7.342  -2.379  -8.303  1.00  0.76           H  
ATOM   1283  HA  ASP A  87     -10.155  -2.790  -8.349  1.00  0.76           H  
ATOM   1284  HB3 ASP A  87      -8.589  -0.161  -8.343  1.00  0.76           H  
ATOM   1285  HB2 ASP A  87      -8.853  -1.111  -6.929  1.00  0.76           H  
ATOM   1286  N   ALA A  88      -8.805  -1.317 -10.994  1.00  0.82           N  
ATOM   1287  CA  ALA A  88      -8.935  -0.985 -12.412  1.00  0.82           C  
ATOM   1288  C   ALA A  88      -9.212  -2.194 -13.323  1.00  0.82           C  
ATOM   1289  O   ALA A  88      -9.923  -2.045 -14.316  1.00  0.82           O  
ATOM   1290  CB  ALA A  88      -7.657  -0.262 -12.858  1.00  0.82           C  
ATOM   1291  H   ALA A  88      -7.903  -1.121 -10.580  1.00  0.82           H  
ATOM   1292  HA  ALA A  88      -9.776  -0.297 -12.505  1.00  0.82           H  
ATOM   1293  HB1 ALA A  88      -7.696   0.022 -13.910  1.00  0.82           H  
ATOM   1294  HB2 ALA A  88      -7.500   0.646 -12.280  1.00  0.82           H  
ATOM   1295  HB3 ALA A  88      -6.777  -0.884 -12.705  1.00  0.82           H  
ATOM   1296  N   ASN A  89      -8.657  -3.364 -12.966  1.00  0.75           N  
ATOM   1297  CA  ASN A  89      -8.805  -4.624 -13.694  1.00  0.75           C  
ATOM   1298  C   ASN A  89     -10.248  -5.170 -13.651  1.00  0.75           C  
ATOM   1299  O   ASN A  89     -10.785  -5.504 -14.708  1.00  0.75           O  
ATOM   1300  CB  ASN A  89      -7.746  -5.611 -13.147  1.00  0.75           C  
ATOM   1301  CG  ASN A  89      -7.796  -7.018 -13.753  1.00  0.75           C  
ATOM   1302  OD1 ASN A  89      -8.257  -7.957 -13.108  1.00  0.75           O  
ATOM   1303  ND2 ASN A  89      -7.317  -7.170 -14.988  1.00  0.75           N  
ATOM   1304  H   ASN A  89      -8.084  -3.399 -12.133  1.00  0.75           H  
ATOM   1305  HA  ASN A  89      -8.548  -4.402 -14.732  1.00  0.75           H  
ATOM   1306  HB3 ASN A  89      -7.855  -5.710 -12.066  1.00  0.75           H  
ATOM   1307  HB2 ASN A  89      -6.751  -5.201 -13.314  1.00  0.75           H  
ATOM   1308 HD22 ASN A  89      -7.322  -8.085 -15.417  1.00  0.75           H  
ATOM   1309 HD21 ASN A  89      -6.940  -6.385 -15.496  1.00  0.75           H  
ATOM   1310  N   LEU A  90     -10.837  -5.254 -12.444  1.00  0.73           N  
ATOM   1311  CA  LEU A  90     -12.150  -5.866 -12.222  1.00  0.73           C  
ATOM   1312  C   LEU A  90     -13.322  -4.992 -12.700  1.00  0.73           C  
ATOM   1313  O   LEU A  90     -14.219  -5.525 -13.354  1.00  0.73           O  
ATOM   1314  CB  LEU A  90     -12.311  -6.263 -10.737  1.00  0.73           C  
ATOM   1315  CG  LEU A  90     -11.396  -7.429 -10.289  1.00  0.73           C  
ATOM   1316  CD1 LEU A  90     -11.464  -7.632  -8.760  1.00  0.73           C  
ATOM   1317  CD2 LEU A  90     -11.683  -8.737 -11.061  1.00  0.73           C  
ATOM   1318  H   LEU A  90     -10.338  -4.949 -11.619  1.00  0.73           H  
ATOM   1319  HA  LEU A  90     -12.189  -6.775 -12.825  1.00  0.73           H  
ATOM   1320  HB3 LEU A  90     -13.347  -6.545 -10.540  1.00  0.73           H  
ATOM   1321  HB2 LEU A  90     -12.120  -5.387 -10.115  1.00  0.73           H  
ATOM   1322  HG  LEU A  90     -10.367  -7.145 -10.514  1.00  0.73           H  
ATOM   1323 HD11 LEU A  90     -10.483  -7.463  -8.315  1.00  0.73           H  
ATOM   1324 HD12 LEU A  90     -12.162  -6.943  -8.284  1.00  0.73           H  
ATOM   1325 HD13 LEU A  90     -11.777  -8.635  -8.472  1.00  0.73           H  
ATOM   1326 HD21 LEU A  90     -11.727  -9.615 -10.416  1.00  0.73           H  
ATOM   1327 HD22 LEU A  90     -12.631  -8.697 -11.598  1.00  0.73           H  
ATOM   1328 HD23 LEU A  90     -10.901  -8.927 -11.796  1.00  0.73           H  
ATOM   1329  N   ASP A  91     -13.289  -3.680 -12.401  1.00  0.75           N  
ATOM   1330  CA  ASP A  91     -14.343  -2.725 -12.785  1.00  0.75           C  
ATOM   1331  C   ASP A  91     -14.317  -2.352 -14.282  1.00  0.75           C  
ATOM   1332  O   ASP A  91     -15.332  -1.877 -14.793  1.00  0.75           O  
ATOM   1333  CB  ASP A  91     -14.378  -1.442 -11.911  1.00  0.75           C  
ATOM   1334  CG  ASP A  91     -14.647  -1.620 -10.402  1.00  0.75           C  
ATOM   1335  OD1 ASP A  91     -14.684  -2.767  -9.907  1.00  0.75           O  
ATOM   1336  OD2 ASP A  91     -14.806  -0.571  -9.741  1.00  0.75           O1-
ATOM   1337  H   ASP A  91     -12.528  -3.308 -11.848  1.00  0.75           H  
ATOM   1338  HA  ASP A  91     -15.300  -3.228 -12.632  1.00  0.75           H  
ATOM   1339  HB3 ASP A  91     -15.126  -0.750 -12.302  1.00  0.75           H  
ATOM   1340  HB2 ASP A  91     -13.414  -0.937 -12.002  1.00  0.75           H  
ATOM   1341  N   GLY A  92     -13.189  -2.611 -14.965  1.00  0.78           N  
ATOM   1342  CA  GLY A  92     -13.051  -2.439 -16.406  1.00  0.78           C  
ATOM   1343  C   GLY A  92     -12.686  -0.992 -16.753  1.00  0.78           C  
ATOM   1344  O   GLY A  92     -13.392  -0.365 -17.542  1.00  0.78           O  
ATOM   1345  H   GLY A  92     -12.397  -2.998 -14.472  1.00  0.78           H  
ATOM   1346  HA3 GLY A  92     -13.957  -2.743 -16.932  1.00  0.78           H  
ATOM   1347  HA2 GLY A  92     -12.260  -3.110 -16.725  1.00  0.78           H  
ATOM   1348  N   ALA A  93     -11.599  -0.474 -16.155  1.00  0.82           N  
ATOM   1349  CA  ALA A  93     -11.109   0.897 -16.307  1.00  0.82           C  
ATOM   1350  C   ALA A  93      -9.663   0.893 -16.856  1.00  0.82           C  
ATOM   1351  O   ALA A  93      -8.858   0.084 -16.392  1.00  0.82           O  
ATOM   1352  CB  ALA A  93     -11.140   1.542 -14.918  1.00  0.82           C  
ATOM   1353  H   ALA A  93     -11.054  -1.059 -15.532  1.00  0.82           H  
ATOM   1354  HA  ALA A  93     -11.786   1.452 -16.954  1.00  0.82           H  
ATOM   1355  HB1 ALA A  93     -10.736   2.554 -14.945  1.00  0.82           H  
ATOM   1356  HB2 ALA A  93     -12.158   1.601 -14.532  1.00  0.82           H  
ATOM   1357  HB3 ALA A  93     -10.551   0.971 -14.202  1.00  0.82           H  
ATOM   1358  N   PRO A  94      -9.352   1.769 -17.844  1.00  0.80           N  
ATOM   1359  CA  PRO A  94      -8.033   1.793 -18.509  1.00  0.80           C  
ATOM   1360  C   PRO A  94      -6.904   2.328 -17.604  1.00  0.80           C  
ATOM   1361  O   PRO A  94      -7.026   3.433 -17.074  1.00  0.80           O  
ATOM   1362  CB  PRO A  94      -8.271   2.702 -19.730  1.00  0.80           C  
ATOM   1363  CG  PRO A  94      -9.382   3.643 -19.311  1.00  0.80           C  
ATOM   1364  CD  PRO A  94     -10.250   2.785 -18.404  1.00  0.80           C  
ATOM   1365  HA  PRO A  94      -7.769   0.790 -18.847  1.00  0.80           H  
ATOM   1366  HB3 PRO A  94      -8.628   2.117 -20.572  1.00  0.80           H  
ATOM   1367  HB2 PRO A  94      -7.379   3.230 -20.063  1.00  0.80           H  
ATOM   1368  HG3 PRO A  94      -9.923   4.085 -20.148  1.00  0.80           H  
ATOM   1369  HG2 PRO A  94      -8.947   4.451 -18.734  1.00  0.80           H  
ATOM   1370  HD2 PRO A  94     -10.728   3.395 -17.636  1.00  0.80           H  
ATOM   1371  HD3 PRO A  94     -11.029   2.296 -18.990  1.00  0.80           H  
ATOM   1372  N   LEU A  95      -5.829   1.536 -17.452  1.00  0.83           N  
ATOM   1373  CA  LEU A  95      -4.664   1.870 -16.626  1.00  0.83           C  
ATOM   1374  C   LEU A  95      -3.395   1.209 -17.194  1.00  0.83           C  
ATOM   1375  O   LEU A  95      -3.469   0.121 -17.766  1.00  0.83           O  
ATOM   1376  CB  LEU A  95      -4.980   1.519 -15.145  1.00  0.83           C  
ATOM   1377  CG  LEU A  95      -3.860   1.770 -14.099  1.00  0.83           C  
ATOM   1378  CD1 LEU A  95      -4.448   2.105 -12.711  1.00  0.83           C  
ATOM   1379  CD2 LEU A  95      -2.855   0.601 -14.003  1.00  0.83           C  
ATOM   1380  H   LEU A  95      -5.797   0.633 -17.907  1.00  0.83           H  
ATOM   1381  HA  LEU A  95      -4.503   2.947 -16.687  1.00  0.83           H  
ATOM   1382  HB3 LEU A  95      -5.339   0.493 -15.057  1.00  0.83           H  
ATOM   1383  HB2 LEU A  95      -5.836   2.136 -14.868  1.00  0.83           H  
ATOM   1384  HG  LEU A  95      -3.308   2.655 -14.419  1.00  0.83           H  
ATOM   1385 HD11 LEU A  95      -3.964   1.569 -11.895  1.00  0.83           H  
ATOM   1386 HD12 LEU A  95      -4.332   3.165 -12.498  1.00  0.83           H  
ATOM   1387 HD13 LEU A  95      -5.512   1.877 -12.650  1.00  0.83           H  
ATOM   1388 HD21 LEU A  95      -1.829   0.965 -14.049  1.00  0.83           H  
ATOM   1389 HD22 LEU A  95      -2.960   0.042 -13.075  1.00  0.83           H  
ATOM   1390 HD23 LEU A  95      -2.977  -0.125 -14.804  1.00  0.83           H  
ATOM   1391  N   VAL A  96      -2.248   1.881 -17.004  1.00  0.88           N  
ATOM   1392  CA  VAL A  96      -0.908   1.407 -17.351  1.00  0.88           C  
ATOM   1393  C   VAL A  96       0.058   1.813 -16.221  1.00  0.88           C  
ATOM   1394  O   VAL A  96       0.011   2.958 -15.769  1.00  0.88           O  
ATOM   1395  CB  VAL A  96      -0.385   2.016 -18.688  1.00  0.88           C  
ATOM   1396  CG1 VAL A  96       1.070   1.617 -19.011  1.00  0.88           C  
ATOM   1397  CG2 VAL A  96      -1.289   1.659 -19.880  1.00  0.88           C  
ATOM   1398  H   VAL A  96      -2.275   2.784 -16.550  1.00  0.88           H  
ATOM   1399  HA  VAL A  96      -0.914   0.319 -17.433  1.00  0.88           H  
ATOM   1400  HB  VAL A  96      -0.403   3.105 -18.606  1.00  0.88           H  
ATOM   1401 HG11 VAL A  96       1.353   1.900 -20.025  1.00  0.88           H  
ATOM   1402 HG12 VAL A  96       1.775   2.104 -18.341  1.00  0.88           H  
ATOM   1403 HG13 VAL A  96       1.213   0.541 -18.917  1.00  0.88           H  
ATOM   1404 HG21 VAL A  96      -0.888   2.045 -20.817  1.00  0.88           H  
ATOM   1405 HG22 VAL A  96      -1.393   0.579 -19.983  1.00  0.88           H  
ATOM   1406 HG23 VAL A  96      -2.286   2.085 -19.768  1.00  0.88           H  
ATOM   1407  N   ALA A  97       0.919   0.870 -15.807  1.00  0.90           N  
ATOM   1408  CA  ALA A  97       1.901   1.028 -14.737  1.00  0.90           C  
ATOM   1409  C   ALA A  97       3.321   0.865 -15.293  1.00  0.90           C  
ATOM   1410  O   ALA A  97       3.816  -0.257 -15.388  1.00  0.90           O  
ATOM   1411  CB  ALA A  97       1.600   0.002 -13.628  1.00  0.90           C  
ATOM   1412  H   ALA A  97       0.868  -0.054 -16.216  1.00  0.90           H  
ATOM   1413  HA  ALA A  97       1.835   2.022 -14.297  1.00  0.90           H  
ATOM   1414  HB1 ALA A  97       2.335   0.066 -12.826  1.00  0.90           H  
ATOM   1415  HB2 ALA A  97       0.618   0.175 -13.189  1.00  0.90           H  
ATOM   1416  HB3 ALA A  97       1.610  -1.022 -14.001  1.00  0.90           H  
ATOM   1417  N   ILE A  98       3.955   1.999 -15.632  1.00  0.87           N  
ATOM   1418  CA  ILE A  98       5.365   2.072 -16.026  1.00  0.87           C  
ATOM   1419  C   ILE A  98       6.215   2.152 -14.744  1.00  0.87           C  
ATOM   1420  O   ILE A  98       6.327   3.227 -14.157  1.00  0.87           O  
ATOM   1421  CB  ILE A  98       5.638   3.309 -16.939  1.00  0.87           C  
ATOM   1422  CG1 ILE A  98       4.894   3.165 -18.286  1.00  0.87           C  
ATOM   1423  CG2 ILE A  98       7.134   3.595 -17.212  1.00  0.87           C  
ATOM   1424  CD1 ILE A  98       4.699   4.488 -19.038  1.00  0.87           C  
ATOM   1425  H   ILE A  98       3.482   2.886 -15.518  1.00  0.87           H  
ATOM   1426  HA  ILE A  98       5.642   1.172 -16.578  1.00  0.87           H  
ATOM   1427  HB  ILE A  98       5.229   4.185 -16.432  1.00  0.87           H  
ATOM   1428 HG13 ILE A  98       3.910   2.730 -18.131  1.00  0.87           H  
ATOM   1429 HG12 ILE A  98       5.425   2.459 -18.925  1.00  0.87           H  
ATOM   1430 HG21 ILE A  98       7.254   4.444 -17.884  1.00  0.87           H  
ATOM   1431 HG22 ILE A  98       7.690   3.844 -16.310  1.00  0.87           H  
ATOM   1432 HG23 ILE A  98       7.621   2.737 -17.677  1.00  0.87           H  
ATOM   1433 HD11 ILE A  98       3.872   4.399 -19.741  1.00  0.87           H  
ATOM   1434 HD12 ILE A  98       4.465   5.310 -18.362  1.00  0.87           H  
ATOM   1435 HD13 ILE A  98       5.587   4.759 -19.608  1.00  0.87           H  
ATOM   1436  N   THR A  99       6.753   1.002 -14.311  1.00  0.84           N  
ATOM   1437  CA  THR A  99       7.523   0.882 -13.073  1.00  0.84           C  
ATOM   1438  C   THR A  99       9.012   0.662 -13.379  1.00  0.84           C  
ATOM   1439  O   THR A  99       9.364   0.074 -14.405  1.00  0.84           O  
ATOM   1440  CB  THR A  99       7.013  -0.293 -12.191  1.00  0.84           C  
ATOM   1441  OG1 THR A  99       7.315  -1.577 -12.704  1.00  0.84           O  
ATOM   1442  CG2 THR A  99       5.508  -0.215 -11.908  1.00  0.84           C  
ATOM   1443  H   THR A  99       6.629   0.146 -14.837  1.00  0.84           H  
ATOM   1444  HA  THR A  99       7.428   1.792 -12.481  1.00  0.84           H  
ATOM   1445  HB  THR A  99       7.521  -0.229 -11.227  1.00  0.84           H  
ATOM   1446  HG1 THR A  99       8.270  -1.682 -12.759  1.00  0.84           H  
ATOM   1447 HG21 THR A  99       5.198  -0.979 -11.194  1.00  0.84           H  
ATOM   1448 HG22 THR A  99       5.251   0.759 -11.493  1.00  0.84           H  
ATOM   1449 HG23 THR A  99       4.919  -0.347 -12.814  1.00  0.84           H  
ATOM   1450  N   GLY A 100       9.856   1.118 -12.439  1.00  0.83           N  
ATOM   1451  CA  GLY A 100      11.293   0.859 -12.433  1.00  0.83           C  
ATOM   1452  C   GLY A 100      11.568  -0.602 -12.045  1.00  0.83           C  
ATOM   1453  O   GLY A 100      10.699  -1.304 -11.523  1.00  0.83           O  
ATOM   1454  H   GLY A 100       9.477   1.601 -11.637  1.00  0.83           H  
ATOM   1455  HA3 GLY A 100      11.771   1.517 -11.708  1.00  0.83           H  
ATOM   1456  HA2 GLY A 100      11.725   1.082 -13.410  1.00  0.83           H  
ATOM   1457  N   GLN A 101      12.807  -1.043 -12.292  1.00  0.78           N  
ATOM   1458  CA  GLN A 101      13.303  -2.377 -11.963  1.00  0.78           C  
ATOM   1459  C   GLN A 101      14.837  -2.313 -11.904  1.00  0.78           C  
ATOM   1460  O   GLN A 101      15.436  -1.419 -12.505  1.00  0.78           O  
ATOM   1461  CB  GLN A 101      12.759  -3.401 -12.999  1.00  0.78           C  
ATOM   1462  CG  GLN A 101      13.066  -4.898 -12.759  1.00  0.78           C  
ATOM   1463  CD  GLN A 101      12.617  -5.419 -11.388  1.00  0.78           C  
ATOM   1464  OE1 GLN A 101      13.292  -5.207 -10.383  1.00  0.78           O  
ATOM   1465  NE2 GLN A 101      11.485  -6.123 -11.338  1.00  0.78           N  
ATOM   1466  H   GLN A 101      13.486  -0.426 -12.717  1.00  0.78           H  
ATOM   1467  HA  GLN A 101      12.943  -2.637 -10.969  1.00  0.78           H  
ATOM   1468  HB3 GLN A 101      13.118  -3.131 -13.993  1.00  0.78           H  
ATOM   1469  HB2 GLN A 101      11.675  -3.303 -13.058  1.00  0.78           H  
ATOM   1470  HG3 GLN A 101      14.135  -5.084 -12.863  1.00  0.78           H  
ATOM   1471  HG2 GLN A 101      12.590  -5.491 -13.542  1.00  0.78           H  
ATOM   1472 HE22 GLN A 101      11.173  -6.511 -10.458  1.00  0.78           H  
ATOM   1473 HE21 GLN A 101      10.923  -6.261 -12.171  1.00  0.78           H  
ATOM   1474  N   VAL A 102      15.452  -3.276 -11.196  1.00  0.78           N  
ATOM   1475  CA  VAL A 102      16.905  -3.469 -11.158  1.00  0.78           C  
ATOM   1476  C   VAL A 102      17.471  -3.821 -12.549  1.00  0.78           C  
ATOM   1477  O   VAL A 102      16.733  -4.333 -13.394  1.00  0.78           O  
ATOM   1478  CB  VAL A 102      17.316  -4.605 -10.175  1.00  0.78           C  
ATOM   1479  CG1 VAL A 102      16.810  -4.357  -8.750  1.00  0.78           C  
ATOM   1480  CG2 VAL A 102      16.960  -6.036 -10.629  1.00  0.78           C  
ATOM   1481  H   VAL A 102      14.896  -3.981 -10.729  1.00  0.78           H  
ATOM   1482  HA  VAL A 102      17.364  -2.539 -10.828  1.00  0.78           H  
ATOM   1483  HB  VAL A 102      18.401  -4.559 -10.091  1.00  0.78           H  
ATOM   1484 HG11 VAL A 102      17.252  -5.057  -8.044  1.00  0.78           H  
ATOM   1485 HG12 VAL A 102      17.052  -3.351  -8.409  1.00  0.78           H  
ATOM   1486 HG13 VAL A 102      15.732  -4.494  -8.696  1.00  0.78           H  
ATOM   1487 HG21 VAL A 102      17.199  -6.761  -9.851  1.00  0.78           H  
ATOM   1488 HG22 VAL A 102      15.900  -6.124 -10.861  1.00  0.78           H  
ATOM   1489 HG23 VAL A 102      17.513  -6.344 -11.512  1.00  0.78           H  
ATOM   1490  N   GLY A 103      18.779  -3.578 -12.741  1.00  0.77           N  
ATOM   1491  CA  GLY A 103      19.511  -3.946 -13.955  1.00  0.77           C  
ATOM   1492  C   GLY A 103      19.474  -5.467 -14.190  1.00  0.77           C  
ATOM   1493  O   GLY A 103      19.391  -6.234 -13.233  1.00  0.77           O  
ATOM   1494  H   GLY A 103      19.311  -3.149 -11.998  1.00  0.77           H  
ATOM   1495  HA3 GLY A 103      20.547  -3.618 -13.865  1.00  0.77           H  
ATOM   1496  HA2 GLY A 103      19.068  -3.413 -14.792  1.00  0.77           H  
ATOM   1497  N   THR A 104      19.535  -5.893 -15.463  1.00  0.76           N  
ATOM   1498  CA  THR A 104      19.367  -7.279 -15.932  1.00  0.76           C  
ATOM   1499  C   THR A 104      20.239  -8.335 -15.212  1.00  0.76           C  
ATOM   1500  O   THR A 104      19.752  -9.436 -14.952  1.00  0.76           O  
ATOM   1501  CB  THR A 104      19.645  -7.382 -17.458  1.00  0.76           C  
ATOM   1502  OG1 THR A 104      18.853  -6.434 -18.149  1.00  0.76           O  
ATOM   1503  CG2 THR A 104      19.373  -8.761 -18.090  1.00  0.76           C  
ATOM   1504  H   THR A 104      19.591  -5.203 -16.202  1.00  0.76           H  
ATOM   1505  HA  THR A 104      18.323  -7.544 -15.755  1.00  0.76           H  
ATOM   1506  HB  THR A 104      20.687  -7.120 -17.649  1.00  0.76           H  
ATOM   1507  HG1 THR A 104      17.935  -6.710 -18.104  1.00  0.76           H  
ATOM   1508 HG21 THR A 104      19.476  -8.723 -19.175  1.00  0.76           H  
ATOM   1509 HG22 THR A 104      20.077  -9.512 -17.734  1.00  0.76           H  
ATOM   1510 HG23 THR A 104      18.365  -9.111 -17.863  1.00  0.76           H  
ATOM   1511  N   ASP A 105      21.482  -7.960 -14.864  1.00  0.70           N  
ATOM   1512  CA  ASP A 105      22.445  -8.781 -14.117  1.00  0.70           C  
ATOM   1513  C   ASP A 105      22.068  -8.987 -12.635  1.00  0.70           C  
ATOM   1514  O   ASP A 105      22.433 -10.013 -12.062  1.00  0.70           O  
ATOM   1515  CB  ASP A 105      23.893  -8.238 -14.204  1.00  0.70           C  
ATOM   1516  CG  ASP A 105      24.484  -8.029 -15.612  1.00  0.70           C  
ATOM   1517  OD1 ASP A 105      23.924  -8.556 -16.600  1.00  0.70           O  
ATOM   1518  OD2 ASP A 105      25.584  -7.436 -15.659  1.00  0.70           O1-
ATOM   1519  H   ASP A 105      21.806  -7.040 -15.126  1.00  0.70           H  
ATOM   1520  HA  ASP A 105      22.448  -9.769 -14.575  1.00  0.70           H  
ATOM   1521  HB3 ASP A 105      24.559  -8.918 -13.670  1.00  0.70           H  
ATOM   1522  HB2 ASP A 105      23.944  -7.278 -13.685  1.00  0.70           H  
ATOM   1523  N   ARG A 106      21.347  -8.015 -12.053  1.00  0.63           N  
ATOM   1524  CA  ARG A 106      20.892  -8.003 -10.660  1.00  0.63           C  
ATOM   1525  C   ARG A 106      19.554  -8.735 -10.435  1.00  0.63           C  
ATOM   1526  O   ARG A 106      19.124  -8.838  -9.286  1.00  0.63           O  
ATOM   1527  CB  ARG A 106      20.766  -6.550 -10.166  1.00  0.63           C  
ATOM   1528  CG  ARG A 106      21.980  -5.646 -10.413  1.00  0.63           C  
ATOM   1529  CD  ARG A 106      21.861  -4.343  -9.604  1.00  0.63           C  
ATOM   1530  NE  ARG A 106      22.880  -3.355  -9.991  1.00  0.63           N  
ATOM   1531  CZ  ARG A 106      22.686  -2.076 -10.370  1.00  0.63           C  
ATOM   1532  NH1 ARG A 106      23.746  -1.343 -10.730  1.00  0.63           N  
ATOM   1533  NH2 ARG A 106      21.469  -1.509 -10.398  1.00  0.63           N1+
ATOM   1534  H   ARG A 106      21.051  -7.226 -12.611  1.00  0.63           H  
ATOM   1535  HA  ARG A 106      21.646  -8.499 -10.046  1.00  0.63           H  
ATOM   1536  HB3 ARG A 106      20.555  -6.559  -9.098  1.00  0.63           H  
ATOM   1537  HB2 ARG A 106      19.906  -6.085 -10.644  1.00  0.63           H  
ATOM   1538  HG3 ARG A 106      22.162  -5.458 -11.472  1.00  0.63           H  
ATOM   1539  HG2 ARG A 106      22.846  -6.201 -10.049  1.00  0.63           H  
ATOM   1540  HD3 ARG A 106      22.115  -4.570  -8.568  1.00  0.63           H  
ATOM   1541  HD2 ARG A 106      20.837  -3.970  -9.574  1.00  0.63           H  
ATOM   1542  HE  ARG A 106      23.832  -3.695  -9.925  1.00  0.63           H  
ATOM   1543 HH12 ARG A 106      23.621  -0.380 -11.011  1.00  0.63           H  
ATOM   1544 HH11 ARG A 106      24.674  -1.741 -10.712  1.00  0.63           H  
ATOM   1545 HH22 ARG A 106      21.347  -0.551 -10.717  1.00  0.63           H  
ATOM   1546 HH21 ARG A 106      20.661  -2.013 -10.064  1.00  0.63           H  
ATOM   1547  N   MET A 107      18.905  -9.217 -11.509  1.00  0.67           N  
ATOM   1548  CA  MET A 107      17.664  -9.985 -11.425  1.00  0.67           C  
ATOM   1549  C   MET A 107      17.917 -11.418 -10.932  1.00  0.67           C  
ATOM   1550  O   MET A 107      18.917 -12.032 -11.308  1.00  0.67           O  
ATOM   1551  CB  MET A 107      16.960 -10.008 -12.794  1.00  0.67           C  
ATOM   1552  CG  MET A 107      16.510  -8.622 -13.283  1.00  0.67           C  
ATOM   1553  SD  MET A 107      15.539  -8.640 -14.813  1.00  0.67           S  
ATOM   1554  CE  MET A 107      13.984  -9.347 -14.202  1.00  0.67           C  
ATOM   1555  H   MET A 107      19.304  -9.099 -12.429  1.00  0.67           H  
ATOM   1556  HA  MET A 107      17.003  -9.487 -10.713  1.00  0.67           H  
ATOM   1557  HB3 MET A 107      16.091 -10.662 -12.728  1.00  0.67           H  
ATOM   1558  HB2 MET A 107      17.614 -10.459 -13.541  1.00  0.67           H  
ATOM   1559  HG3 MET A 107      17.382  -7.992 -13.456  1.00  0.67           H  
ATOM   1560  HG2 MET A 107      15.919  -8.125 -12.514  1.00  0.67           H  
ATOM   1561  HE1 MET A 107      13.285  -9.471 -15.028  1.00  0.67           H  
ATOM   1562  HE2 MET A 107      14.140 -10.327 -13.753  1.00  0.67           H  
ATOM   1563  HE3 MET A 107      13.532  -8.690 -13.458  1.00  0.67           H  
ATOM   1564  N   HIS A 108      16.964 -11.924 -10.131  1.00  0.60           N  
ATOM   1565  CA  HIS A 108      16.863 -13.293  -9.599  1.00  0.60           C  
ATOM   1566  C   HIS A 108      17.895 -13.672  -8.514  1.00  0.60           C  
ATOM   1567  O   HIS A 108      17.737 -14.734  -7.911  1.00  0.60           O  
ATOM   1568  CB  HIS A 108      16.832 -14.346 -10.736  1.00  0.60           C  
ATOM   1569  CG  HIS A 108      15.875 -14.040 -11.865  1.00  0.60           C  
ATOM   1570  ND1 HIS A 108      16.304 -13.634 -13.119  1.00  0.60           N  
ATOM   1571  CD2 HIS A 108      14.500 -14.083 -11.940  1.00  0.60           C  
ATOM   1572  CE1 HIS A 108      15.213 -13.442 -13.865  1.00  0.60           C  
ATOM   1573  NE2 HIS A 108      14.084 -13.698 -13.217  1.00  0.60           N  
ATOM   1574  H   HIS A 108      16.181 -11.329  -9.900  1.00  0.60           H  
ATOM   1575  HA  HIS A 108      15.891 -13.323  -9.105  1.00  0.60           H  
ATOM   1576  HB3 HIS A 108      16.552 -15.317 -10.326  1.00  0.60           H  
ATOM   1577  HB2 HIS A 108      17.831 -14.479 -11.155  1.00  0.60           H  
ATOM   1578  HD1 HIS A 108      17.260 -13.486 -13.407  1.00  0.60           H  
ATOM   1579  HD2 HIS A 108      13.783 -14.350 -11.177  1.00  0.60           H  
ATOM   1580  HE1 HIS A 108      15.246 -13.108 -14.891  1.00  0.60           H  
ATOM   1581  N   ILE A 109      18.908 -12.823  -8.259  1.00  0.55           N  
ATOM   1582  CA  ILE A 109      19.927 -13.025  -7.221  1.00  0.55           C  
ATOM   1583  C   ILE A 109      19.525 -12.443  -5.844  1.00  0.55           C  
ATOM   1584  O   ILE A 109      20.275 -12.628  -4.887  1.00  0.55           O  
ATOM   1585  CB  ILE A 109      21.303 -12.427  -7.642  1.00  0.55           C  
ATOM   1586  CG1 ILE A 109      21.309 -10.889  -7.797  1.00  0.55           C  
ATOM   1587  CG2 ILE A 109      21.849 -13.109  -8.912  1.00  0.55           C  
ATOM   1588  CD1 ILE A 109      22.712 -10.281  -7.905  1.00  0.55           C  
ATOM   1589  H   ILE A 109      18.990 -11.977  -8.805  1.00  0.55           H  
ATOM   1590  HA  ILE A 109      20.071 -14.094  -7.062  1.00  0.55           H  
ATOM   1591  HB  ILE A 109      22.010 -12.668  -6.847  1.00  0.55           H  
ATOM   1592 HG13 ILE A 109      20.797 -10.398  -6.971  1.00  0.55           H  
ATOM   1593 HG12 ILE A 109      20.749 -10.639  -8.693  1.00  0.55           H  
ATOM   1594 HG21 ILE A 109      22.869 -12.788  -9.130  1.00  0.55           H  
ATOM   1595 HG22 ILE A 109      21.872 -14.192  -8.802  1.00  0.55           H  
ATOM   1596 HG23 ILE A 109      21.241 -12.875  -9.787  1.00  0.55           H  
ATOM   1597 HD11 ILE A 109      22.713  -9.251  -7.550  1.00  0.55           H  
ATOM   1598 HD12 ILE A 109      23.438 -10.834  -7.309  1.00  0.55           H  
ATOM   1599 HD13 ILE A 109      23.058 -10.274  -8.939  1.00  0.55           H  
ATOM   1600  N   GLU A 110      18.364 -11.764  -5.774  1.00  0.53           N  
ATOM   1601  CA  GLU A 110      17.804 -11.090  -4.595  1.00  0.53           C  
ATOM   1602  C   GLU A 110      18.675  -9.903  -4.137  1.00  0.53           C  
ATOM   1603  O   GLU A 110      19.083  -9.838  -2.977  1.00  0.53           O  
ATOM   1604  CB  GLU A 110      17.467 -12.088  -3.457  1.00  0.53           C  
ATOM   1605  CG  GLU A 110      16.527 -13.238  -3.893  1.00  0.53           C  
ATOM   1606  CD  GLU A 110      16.114 -14.220  -2.780  1.00  0.53           C  
ATOM   1607  OE1 GLU A 110      16.386 -13.946  -1.588  1.00  0.53           O  
ATOM   1608  OE2 GLU A 110      15.514 -15.253  -3.150  1.00  0.53           O1-
ATOM   1609  H   GLU A 110      17.810 -11.685  -6.614  1.00  0.53           H  
ATOM   1610  HA  GLU A 110      16.862 -10.652  -4.922  1.00  0.53           H  
ATOM   1611  HB3 GLU A 110      16.997 -11.534  -2.642  1.00  0.53           H  
ATOM   1612  HB2 GLU A 110      18.383 -12.509  -3.040  1.00  0.53           H  
ATOM   1613  HG3 GLU A 110      16.996 -13.815  -4.691  1.00  0.53           H  
ATOM   1614  HG2 GLU A 110      15.616 -12.814  -4.317  1.00  0.53           H  
ATOM   1615  N   SER A 111      18.940  -8.980  -5.079  1.00  0.62           N  
ATOM   1616  CA  SER A 111      19.677  -7.734  -4.857  1.00  0.62           C  
ATOM   1617  C   SER A 111      18.867  -6.691  -4.055  1.00  0.62           C  
ATOM   1618  O   SER A 111      17.722  -6.943  -3.673  1.00  0.62           O  
ATOM   1619  CB  SER A 111      20.150  -7.198  -6.229  1.00  0.62           C  
ATOM   1620  OG  SER A 111      19.098  -6.597  -6.959  1.00  0.62           O  
ATOM   1621  H   SER A 111      18.572  -9.104  -6.011  1.00  0.62           H  
ATOM   1622  HA  SER A 111      20.566  -7.979  -4.271  1.00  0.62           H  
ATOM   1623  HB3 SER A 111      20.593  -7.994  -6.829  1.00  0.62           H  
ATOM   1624  HB2 SER A 111      20.935  -6.453  -6.093  1.00  0.62           H  
ATOM   1625  HG  SER A 111      18.889  -5.747  -6.560  1.00  0.62           H  
ATOM   1626  N   HIS A 112      19.487  -5.518  -3.838  1.00  0.64           N  
ATOM   1627  CA  HIS A 112      18.889  -4.356  -3.179  1.00  0.64           C  
ATOM   1628  C   HIS A 112      17.604  -3.872  -3.884  1.00  0.64           C  
ATOM   1629  O   HIS A 112      17.623  -3.625  -5.090  1.00  0.64           O  
ATOM   1630  CB  HIS A 112      19.960  -3.252  -3.068  1.00  0.64           C  
ATOM   1631  CG  HIS A 112      19.544  -2.030  -2.283  1.00  0.64           C  
ATOM   1632  ND1 HIS A 112      19.466  -0.757  -2.859  1.00  0.64           N  
ATOM   1633  CD2 HIS A 112      19.194  -1.936  -0.954  1.00  0.64           C  
ATOM   1634  CE1 HIS A 112      19.074   0.041  -1.875  1.00  0.64           C  
ATOM   1635  NE2 HIS A 112      18.893  -0.606  -0.722  1.00  0.64           N  
ATOM   1636  H   HIS A 112      20.425  -5.386  -4.186  1.00  0.64           H  
ATOM   1637  HA  HIS A 112      18.631  -4.671  -2.167  1.00  0.64           H  
ATOM   1638  HB3 HIS A 112      20.277  -2.938  -4.064  1.00  0.64           H  
ATOM   1639  HB2 HIS A 112      20.848  -3.658  -2.583  1.00  0.64           H  
ATOM   1640  HD2 HIS A 112      19.131  -2.684  -0.178  1.00  0.64           H  
ATOM   1641  HE1 HIS A 112      18.913   1.102  -1.998  1.00  0.64           H  
ATOM   1642  HE2 HIS A 112      18.592  -0.205   0.153  1.00  0.64           H  
ATOM   1643  N   GLN A 113      16.521  -3.788  -3.094  1.00  0.67           N  
ATOM   1644  CA  GLN A 113      15.152  -3.390  -3.445  1.00  0.67           C  
ATOM   1645  C   GLN A 113      14.362  -4.375  -4.335  1.00  0.67           C  
ATOM   1646  O   GLN A 113      13.199  -4.090  -4.621  1.00  0.67           O  
ATOM   1647  CB  GLN A 113      15.104  -1.940  -3.989  1.00  0.67           C  
ATOM   1648  CG  GLN A 113      15.562  -0.896  -2.962  1.00  0.67           C  
ATOM   1649  CD  GLN A 113      15.294   0.542  -3.411  1.00  0.67           C  
ATOM   1650  OE1 GLN A 113      15.883   1.016  -4.379  1.00  0.67           O  
ATOM   1651  NE2 GLN A 113      14.418   1.254  -2.700  1.00  0.67           N  
ATOM   1652  H   GLN A 113      16.632  -4.053  -2.122  1.00  0.67           H  
ATOM   1653  HA  GLN A 113      14.613  -3.395  -2.501  1.00  0.67           H  
ATOM   1654  HB3 GLN A 113      14.080  -1.702  -4.278  1.00  0.67           H  
ATOM   1655  HB2 GLN A 113      15.706  -1.847  -4.893  1.00  0.67           H  
ATOM   1656  HG3 GLN A 113      16.628  -1.007  -2.768  1.00  0.67           H  
ATOM   1657  HG2 GLN A 113      15.059  -1.086  -2.020  1.00  0.67           H  
ATOM   1658 HE22 GLN A 113      14.226   2.215  -2.951  1.00  0.67           H  
ATOM   1659 HE21 GLN A 113      13.940   0.846  -1.908  1.00  0.67           H  
ATOM   1660  N   TYR A 114      14.977  -5.494  -4.764  1.00  0.69           N  
ATOM   1661  CA  TYR A 114      14.432  -6.402  -5.778  1.00  0.69           C  
ATOM   1662  C   TYR A 114      13.111  -7.089  -5.385  1.00  0.69           C  
ATOM   1663  O   TYR A 114      12.911  -7.446  -4.223  1.00  0.69           O  
ATOM   1664  CB  TYR A 114      15.497  -7.446  -6.186  1.00  0.69           C  
ATOM   1665  CG  TYR A 114      15.087  -8.338  -7.352  1.00  0.69           C  
ATOM   1666  CD1 TYR A 114      14.859  -9.720  -7.174  1.00  0.69           C  
ATOM   1667  CD2 TYR A 114      14.870  -7.760  -8.618  1.00  0.69           C  
ATOM   1668  CE1 TYR A 114      14.426 -10.511  -8.257  1.00  0.69           C  
ATOM   1669  CE2 TYR A 114      14.450  -8.550  -9.704  1.00  0.69           C  
ATOM   1670  CZ  TYR A 114      14.228  -9.926  -9.525  1.00  0.69           C  
ATOM   1671  OH  TYR A 114      13.820 -10.683 -10.583  1.00  0.69           O  
ATOM   1672  H   TYR A 114      15.922  -5.684  -4.459  1.00  0.69           H  
ATOM   1673  HA  TYR A 114      14.228  -5.779  -6.651  1.00  0.69           H  
ATOM   1674  HB3 TYR A 114      15.762  -8.067  -5.329  1.00  0.69           H  
ATOM   1675  HB2 TYR A 114      16.413  -6.931  -6.479  1.00  0.69           H  
ATOM   1676  HD1 TYR A 114      14.993 -10.174  -6.203  1.00  0.69           H  
ATOM   1677  HD2 TYR A 114      15.009  -6.700  -8.755  1.00  0.69           H  
ATOM   1678  HE1 TYR A 114      14.242 -11.565  -8.111  1.00  0.69           H  
ATOM   1679  HE2 TYR A 114      14.284  -8.093 -10.669  1.00  0.69           H  
ATOM   1680  HH  TYR A 114      13.399 -11.510 -10.317  1.00  0.69           H  
ATOM   1681  N   LEU A 115      12.266  -7.290  -6.407  1.00  0.70           N  
ATOM   1682  CA  LEU A 115      11.032  -8.063  -6.361  1.00  0.70           C  
ATOM   1683  C   LEU A 115      10.717  -8.495  -7.804  1.00  0.70           C  
ATOM   1684  O   LEU A 115      10.917  -7.708  -8.731  1.00  0.70           O  
ATOM   1685  CB  LEU A 115       9.904  -7.203  -5.729  1.00  0.70           C  
ATOM   1686  CG  LEU A 115       8.823  -7.988  -4.952  1.00  0.70           C  
ATOM   1687  CD1 LEU A 115       7.950  -7.024  -4.118  1.00  0.70           C  
ATOM   1688  CD2 LEU A 115       7.960  -8.907  -5.841  1.00  0.70           C  
ATOM   1689  H   LEU A 115      12.525  -6.966  -7.328  1.00  0.70           H  
ATOM   1690  HA  LEU A 115      11.210  -8.953  -5.753  1.00  0.70           H  
ATOM   1691  HB3 LEU A 115       9.452  -6.555  -6.479  1.00  0.70           H  
ATOM   1692  HB2 LEU A 115      10.360  -6.521  -5.011  1.00  0.70           H  
ATOM   1693  HG  LEU A 115       9.341  -8.629  -4.238  1.00  0.70           H  
ATOM   1694 HD11 LEU A 115       6.888  -7.122  -4.336  1.00  0.70           H  
ATOM   1695 HD12 LEU A 115       8.076  -7.210  -3.052  1.00  0.70           H  
ATOM   1696 HD13 LEU A 115       8.207  -5.979  -4.289  1.00  0.70           H  
ATOM   1697 HD21 LEU A 115       6.936  -8.999  -5.482  1.00  0.70           H  
ATOM   1698 HD22 LEU A 115       7.904  -8.542  -6.865  1.00  0.70           H  
ATOM   1699 HD23 LEU A 115       8.366  -9.918  -5.863  1.00  0.70           H  
ATOM   1700  N   ASP A 116      10.213  -9.730  -7.964  1.00  0.70           N  
ATOM   1701  CA  ASP A 116       9.704 -10.293  -9.221  1.00  0.70           C  
ATOM   1702  C   ASP A 116       8.314  -9.703  -9.537  1.00  0.70           C  
ATOM   1703  O   ASP A 116       7.296 -10.323  -9.223  1.00  0.70           O  
ATOM   1704  CB  ASP A 116       9.672 -11.847  -9.211  1.00  0.70           C  
ATOM   1705  CG  ASP A 116      10.996 -12.508  -8.794  1.00  0.70           C  
ATOM   1706  OD1 ASP A 116      11.851 -12.693  -9.688  1.00  0.70           O  
ATOM   1707  OD2 ASP A 116      11.194 -12.683  -7.571  1.00  0.70           O1-
ATOM   1708  H   ASP A 116      10.120 -10.331  -7.157  1.00  0.70           H  
ATOM   1709  HA  ASP A 116      10.382  -9.992 -10.023  1.00  0.70           H  
ATOM   1710  HB3 ASP A 116       9.396 -12.217 -10.200  1.00  0.70           H  
ATOM   1711  HB2 ASP A 116       8.905 -12.205  -8.522  1.00  0.70           H  
ATOM   1712  N   LEU A 117       8.298  -8.479 -10.095  1.00  0.72           N  
ATOM   1713  CA  LEU A 117       7.090  -7.670 -10.278  1.00  0.72           C  
ATOM   1714  C   LEU A 117       6.105  -8.244 -11.307  1.00  0.72           C  
ATOM   1715  O   LEU A 117       4.911  -8.248 -11.020  1.00  0.72           O  
ATOM   1716  CB  LEU A 117       7.464  -6.209 -10.617  1.00  0.72           C  
ATOM   1717  CG  LEU A 117       8.175  -5.444  -9.479  1.00  0.72           C  
ATOM   1718  CD1 LEU A 117       8.589  -4.028  -9.928  1.00  0.72           C  
ATOM   1719  CD2 LEU A 117       7.308  -5.404  -8.210  1.00  0.72           C  
ATOM   1720  H   LEU A 117       9.174  -8.023 -10.307  1.00  0.72           H  
ATOM   1721  HA  LEU A 117       6.557  -7.679  -9.325  1.00  0.72           H  
ATOM   1722  HB3 LEU A 117       6.564  -5.658 -10.892  1.00  0.72           H  
ATOM   1723  HB2 LEU A 117       8.099  -6.207 -11.500  1.00  0.72           H  
ATOM   1724  HG  LEU A 117       9.094  -5.969  -9.223  1.00  0.72           H  
ATOM   1725 HD11 LEU A 117       8.418  -3.274  -9.161  1.00  0.72           H  
ATOM   1726 HD12 LEU A 117       9.650  -3.991 -10.178  1.00  0.72           H  
ATOM   1727 HD13 LEU A 117       8.036  -3.705 -10.810  1.00  0.72           H  
ATOM   1728 HD21 LEU A 117       7.540  -4.558  -7.572  1.00  0.72           H  
ATOM   1729 HD22 LEU A 117       6.249  -5.348  -8.458  1.00  0.72           H  
ATOM   1730 HD23 LEU A 117       7.458  -6.298  -7.607  1.00  0.72           H  
ATOM   1731  N   VAL A 118       6.597  -8.757 -12.449  1.00  0.77           N  
ATOM   1732  CA  VAL A 118       5.768  -9.407 -13.477  1.00  0.77           C  
ATOM   1733  C   VAL A 118       5.014 -10.654 -12.954  1.00  0.77           C  
ATOM   1734  O   VAL A 118       3.866 -10.864 -13.346  1.00  0.77           O  
ATOM   1735  CB  VAL A 118       6.602  -9.756 -14.752  1.00  0.77           C  
ATOM   1736  CG1 VAL A 118       5.984 -10.795 -15.715  1.00  0.77           C  
ATOM   1737  CG2 VAL A 118       6.937  -8.482 -15.548  1.00  0.77           C  
ATOM   1738  H   VAL A 118       7.590  -8.715 -12.630  1.00  0.77           H  
ATOM   1739  HA  VAL A 118       5.006  -8.680 -13.765  1.00  0.77           H  
ATOM   1740  HB  VAL A 118       7.553 -10.175 -14.419  1.00  0.77           H  
ATOM   1741 HG11 VAL A 118       6.590 -10.903 -16.615  1.00  0.77           H  
ATOM   1742 HG12 VAL A 118       5.919 -11.786 -15.266  1.00  0.77           H  
ATOM   1743 HG13 VAL A 118       4.984 -10.499 -16.029  1.00  0.77           H  
ATOM   1744 HG21 VAL A 118       7.536  -8.707 -16.430  1.00  0.77           H  
ATOM   1745 HG22 VAL A 118       6.031  -7.977 -15.889  1.00  0.77           H  
ATOM   1746 HG23 VAL A 118       7.507  -7.776 -14.949  1.00  0.77           H  
ATOM   1747  N   ALA A 119       5.646 -11.417 -12.042  1.00  0.74           N  
ATOM   1748  CA  ALA A 119       5.048 -12.575 -11.377  1.00  0.74           C  
ATOM   1749  C   ALA A 119       3.959 -12.199 -10.354  1.00  0.74           C  
ATOM   1750  O   ALA A 119       2.944 -12.892 -10.294  1.00  0.74           O  
ATOM   1751  CB  ALA A 119       6.153 -13.414 -10.716  1.00  0.74           C  
ATOM   1752  H   ALA A 119       6.580 -11.168 -11.748  1.00  0.74           H  
ATOM   1753  HA  ALA A 119       4.578 -13.194 -12.144  1.00  0.74           H  
ATOM   1754  HB1 ALA A 119       5.741 -14.303 -10.237  1.00  0.74           H  
ATOM   1755  HB2 ALA A 119       6.882 -13.750 -11.454  1.00  0.74           H  
ATOM   1756  HB3 ALA A 119       6.690 -12.850  -9.954  1.00  0.74           H  
ATOM   1757  N   MET A 120       4.175 -11.113  -9.588  1.00  0.68           N  
ATOM   1758  CA  MET A 120       3.232 -10.624  -8.576  1.00  0.68           C  
ATOM   1759  C   MET A 120       2.001  -9.933  -9.198  1.00  0.68           C  
ATOM   1760  O   MET A 120       0.904 -10.099  -8.669  1.00  0.68           O  
ATOM   1761  CB  MET A 120       3.983  -9.752  -7.532  1.00  0.68           C  
ATOM   1762  CG  MET A 120       3.774  -8.227  -7.615  1.00  0.68           C  
ATOM   1763  SD  MET A 120       4.771  -7.258  -6.465  1.00  0.68           S  
ATOM   1764  CE  MET A 120       3.994  -5.648  -6.727  1.00  0.68           C  
ATOM   1765  H   MET A 120       5.037 -10.593  -9.689  1.00  0.68           H  
ATOM   1766  HA  MET A 120       2.868 -11.504  -8.040  1.00  0.68           H  
ATOM   1767  HB3 MET A 120       5.052  -9.974  -7.546  1.00  0.68           H  
ATOM   1768  HB2 MET A 120       3.652 -10.071  -6.543  1.00  0.68           H  
ATOM   1769  HG3 MET A 120       2.730  -7.982  -7.418  1.00  0.68           H  
ATOM   1770  HG2 MET A 120       4.003  -7.867  -8.617  1.00  0.68           H  
ATOM   1771  HE1 MET A 120       4.601  -4.869  -6.271  1.00  0.68           H  
ATOM   1772  HE2 MET A 120       3.911  -5.438  -7.791  1.00  0.68           H  
ATOM   1773  HE3 MET A 120       2.996  -5.629  -6.290  1.00  0.68           H  
ATOM   1774  N   PHE A 121       2.208  -9.172 -10.290  1.00  0.73           N  
ATOM   1775  CA  PHE A 121       1.172  -8.412 -10.995  1.00  0.73           C  
ATOM   1776  C   PHE A 121       0.288  -9.250 -11.936  1.00  0.73           C  
ATOM   1777  O   PHE A 121      -0.748  -8.743 -12.361  1.00  0.73           O  
ATOM   1778  CB  PHE A 121       1.797  -7.214 -11.751  1.00  0.73           C  
ATOM   1779  CG  PHE A 121       2.091  -5.970 -10.924  1.00  0.73           C  
ATOM   1780  CD1 PHE A 121       1.052  -5.295 -10.248  1.00  0.73           C  
ATOM   1781  CD2 PHE A 121       3.387  -5.415 -10.900  1.00  0.73           C  
ATOM   1782  CE1 PHE A 121       1.312  -4.100  -9.588  1.00  0.73           C  
ATOM   1783  CE2 PHE A 121       3.629  -4.222 -10.236  1.00  0.73           C  
ATOM   1784  CZ  PHE A 121       2.593  -3.563  -9.590  1.00  0.73           C  
ATOM   1785  H   PHE A 121       3.150  -9.070 -10.646  1.00  0.73           H  
ATOM   1786  HA  PHE A 121       0.496  -8.010 -10.242  1.00  0.73           H  
ATOM   1787  HB3 PHE A 121       1.146  -6.883 -12.562  1.00  0.73           H  
ATOM   1788  HB2 PHE A 121       2.712  -7.538 -12.246  1.00  0.73           H  
ATOM   1789  HD1 PHE A 121       0.048  -5.686 -10.259  1.00  0.73           H  
ATOM   1790  HD2 PHE A 121       4.195  -5.894 -11.428  1.00  0.73           H  
ATOM   1791  HE1 PHE A 121       0.513  -3.577  -9.087  1.00  0.73           H  
ATOM   1792  HE2 PHE A 121       4.623  -3.799 -10.237  1.00  0.73           H  
ATOM   1793  HZ  PHE A 121       2.783  -2.625  -9.094  1.00  0.73           H  
ATOM   1794  N   ALA A 122       0.688 -10.496 -12.250  1.00  0.76           N  
ATOM   1795  CA  ALA A 122      -0.026 -11.414 -13.143  1.00  0.76           C  
ATOM   1796  C   ALA A 122      -1.529 -11.658 -12.833  1.00  0.76           C  
ATOM   1797  O   ALA A 122      -2.323 -11.493 -13.759  1.00  0.76           O  
ATOM   1798  CB  ALA A 122       0.762 -12.730 -13.256  1.00  0.76           C  
ATOM   1799  H   ALA A 122       1.553 -10.844 -11.860  1.00  0.76           H  
ATOM   1800  HA  ALA A 122       0.005 -10.949 -14.130  1.00  0.76           H  
ATOM   1801  HB1 ALA A 122       0.214 -13.477 -13.830  1.00  0.76           H  
ATOM   1802  HB2 ALA A 122       1.713 -12.568 -13.764  1.00  0.76           H  
ATOM   1803  HB3 ALA A 122       0.989 -13.159 -12.281  1.00  0.76           H  
ATOM   1804  N   PRO A 123      -1.924 -11.984 -11.574  1.00  0.71           N  
ATOM   1805  CA  PRO A 123      -3.350 -12.173 -11.224  1.00  0.71           C  
ATOM   1806  C   PRO A 123      -4.209 -10.892 -11.108  1.00  0.71           C  
ATOM   1807  O   PRO A 123      -5.419 -11.030 -10.928  1.00  0.71           O  
ATOM   1808  CB  PRO A 123      -3.297 -12.935  -9.887  1.00  0.71           C  
ATOM   1809  CG  PRO A 123      -1.993 -12.489  -9.252  1.00  0.71           C  
ATOM   1810  CD  PRO A 123      -1.065 -12.389 -10.456  1.00  0.71           C  
ATOM   1811  HA  PRO A 123      -3.833 -12.809 -11.969  1.00  0.71           H  
ATOM   1812  HB3 PRO A 123      -3.260 -14.008 -10.083  1.00  0.71           H  
ATOM   1813  HB2 PRO A 123      -4.155 -12.761  -9.235  1.00  0.71           H  
ATOM   1814  HG3 PRO A 123      -1.629 -13.166  -8.479  1.00  0.71           H  
ATOM   1815  HG2 PRO A 123      -2.119 -11.502  -8.804  1.00  0.71           H  
ATOM   1816  HD2 PRO A 123      -0.245 -11.709 -10.250  1.00  0.71           H  
ATOM   1817  HD3 PRO A 123      -0.643 -13.370 -10.675  1.00  0.71           H  
ATOM   1818  N   VAL A 124      -3.604  -9.693 -11.192  1.00  0.75           N  
ATOM   1819  CA  VAL A 124      -4.286  -8.404 -11.001  1.00  0.75           C  
ATOM   1820  C   VAL A 124      -4.172  -7.449 -12.212  1.00  0.75           C  
ATOM   1821  O   VAL A 124      -4.705  -6.342 -12.141  1.00  0.75           O  
ATOM   1822  CB  VAL A 124      -3.758  -7.668  -9.737  1.00  0.75           C  
ATOM   1823  CG1 VAL A 124      -4.114  -8.425  -8.450  1.00  0.75           C  
ATOM   1824  CG2 VAL A 124      -2.256  -7.351  -9.773  1.00  0.75           C  
ATOM   1825  H   VAL A 124      -2.606  -9.647 -11.346  1.00  0.75           H  
ATOM   1826  HA  VAL A 124      -5.357  -8.562 -10.868  1.00  0.75           H  
ATOM   1827  HB  VAL A 124      -4.274  -6.710  -9.667  1.00  0.75           H  
ATOM   1828 HG11 VAL A 124      -3.815  -7.858  -7.569  1.00  0.75           H  
ATOM   1829 HG12 VAL A 124      -5.189  -8.596  -8.385  1.00  0.75           H  
ATOM   1830 HG13 VAL A 124      -3.618  -9.395  -8.401  1.00  0.75           H  
ATOM   1831 HG21 VAL A 124      -1.983  -6.708  -8.938  1.00  0.75           H  
ATOM   1832 HG22 VAL A 124      -1.670  -8.265  -9.697  1.00  0.75           H  
ATOM   1833 HG23 VAL A 124      -1.960  -6.834 -10.684  1.00  0.75           H  
ATOM   1834  N   THR A 125      -3.518  -7.885 -13.302  1.00  0.78           N  
ATOM   1835  CA  THR A 125      -3.443  -7.160 -14.572  1.00  0.78           C  
ATOM   1836  C   THR A 125      -3.992  -8.046 -15.702  1.00  0.78           C  
ATOM   1837  O   THR A 125      -3.945  -9.275 -15.622  1.00  0.78           O  
ATOM   1838  CB  THR A 125      -1.985  -6.759 -14.941  1.00  0.78           C  
ATOM   1839  OG1 THR A 125      -1.130  -7.873 -15.130  1.00  0.78           O  
ATOM   1840  CG2 THR A 125      -1.345  -5.788 -13.941  1.00  0.78           C  
ATOM   1841  H   THR A 125      -3.117  -8.813 -13.304  1.00  0.78           H  
ATOM   1842  HA  THR A 125      -4.052  -6.254 -14.535  1.00  0.78           H  
ATOM   1843  HB  THR A 125      -2.007  -6.243 -15.901  1.00  0.78           H  
ATOM   1844  HG1 THR A 125      -0.993  -8.296 -14.276  1.00  0.78           H  
ATOM   1845 HG21 THR A 125      -0.325  -5.541 -14.231  1.00  0.78           H  
ATOM   1846 HG22 THR A 125      -1.906  -4.855 -13.908  1.00  0.78           H  
ATOM   1847 HG23 THR A 125      -1.315  -6.196 -12.932  1.00  0.78           H  
ATOM   1848  N   LYS A 126      -4.499  -7.373 -16.746  1.00  0.74           N  
ATOM   1849  CA  LYS A 126      -4.975  -7.958 -18.000  1.00  0.74           C  
ATOM   1850  C   LYS A 126      -3.833  -8.579 -18.826  1.00  0.74           C  
ATOM   1851  O   LYS A 126      -4.039  -9.605 -19.474  1.00  0.74           O  
ATOM   1852  CB  LYS A 126      -5.713  -6.842 -18.771  1.00  0.74           C  
ATOM   1853  CG  LYS A 126      -6.254  -7.230 -20.157  1.00  0.74           C  
ATOM   1854  CD  LYS A 126      -6.999  -6.062 -20.813  1.00  0.74           C  
ATOM   1855  CE  LYS A 126      -7.503  -6.411 -22.217  1.00  0.74           C  
ATOM   1856  NZ  LYS A 126      -8.217  -5.279 -22.821  1.00  0.74           N1+
ATOM   1857  H   LYS A 126      -4.483  -6.361 -16.723  1.00  0.74           H  
ATOM   1858  HA  LYS A 126      -5.688  -8.748 -17.757  1.00  0.74           H  
ATOM   1859  HB3 LYS A 126      -5.042  -5.991 -18.897  1.00  0.74           H  
ATOM   1860  HB2 LYS A 126      -6.541  -6.482 -18.159  1.00  0.74           H  
ATOM   1861  HG3 LYS A 126      -6.917  -8.091 -20.065  1.00  0.74           H  
ATOM   1862  HG2 LYS A 126      -5.437  -7.534 -20.812  1.00  0.74           H  
ATOM   1863  HD3 LYS A 126      -6.335  -5.197 -20.863  1.00  0.74           H  
ATOM   1864  HD2 LYS A 126      -7.838  -5.768 -20.179  1.00  0.74           H  
ATOM   1865  HE3 LYS A 126      -8.176  -7.268 -22.180  1.00  0.74           H  
ATOM   1866  HE2 LYS A 126      -6.670  -6.682 -22.866  1.00  0.74           H  
ATOM   1867  HZ1 LYS A 126      -9.025  -5.040 -22.261  1.00  0.74           H  
ATOM   1868  HZ2 LYS A 126      -7.604  -4.476 -22.884  1.00  0.74           H  
ATOM   1869  HZ3 LYS A 126      -8.522  -5.546 -23.748  1.00  0.74           H  
ATOM   1870  N   TRP A 127      -2.657  -7.937 -18.772  1.00  0.71           N  
ATOM   1871  CA  TRP A 127      -1.428  -8.323 -19.454  1.00  0.71           C  
ATOM   1872  C   TRP A 127      -0.257  -7.563 -18.809  1.00  0.71           C  
ATOM   1873  O   TRP A 127      -0.476  -6.520 -18.193  1.00  0.71           O  
ATOM   1874  CB  TRP A 127      -1.561  -8.025 -20.968  1.00  0.71           C  
ATOM   1875  CG  TRP A 127      -0.394  -8.432 -21.816  1.00  0.71           C  
ATOM   1876  CD1 TRP A 127       0.540  -7.601 -22.331  1.00  0.71           C  
ATOM   1877  CD2 TRP A 127       0.030  -9.783 -22.171  1.00  0.71           C  
ATOM   1878  NE1 TRP A 127       1.501  -8.341 -22.988  1.00  0.71           N  
ATOM   1879  CE2 TRP A 127       1.242  -9.694 -22.917  1.00  0.71           C  
ATOM   1880  CE3 TRP A 127      -0.483 -11.080 -21.926  1.00  0.71           C  
ATOM   1881  CZ2 TRP A 127       1.914 -10.834 -23.396  1.00  0.71           C  
ATOM   1882  CZ3 TRP A 127       0.182 -12.229 -22.400  1.00  0.71           C  
ATOM   1883  CH2 TRP A 127       1.379 -12.107 -23.131  1.00  0.71           C  
ATOM   1884  H   TRP A 127      -2.576  -7.111 -18.195  1.00  0.71           H  
ATOM   1885  HA  TRP A 127      -1.267  -9.392 -19.301  1.00  0.71           H  
ATOM   1886  HB3 TRP A 127      -1.755  -6.962 -21.126  1.00  0.71           H  
ATOM   1887  HB2 TRP A 127      -2.428  -8.548 -21.372  1.00  0.71           H  
ATOM   1888  HD1 TRP A 127       0.532  -6.526 -22.219  1.00  0.71           H  
ATOM   1889  HE1 TRP A 127       2.303  -7.915 -23.426  1.00  0.71           H  
ATOM   1890  HE3 TRP A 127      -1.399 -11.190 -21.364  1.00  0.71           H  
ATOM   1891  HZ2 TRP A 127       2.829 -10.738 -23.956  1.00  0.71           H  
ATOM   1892  HZ3 TRP A 127      -0.228 -13.208 -22.201  1.00  0.71           H  
ATOM   1893  HH2 TRP A 127       1.886 -12.991 -23.487  1.00  0.71           H  
ATOM   1894  N   ASN A 128       0.971  -8.074 -18.985  1.00  0.78           N  
ATOM   1895  CA  ASN A 128       2.201  -7.382 -18.590  1.00  0.78           C  
ATOM   1896  C   ASN A 128       3.407  -7.851 -19.418  1.00  0.78           C  
ATOM   1897  O   ASN A 128       3.343  -8.892 -20.075  1.00  0.78           O  
ATOM   1898  CB  ASN A 128       2.425  -7.415 -17.052  1.00  0.78           C  
ATOM   1899  CG  ASN A 128       2.453  -8.787 -16.365  1.00  0.78           C  
ATOM   1900  OD1 ASN A 128       2.480  -9.836 -17.004  1.00  0.78           O  
ATOM   1901  ND2 ASN A 128       2.465  -8.770 -15.032  1.00  0.78           N  
ATOM   1902  H   ASN A 128       1.098  -8.940 -19.490  1.00  0.78           H  
ATOM   1903  HA  ASN A 128       2.032  -6.343 -18.875  1.00  0.78           H  
ATOM   1904  HB3 ASN A 128       1.626  -6.846 -16.578  1.00  0.78           H  
ATOM   1905  HB2 ASN A 128       3.349  -6.894 -16.800  1.00  0.78           H  
ATOM   1906 HD22 ASN A 128       2.523  -9.637 -14.514  1.00  0.78           H  
ATOM   1907 HD21 ASN A 128       2.460  -7.892 -14.534  1.00  0.78           H  
ATOM   1908  N   LYS A 129       4.475  -7.036 -19.386  1.00  0.77           N  
ATOM   1909  CA  LYS A 129       5.703  -7.226 -20.158  1.00  0.77           C  
ATOM   1910  C   LYS A 129       6.958  -6.928 -19.326  1.00  0.77           C  
ATOM   1911  O   LYS A 129       6.912  -6.152 -18.370  1.00  0.77           O  
ATOM   1912  CB  LYS A 129       5.673  -6.314 -21.410  1.00  0.77           C  
ATOM   1913  CG  LYS A 129       4.849  -6.832 -22.602  1.00  0.77           C  
ATOM   1914  CD  LYS A 129       5.343  -8.180 -23.160  1.00  0.77           C  
ATOM   1915  CE  LYS A 129       4.867  -8.444 -24.597  1.00  0.77           C  
ATOM   1916  NZ  LYS A 129       5.305  -9.760 -25.090  1.00  0.77           N1+
ATOM   1917  H   LYS A 129       4.444  -6.204 -18.812  1.00  0.77           H  
ATOM   1918  HA  LYS A 129       5.776  -8.272 -20.459  1.00  0.77           H  
ATOM   1919  HB3 LYS A 129       6.689  -6.170 -21.785  1.00  0.77           H  
ATOM   1920  HB2 LYS A 129       5.331  -5.318 -21.123  1.00  0.77           H  
ATOM   1921  HG3 LYS A 129       4.886  -6.079 -23.391  1.00  0.77           H  
ATOM   1922  HG2 LYS A 129       3.800  -6.909 -22.316  1.00  0.77           H  
ATOM   1923  HD3 LYS A 129       4.979  -8.981 -22.513  1.00  0.77           H  
ATOM   1924  HD2 LYS A 129       6.432  -8.221 -23.114  1.00  0.77           H  
ATOM   1925  HE3 LYS A 129       5.263  -7.679 -25.266  1.00  0.77           H  
ATOM   1926  HE2 LYS A 129       3.781  -8.397 -24.657  1.00  0.77           H  
ATOM   1927  HZ1 LYS A 129       4.928 -10.491 -24.502  1.00  0.77           H  
ATOM   1928  HZ2 LYS A 129       4.986  -9.901 -26.037  1.00  0.77           H  
ATOM   1929  HZ3 LYS A 129       6.314  -9.816 -25.065  1.00  0.77           H  
ATOM   1930  N   GLN A 130       8.069  -7.529 -19.778  1.00  0.78           N  
ATOM   1931  CA  GLN A 130       9.434  -7.258 -19.343  1.00  0.78           C  
ATOM   1932  C   GLN A 130      10.214  -6.767 -20.570  1.00  0.78           C  
ATOM   1933  O   GLN A 130      10.283  -7.491 -21.565  1.00  0.78           O  
ATOM   1934  CB  GLN A 130      10.037  -8.564 -18.768  1.00  0.78           C  
ATOM   1935  CG  GLN A 130      11.505  -8.490 -18.292  1.00  0.78           C  
ATOM   1936  CD  GLN A 130      11.721  -7.432 -17.210  1.00  0.78           C  
ATOM   1937  OE1 GLN A 130      12.156  -6.319 -17.495  1.00  0.78           O  
ATOM   1938  NE2 GLN A 130      11.385  -7.774 -15.966  1.00  0.78           N  
ATOM   1939  H   GLN A 130       7.996  -8.148 -20.573  1.00  0.78           H  
ATOM   1940  HA  GLN A 130       9.439  -6.479 -18.577  1.00  0.78           H  
ATOM   1941  HB3 GLN A 130       9.962  -9.355 -19.515  1.00  0.78           H  
ATOM   1942  HB2 GLN A 130       9.418  -8.899 -17.935  1.00  0.78           H  
ATOM   1943  HG3 GLN A 130      12.168  -8.276 -19.131  1.00  0.78           H  
ATOM   1944  HG2 GLN A 130      11.815  -9.462 -17.906  1.00  0.78           H  
ATOM   1945 HE22 GLN A 130      11.440  -7.097 -15.217  1.00  0.78           H  
ATOM   1946 HE21 GLN A 130      11.011  -8.691 -15.769  1.00  0.78           H  
ATOM   1947  N   ILE A 131      10.790  -5.558 -20.474  1.00  0.80           N  
ATOM   1948  CA  ILE A 131      11.623  -4.970 -21.524  1.00  0.80           C  
ATOM   1949  C   ILE A 131      13.067  -5.484 -21.354  1.00  0.80           C  
ATOM   1950  O   ILE A 131      13.788  -5.026 -20.467  1.00  0.80           O  
ATOM   1951  CB  ILE A 131      11.581  -3.411 -21.500  1.00  0.80           C  
ATOM   1952  CG1 ILE A 131      10.139  -2.906 -21.747  1.00  0.80           C  
ATOM   1953  CG2 ILE A 131      12.533  -2.757 -22.525  1.00  0.80           C  
ATOM   1954  CD1 ILE A 131       9.932  -1.395 -21.573  1.00  0.80           C  
ATOM   1955  H   ILE A 131      10.700  -5.019 -19.622  1.00  0.80           H  
ATOM   1956  HA  ILE A 131      11.251  -5.288 -22.501  1.00  0.80           H  
ATOM   1957  HB  ILE A 131      11.889  -3.082 -20.506  1.00  0.80           H  
ATOM   1958 HG13 ILE A 131       9.450  -3.409 -21.069  1.00  0.80           H  
ATOM   1959 HG12 ILE A 131       9.829  -3.186 -22.752  1.00  0.80           H  
ATOM   1960 HG21 ILE A 131      12.641  -1.692 -22.332  1.00  0.80           H  
ATOM   1961 HG22 ILE A 131      13.539  -3.168 -22.499  1.00  0.80           H  
ATOM   1962 HG23 ILE A 131      12.162  -2.878 -23.542  1.00  0.80           H  
ATOM   1963 HD11 ILE A 131       8.906  -1.121 -21.818  1.00  0.80           H  
ATOM   1964 HD12 ILE A 131      10.118  -1.094 -20.544  1.00  0.80           H  
ATOM   1965 HD13 ILE A 131      10.577  -0.809 -22.226  1.00  0.80           H  
ATOM   1966  N   VAL A 132      13.436  -6.452 -22.208  1.00  0.79           N  
ATOM   1967  CA  VAL A 132      14.729  -7.142 -22.208  1.00  0.79           C  
ATOM   1968  C   VAL A 132      15.811  -6.450 -23.069  1.00  0.79           C  
ATOM   1969  O   VAL A 132      16.962  -6.885 -23.033  1.00  0.79           O  
ATOM   1970  CB  VAL A 132      14.562  -8.602 -22.724  1.00  0.79           C  
ATOM   1971  CG1 VAL A 132      13.700  -9.440 -21.767  1.00  0.79           C  
ATOM   1972  CG2 VAL A 132      14.042  -8.716 -24.175  1.00  0.79           C  
ATOM   1973  H   VAL A 132      12.766  -6.785 -22.887  1.00  0.79           H  
ATOM   1974  HA  VAL A 132      15.111  -7.180 -21.185  1.00  0.79           H  
ATOM   1975  HB  VAL A 132      15.546  -9.076 -22.712  1.00  0.79           H  
ATOM   1976 HG11 VAL A 132      13.669 -10.482 -22.086  1.00  0.79           H  
ATOM   1977 HG12 VAL A 132      14.101  -9.421 -20.754  1.00  0.79           H  
ATOM   1978 HG13 VAL A 132      12.674  -9.073 -21.726  1.00  0.79           H  
ATOM   1979 HG21 VAL A 132      13.914  -9.759 -24.465  1.00  0.79           H  
ATOM   1980 HG22 VAL A 132      13.074  -8.228 -24.296  1.00  0.79           H  
ATOM   1981 HG23 VAL A 132      14.732  -8.271 -24.890  1.00  0.79           H  
ATOM   1982  N   ARG A 133      15.435  -5.404 -23.824  1.00  0.65           N  
ATOM   1983  CA  ARG A 133      16.296  -4.703 -24.779  1.00  0.65           C  
ATOM   1984  C   ARG A 133      15.739  -3.284 -25.015  1.00  0.65           C  
ATOM   1985  O   ARG A 133      14.521  -3.109 -24.970  1.00  0.65           O  
ATOM   1986  CB  ARG A 133      16.387  -5.531 -26.087  1.00  0.65           C  
ATOM   1987  CG  ARG A 133      15.061  -5.743 -26.846  1.00  0.65           C  
ATOM   1988  CD  ARG A 133      15.212  -6.750 -27.996  1.00  0.65           C  
ATOM   1989  NE  ARG A 133      13.985  -6.871 -28.801  1.00  0.65           N  
ATOM   1990  CZ  ARG A 133      13.838  -7.477 -29.995  1.00  0.65           C  
ATOM   1991  NH1 ARG A 133      12.621  -7.516 -30.550  1.00  0.65           N  
ATOM   1992  NH2 ARG A 133      14.864  -8.042 -30.649  1.00  0.65           N1+
ATOM   1993  H   ARG A 133      14.481  -5.077 -23.777  1.00  0.65           H  
ATOM   1994  HA  ARG A 133      17.289  -4.633 -24.334  1.00  0.65           H  
ATOM   1995  HB3 ARG A 133      16.820  -6.505 -25.856  1.00  0.65           H  
ATOM   1996  HB2 ARG A 133      17.098  -5.057 -26.764  1.00  0.65           H  
ATOM   1997  HG3 ARG A 133      14.612  -4.810 -27.189  1.00  0.65           H  
ATOM   1998  HG2 ARG A 133      14.357  -6.171 -26.131  1.00  0.65           H  
ATOM   1999  HD3 ARG A 133      15.321  -7.733 -27.543  1.00  0.65           H  
ATOM   2000  HD2 ARG A 133      16.113  -6.572 -28.584  1.00  0.65           H  
ATOM   2001  HE  ARG A 133      13.157  -6.490 -28.368  1.00  0.65           H  
ATOM   2002 HH12 ARG A 133      12.479  -7.968 -31.443  1.00  0.65           H  
ATOM   2003 HH11 ARG A 133      11.830  -7.100 -30.081  1.00  0.65           H  
ATOM   2004 HH22 ARG A 133      14.722  -8.499 -31.538  1.00  0.65           H  
ATOM   2005 HH21 ARG A 133      15.790  -8.021 -30.245  1.00  0.65           H  
ATOM   2006  N   PRO A 134      16.616  -2.288 -25.283  1.00  0.72           N  
ATOM   2007  CA  PRO A 134      16.178  -0.893 -25.495  1.00  0.72           C  
ATOM   2008  C   PRO A 134      15.361  -0.645 -26.782  1.00  0.72           C  
ATOM   2009  O   PRO A 134      14.622   0.338 -26.835  1.00  0.72           O  
ATOM   2010  CB  PRO A 134      17.499  -0.109 -25.503  1.00  0.72           C  
ATOM   2011  CG  PRO A 134      18.526  -1.096 -26.025  1.00  0.72           C  
ATOM   2012  CD  PRO A 134      18.072  -2.411 -25.404  1.00  0.72           C  
ATOM   2013  HA  PRO A 134      15.568  -0.566 -24.652  1.00  0.72           H  
ATOM   2014  HB3 PRO A 134      17.757   0.170 -24.480  1.00  0.72           H  
ATOM   2015  HB2 PRO A 134      17.469   0.804 -26.098  1.00  0.72           H  
ATOM   2016  HG3 PRO A 134      19.549  -0.822 -25.771  1.00  0.72           H  
ATOM   2017  HG2 PRO A 134      18.455  -1.157 -27.112  1.00  0.72           H  
ATOM   2018  HD2 PRO A 134      18.388  -3.260 -26.010  1.00  0.72           H  
ATOM   2019  HD3 PRO A 134      18.504  -2.521 -24.409  1.00  0.72           H  
ATOM   2020  N   GLY A 135      15.500  -1.536 -27.779  1.00  0.72           N  
ATOM   2021  CA  GLY A 135      14.870  -1.414 -29.093  1.00  0.72           C  
ATOM   2022  C   GLY A 135      13.390  -1.832 -29.109  1.00  0.72           C  
ATOM   2023  O   GLY A 135      12.716  -1.527 -30.092  1.00  0.72           O  
ATOM   2024  H   GLY A 135      16.127  -2.317 -27.650  1.00  0.72           H  
ATOM   2025  HA3 GLY A 135      15.414  -2.046 -29.795  1.00  0.72           H  
ATOM   2026  HA2 GLY A 135      14.961  -0.390 -29.458  1.00  0.72           H  
ATOM   2027  N   ILE A 136      12.880  -2.503 -28.057  1.00  0.74           N  
ATOM   2028  CA  ILE A 136      11.473  -2.913 -27.950  1.00  0.74           C  
ATOM   2029  C   ILE A 136      10.668  -2.010 -26.990  1.00  0.74           C  
ATOM   2030  O   ILE A 136       9.464  -2.221 -26.853  1.00  0.74           O  
ATOM   2031  CB  ILE A 136      11.342  -4.411 -27.531  1.00  0.74           C  
ATOM   2032  CG1 ILE A 136      10.045  -5.046 -28.086  1.00  0.74           C  
ATOM   2033  CG2 ILE A 136      11.504  -4.694 -26.019  1.00  0.74           C  
ATOM   2034  CD1 ILE A 136       9.973  -6.565 -27.921  1.00  0.74           C  
ATOM   2035  H   ILE A 136      13.472  -2.720 -27.267  1.00  0.74           H  
ATOM   2036  HA  ILE A 136      10.989  -2.801 -28.922  1.00  0.74           H  
ATOM   2037  HB  ILE A 136      12.165  -4.924 -28.024  1.00  0.74           H  
ATOM   2038 HG13 ILE A 136       9.945  -4.814 -29.147  1.00  0.74           H  
ATOM   2039 HG12 ILE A 136       9.170  -4.612 -27.607  1.00  0.74           H  
ATOM   2040 HG21 ILE A 136      11.594  -5.762 -25.821  1.00  0.74           H  
ATOM   2041 HG22 ILE A 136      12.403  -4.227 -25.629  1.00  0.74           H  
ATOM   2042 HG23 ILE A 136      10.660  -4.329 -25.433  1.00  0.74           H  
ATOM   2043 HD11 ILE A 136       9.357  -7.008 -28.704  1.00  0.74           H  
ATOM   2044 HD12 ILE A 136      10.960  -7.025 -27.971  1.00  0.74           H  
ATOM   2045 HD13 ILE A 136       9.529  -6.829 -26.961  1.00  0.74           H  
ATOM   2046  N   THR A 137      11.306  -0.992 -26.382  1.00  0.75           N  
ATOM   2047  CA  THR A 137      10.639   0.018 -25.552  1.00  0.75           C  
ATOM   2048  C   THR A 137       9.507   0.817 -26.254  1.00  0.75           C  
ATOM   2049  O   THR A 137       8.483   1.019 -25.601  1.00  0.75           O  
ATOM   2050  CB  THR A 137      11.652   1.008 -24.910  1.00  0.75           C  
ATOM   2051  OG1 THR A 137      12.538   0.269 -24.096  1.00  0.75           O  
ATOM   2052  CG2 THR A 137      11.053   2.152 -24.067  1.00  0.75           C  
ATOM   2053  H   THR A 137      12.299  -0.865 -26.521  1.00  0.75           H  
ATOM   2054  HA  THR A 137      10.167  -0.535 -24.736  1.00  0.75           H  
ATOM   2055  HB  THR A 137      12.270   1.458 -25.685  1.00  0.75           H  
ATOM   2056  HG1 THR A 137      13.139   0.881 -23.664  1.00  0.75           H  
ATOM   2057 HG21 THR A 137      11.828   2.689 -23.519  1.00  0.75           H  
ATOM   2058 HG22 THR A 137      10.541   2.888 -24.687  1.00  0.75           H  
ATOM   2059 HG23 THR A 137      10.334   1.772 -23.341  1.00  0.75           H  
ATOM   2060  N   PRO A 138       9.626   1.170 -27.561  1.00  0.73           N  
ATOM   2061  CA  PRO A 138       8.494   1.733 -28.325  1.00  0.73           C  
ATOM   2062  C   PRO A 138       7.282   0.795 -28.470  1.00  0.73           C  
ATOM   2063  O   PRO A 138       6.151   1.254 -28.315  1.00  0.73           O  
ATOM   2064  CB  PRO A 138       9.102   2.096 -29.694  1.00  0.73           C  
ATOM   2065  CG  PRO A 138      10.588   2.252 -29.429  1.00  0.73           C  
ATOM   2066  CD  PRO A 138      10.846   1.190 -28.373  1.00  0.73           C  
ATOM   2067  HA  PRO A 138       8.177   2.641 -27.811  1.00  0.73           H  
ATOM   2068  HB3 PRO A 138       8.663   2.993 -30.130  1.00  0.73           H  
ATOM   2069  HB2 PRO A 138       8.957   1.285 -30.411  1.00  0.73           H  
ATOM   2070  HG3 PRO A 138      10.786   3.241 -29.012  1.00  0.73           H  
ATOM   2071  HG2 PRO A 138      11.202   2.131 -30.321  1.00  0.73           H  
ATOM   2072  HD2 PRO A 138      10.968   0.219 -28.852  1.00  0.73           H  
ATOM   2073  HD3 PRO A 138      11.754   1.412 -27.815  1.00  0.73           H  
ATOM   2074  N   GLU A 139       7.547  -0.494 -28.746  1.00  0.73           N  
ATOM   2075  CA  GLU A 139       6.535  -1.535 -28.924  1.00  0.73           C  
ATOM   2076  C   GLU A 139       5.822  -1.931 -27.619  1.00  0.73           C  
ATOM   2077  O   GLU A 139       4.612  -2.131 -27.657  1.00  0.73           O  
ATOM   2078  CB  GLU A 139       7.160  -2.738 -29.666  1.00  0.73           C  
ATOM   2079  CG  GLU A 139       6.291  -4.016 -29.700  1.00  0.73           C  
ATOM   2080  CD  GLU A 139       6.881  -5.120 -30.575  1.00  0.73           C  
ATOM   2081  OE1 GLU A 139       7.687  -4.933 -31.483  1.00  0.73           O  
ATOM   2082  OE2 GLU A 139       6.381  -6.347 -30.250  1.00  0.73           O  
ATOM   2083  H   GLU A 139       8.507  -0.791 -28.844  1.00  0.73           H  
ATOM   2084  HA  GLU A 139       5.765  -1.126 -29.582  1.00  0.73           H  
ATOM   2085  HB3 GLU A 139       8.125  -2.980 -29.221  1.00  0.73           H  
ATOM   2086  HB2 GLU A 139       7.368  -2.424 -30.691  1.00  0.73           H  
ATOM   2087  HG3 GLU A 139       5.292  -3.783 -30.071  1.00  0.73           H  
ATOM   2088  HG2 GLU A 139       6.174  -4.418 -28.694  1.00  0.73           H  
ATOM   2089  HE2 GLU A 139       6.705  -7.024 -30.853  1.00  0.73           H  
ATOM   2090  N   VAL A 140       6.555  -2.044 -26.498  1.00  0.82           N  
ATOM   2091  CA  VAL A 140       5.982  -2.417 -25.200  1.00  0.82           C  
ATOM   2092  C   VAL A 140       5.100  -1.304 -24.592  1.00  0.82           C  
ATOM   2093  O   VAL A 140       4.088  -1.629 -23.971  1.00  0.82           O  
ATOM   2094  CB  VAL A 140       7.070  -2.897 -24.193  1.00  0.82           C  
ATOM   2095  CG1 VAL A 140       6.597  -3.014 -22.729  1.00  0.82           C  
ATOM   2096  CG2 VAL A 140       7.647  -4.253 -24.639  1.00  0.82           C  
ATOM   2097  H   VAL A 140       7.555  -1.885 -26.528  1.00  0.82           H  
ATOM   2098  HA  VAL A 140       5.320  -3.267 -25.377  1.00  0.82           H  
ATOM   2099  HB  VAL A 140       7.891  -2.178 -24.209  1.00  0.82           H  
ATOM   2100 HG11 VAL A 140       7.326  -3.536 -22.112  1.00  0.82           H  
ATOM   2101 HG12 VAL A 140       6.442  -2.035 -22.277  1.00  0.82           H  
ATOM   2102 HG13 VAL A 140       5.661  -3.568 -22.664  1.00  0.82           H  
ATOM   2103 HG21 VAL A 140       8.434  -4.598 -23.968  1.00  0.82           H  
ATOM   2104 HG22 VAL A 140       6.876  -5.024 -24.659  1.00  0.82           H  
ATOM   2105 HG23 VAL A 140       8.078  -4.194 -25.636  1.00  0.82           H  
ATOM   2106  N   VAL A 141       5.444  -0.027 -24.847  1.00  0.82           N  
ATOM   2107  CA  VAL A 141       4.589   1.128 -24.552  1.00  0.82           C  
ATOM   2108  C   VAL A 141       3.313   1.132 -25.424  1.00  0.82           C  
ATOM   2109  O   VAL A 141       2.236   1.391 -24.892  1.00  0.82           O  
ATOM   2110  CB  VAL A 141       5.361   2.473 -24.715  1.00  0.82           C  
ATOM   2111  CG1 VAL A 141       4.489   3.749 -24.733  1.00  0.82           C  
ATOM   2112  CG2 VAL A 141       6.424   2.625 -23.614  1.00  0.82           C  
ATOM   2113  H   VAL A 141       6.294   0.169 -25.359  1.00  0.82           H  
ATOM   2114  HA  VAL A 141       4.270   1.046 -23.511  1.00  0.82           H  
ATOM   2115  HB  VAL A 141       5.893   2.438 -25.667  1.00  0.82           H  
ATOM   2116 HG11 VAL A 141       5.105   4.648 -24.719  1.00  0.82           H  
ATOM   2117 HG12 VAL A 141       3.874   3.810 -25.630  1.00  0.82           H  
ATOM   2118 HG13 VAL A 141       3.827   3.791 -23.868  1.00  0.82           H  
ATOM   2119 HG21 VAL A 141       7.048   3.500 -23.799  1.00  0.82           H  
ATOM   2120 HG22 VAL A 141       5.959   2.746 -22.635  1.00  0.82           H  
ATOM   2121 HG23 VAL A 141       7.084   1.761 -23.555  1.00  0.82           H  
ATOM   2122  N   ARG A 142       3.443   0.789 -26.718  1.00  0.71           N  
ATOM   2123  CA  ARG A 142       2.324   0.671 -27.656  1.00  0.71           C  
ATOM   2124  C   ARG A 142       1.351  -0.470 -27.292  1.00  0.71           C  
ATOM   2125  O   ARG A 142       0.143  -0.245 -27.327  1.00  0.71           O  
ATOM   2126  CB  ARG A 142       2.873   0.557 -29.095  1.00  0.71           C  
ATOM   2127  CG  ARG A 142       1.827   0.667 -30.226  1.00  0.71           C  
ATOM   2128  CD  ARG A 142       1.191   2.058 -30.408  1.00  0.71           C  
ATOM   2129  NE  ARG A 142       2.172   3.061 -30.860  1.00  0.71           N  
ATOM   2130  CZ  ARG A 142       1.976   4.375 -31.075  1.00  0.71           C  
ATOM   2131  NH1 ARG A 142       3.025   5.130 -31.423  1.00  0.71           N  
ATOM   2132  NH2 ARG A 142       0.770   4.952 -30.953  1.00  0.71           N1+
ATOM   2133  H   ARG A 142       4.361   0.599 -27.096  1.00  0.71           H  
ATOM   2134  HA  ARG A 142       1.766   1.605 -27.579  1.00  0.71           H  
ATOM   2135  HB3 ARG A 142       3.397  -0.392 -29.206  1.00  0.71           H  
ATOM   2136  HB2 ARG A 142       3.636   1.321 -29.245  1.00  0.71           H  
ATOM   2137  HG3 ARG A 142       1.047  -0.089 -30.142  1.00  0.71           H  
ATOM   2138  HG2 ARG A 142       2.351   0.416 -31.148  1.00  0.71           H  
ATOM   2139  HD3 ARG A 142       0.813   2.412 -29.451  1.00  0.71           H  
ATOM   2140  HD2 ARG A 142       0.333   1.999 -31.071  1.00  0.71           H  
ATOM   2141  HE  ARG A 142       3.103   2.697 -31.000  1.00  0.71           H  
ATOM   2142 HH12 ARG A 142       2.911   6.121 -31.571  1.00  0.71           H  
ATOM   2143 HH11 ARG A 142       3.946   4.722 -31.480  1.00  0.71           H  
ATOM   2144 HH22 ARG A 142       0.660   5.951 -31.061  1.00  0.71           H  
ATOM   2145 HH21 ARG A 142      -0.016   4.403 -30.633  1.00  0.71           H  
ATOM   2146  N   ARG A 143       1.892  -1.637 -26.888  1.00  0.73           N  
ATOM   2147  CA  ARG A 143       1.147  -2.790 -26.368  1.00  0.73           C  
ATOM   2148  C   ARG A 143       0.375  -2.475 -25.077  1.00  0.73           C  
ATOM   2149  O   ARG A 143      -0.725  -3.000 -24.908  1.00  0.73           O  
ATOM   2150  CB  ARG A 143       2.096  -3.977 -26.090  1.00  0.73           C  
ATOM   2151  CG  ARG A 143       2.526  -4.773 -27.332  1.00  0.73           C  
ATOM   2152  CD  ARG A 143       3.530  -5.881 -26.974  1.00  0.73           C  
ATOM   2153  NE  ARG A 143       3.695  -6.881 -28.044  1.00  0.73           N  
ATOM   2154  CZ  ARG A 143       2.989  -8.022 -28.192  1.00  0.73           C  
ATOM   2155  NH1 ARG A 143       3.304  -8.867 -29.179  1.00  0.73           N  
ATOM   2156  NH2 ARG A 143       1.982  -8.351 -27.367  1.00  0.73           N1+
ATOM   2157  H   ARG A 143       2.898  -1.745 -26.931  1.00  0.73           H  
ATOM   2158  HA  ARG A 143       0.420  -3.093 -27.119  1.00  0.73           H  
ATOM   2159  HB3 ARG A 143       1.590  -4.689 -25.435  1.00  0.73           H  
ATOM   2160  HB2 ARG A 143       2.969  -3.639 -25.531  1.00  0.73           H  
ATOM   2161  HG3 ARG A 143       3.040  -4.078 -27.989  1.00  0.73           H  
ATOM   2162  HG2 ARG A 143       1.671  -5.150 -27.897  1.00  0.73           H  
ATOM   2163  HD3 ARG A 143       3.352  -6.313 -25.990  1.00  0.73           H  
ATOM   2164  HD2 ARG A 143       4.514  -5.417 -26.915  1.00  0.73           H  
ATOM   2165  HE  ARG A 143       4.391  -6.657 -28.744  1.00  0.73           H  
ATOM   2166 HH12 ARG A 143       2.772  -9.715 -29.317  1.00  0.73           H  
ATOM   2167 HH11 ARG A 143       4.063  -8.666 -29.816  1.00  0.73           H  
ATOM   2168 HH22 ARG A 143       1.471  -9.212 -27.503  1.00  0.73           H  
ATOM   2169 HH21 ARG A 143       1.701  -7.720 -26.632  1.00  0.73           H  
ATOM   2170  N   ALA A 144       0.956  -1.654 -24.189  1.00  0.86           N  
ATOM   2171  CA  ALA A 144       0.351  -1.315 -22.906  1.00  0.86           C  
ATOM   2172  C   ALA A 144      -0.835  -0.355 -23.036  1.00  0.86           C  
ATOM   2173  O   ALA A 144      -1.878  -0.608 -22.437  1.00  0.86           O  
ATOM   2174  CB  ALA A 144       1.422  -0.765 -21.956  1.00  0.86           C  
ATOM   2175  H   ALA A 144       1.868  -1.262 -24.380  1.00  0.86           H  
ATOM   2176  HA  ALA A 144      -0.037  -2.238 -22.483  1.00  0.86           H  
ATOM   2177  HB1 ALA A 144       0.993  -0.530 -20.983  1.00  0.86           H  
ATOM   2178  HB2 ALA A 144       2.209  -1.501 -21.794  1.00  0.86           H  
ATOM   2179  HB3 ALA A 144       1.886   0.141 -22.348  1.00  0.86           H  
ATOM   2180  N   PHE A 145      -0.655   0.708 -23.833  1.00  0.79           N  
ATOM   2181  CA  PHE A 145      -1.649   1.754 -24.064  1.00  0.79           C  
ATOM   2182  C   PHE A 145      -2.838   1.323 -24.930  1.00  0.79           C  
ATOM   2183  O   PHE A 145      -3.961   1.738 -24.636  1.00  0.79           O  
ATOM   2184  CB  PHE A 145      -0.947   3.007 -24.614  1.00  0.79           C  
ATOM   2185  CG  PHE A 145      -0.367   3.883 -23.521  1.00  0.79           C  
ATOM   2186  CD1 PHE A 145       0.743   3.460 -22.760  1.00  0.79           C  
ATOM   2187  CD2 PHE A 145      -1.029   5.072 -23.161  1.00  0.79           C  
ATOM   2188  CE1 PHE A 145       1.188   4.228 -21.696  1.00  0.79           C  
ATOM   2189  CE2 PHE A 145      -0.573   5.822 -22.089  1.00  0.79           C  
ATOM   2190  CZ  PHE A 145       0.532   5.403 -21.363  1.00  0.79           C  
ATOM   2191  H   PHE A 145       0.236   0.835 -24.296  1.00  0.79           H  
ATOM   2192  HA  PHE A 145      -2.079   2.018 -23.095  1.00  0.79           H  
ATOM   2193  HB3 PHE A 145      -1.632   3.610 -25.214  1.00  0.79           H  
ATOM   2194  HB2 PHE A 145      -0.144   2.718 -25.293  1.00  0.79           H  
ATOM   2195  HD1 PHE A 145       1.243   2.532 -22.979  1.00  0.79           H  
ATOM   2196  HD2 PHE A 145      -1.896   5.400 -23.716  1.00  0.79           H  
ATOM   2197  HE1 PHE A 145       2.042   3.904 -21.122  1.00  0.79           H  
ATOM   2198  HE2 PHE A 145      -1.091   6.727 -21.812  1.00  0.79           H  
ATOM   2199  HZ  PHE A 145       0.887   5.995 -20.535  1.00  0.79           H  
ATOM   2200  N   LYS A 146      -2.587   0.481 -25.949  1.00  0.75           N  
ATOM   2201  CA  LYS A 146      -3.625  -0.033 -26.842  1.00  0.75           C  
ATOM   2202  C   LYS A 146      -4.599  -0.977 -26.100  1.00  0.75           C  
ATOM   2203  O   LYS A 146      -5.807  -0.817 -26.260  1.00  0.75           O  
ATOM   2204  CB  LYS A 146      -2.980  -0.673 -28.100  1.00  0.75           C  
ATOM   2205  CG  LYS A 146      -2.475  -2.114 -27.900  1.00  0.75           C  
ATOM   2206  CD  LYS A 146      -1.753  -2.758 -29.085  1.00  0.75           C  
ATOM   2207  CE  LYS A 146      -1.724  -4.285 -28.897  1.00  0.75           C  
ATOM   2208  NZ  LYS A 146      -1.097  -4.967 -30.030  1.00  0.75           N1+
ATOM   2209  H   LYS A 146      -1.638   0.191 -26.144  1.00  0.75           H  
ATOM   2210  HA  LYS A 146      -4.207   0.825 -27.186  1.00  0.75           H  
ATOM   2211  HB3 LYS A 146      -2.186  -0.031 -28.483  1.00  0.75           H  
ATOM   2212  HB2 LYS A 146      -3.730  -0.686 -28.889  1.00  0.75           H  
ATOM   2213  HG3 LYS A 146      -3.326  -2.751 -27.666  1.00  0.75           H  
ATOM   2214  HG2 LYS A 146      -1.822  -2.145 -27.033  1.00  0.75           H  
ATOM   2215  HD3 LYS A 146      -0.739  -2.364 -29.148  1.00  0.75           H  
ATOM   2216  HD2 LYS A 146      -2.237  -2.492 -30.023  1.00  0.75           H  
ATOM   2217  HE3 LYS A 146      -2.738  -4.676 -28.797  1.00  0.75           H  
ATOM   2218  HE2 LYS A 146      -1.186  -4.550 -27.987  1.00  0.75           H  
ATOM   2219  HZ1 LYS A 146      -1.604  -4.756 -30.880  1.00  0.75           H  
ATOM   2220  HZ2 LYS A 146      -0.146  -4.639 -30.131  1.00  0.75           H  
ATOM   2221  HZ3 LYS A 146      -1.097  -5.966 -29.884  1.00  0.75           H  
ATOM   2222  N   THR A 147      -4.064  -1.913 -25.290  1.00  0.78           N  
ATOM   2223  CA  THR A 147      -4.843  -2.913 -24.549  1.00  0.78           C  
ATOM   2224  C   THR A 147      -5.430  -2.360 -23.239  1.00  0.78           C  
ATOM   2225  O   THR A 147      -6.381  -2.954 -22.734  1.00  0.78           O  
ATOM   2226  CB  THR A 147      -4.020  -4.186 -24.206  1.00  0.78           C  
ATOM   2227  OG1 THR A 147      -2.971  -3.932 -23.289  1.00  0.78           O  
ATOM   2228  CG2 THR A 147      -3.456  -4.905 -25.440  1.00  0.78           C  
ATOM   2229  H   THR A 147      -3.060  -1.964 -25.187  1.00  0.78           H  
ATOM   2230  HA  THR A 147      -5.683  -3.225 -25.171  1.00  0.78           H  
ATOM   2231  HB  THR A 147      -4.686  -4.894 -23.708  1.00  0.78           H  
ATOM   2232  HG1 THR A 147      -2.250  -3.498 -23.758  1.00  0.78           H  
ATOM   2233 HG21 THR A 147      -2.948  -5.827 -25.155  1.00  0.78           H  
ATOM   2234 HG22 THR A 147      -4.255  -5.170 -26.134  1.00  0.78           H  
ATOM   2235 HG23 THR A 147      -2.740  -4.289 -25.979  1.00  0.78           H  
ATOM   2236  N   ALA A 148      -4.917  -1.223 -22.735  1.00  0.83           N  
ATOM   2237  CA  ALA A 148      -5.550  -0.482 -21.647  1.00  0.83           C  
ATOM   2238  C   ALA A 148      -6.904   0.098 -22.079  1.00  0.83           C  
ATOM   2239  O   ALA A 148      -7.878  -0.102 -21.362  1.00  0.83           O  
ATOM   2240  CB  ALA A 148      -4.612   0.615 -21.124  1.00  0.83           C  
ATOM   2241  H   ALA A 148      -4.112  -0.793 -23.169  1.00  0.83           H  
ATOM   2242  HA  ALA A 148      -5.730  -1.178 -20.826  1.00  0.83           H  
ATOM   2243  HB1 ALA A 148      -5.096   1.217 -20.354  1.00  0.83           H  
ATOM   2244  HB2 ALA A 148      -3.725   0.173 -20.672  1.00  0.83           H  
ATOM   2245  HB3 ALA A 148      -4.286   1.289 -21.916  1.00  0.83           H  
ATOM   2246  N   GLN A 149      -6.940   0.761 -23.248  1.00  0.73           N  
ATOM   2247  CA  GLN A 149      -8.120   1.431 -23.798  1.00  0.73           C  
ATOM   2248  C   GLN A 149      -9.138   0.495 -24.476  1.00  0.73           C  
ATOM   2249  O   GLN A 149     -10.333   0.628 -24.209  1.00  0.73           O  
ATOM   2250  CB  GLN A 149      -7.655   2.540 -24.763  1.00  0.73           C  
ATOM   2251  CG  GLN A 149      -7.038   3.745 -24.032  1.00  0.73           C  
ATOM   2252  CD  GLN A 149      -6.423   4.745 -25.009  1.00  0.73           C  
ATOM   2253  OE1 GLN A 149      -5.333   4.522 -25.527  1.00  0.73           O  
ATOM   2254  NE2 GLN A 149      -7.114   5.860 -25.255  1.00  0.73           N  
ATOM   2255  H   GLN A 149      -6.087   0.866 -23.781  1.00  0.73           H  
ATOM   2256  HA  GLN A 149      -8.646   1.915 -22.973  1.00  0.73           H  
ATOM   2257  HB3 GLN A 149      -8.498   2.891 -25.361  1.00  0.73           H  
ATOM   2258  HB2 GLN A 149      -6.935   2.124 -25.471  1.00  0.73           H  
ATOM   2259  HG3 GLN A 149      -6.252   3.410 -23.354  1.00  0.73           H  
ATOM   2260  HG2 GLN A 149      -7.788   4.236 -23.410  1.00  0.73           H  
ATOM   2261 HE22 GLN A 149      -6.746   6.546 -25.898  1.00  0.73           H  
ATOM   2262 HE21 GLN A 149      -8.013   6.012 -24.822  1.00  0.73           H  
ATOM   2263  N   SER A 150      -8.663  -0.402 -25.359  1.00  0.73           N  
ATOM   2264  CA  SER A 150      -9.502  -1.290 -26.175  1.00  0.73           C  
ATOM   2265  C   SER A 150     -10.158  -2.437 -25.380  1.00  0.73           C  
ATOM   2266  O   SER A 150      -9.747  -2.728 -24.254  1.00  0.73           O  
ATOM   2267  CB  SER A 150      -8.683  -1.804 -27.383  1.00  0.73           C  
ATOM   2268  OG  SER A 150      -7.718  -2.771 -27.018  1.00  0.73           O  
ATOM   2269  H   SER A 150      -7.668  -0.453 -25.528  1.00  0.73           H  
ATOM   2270  HA  SER A 150     -10.313  -0.679 -26.577  1.00  0.73           H  
ATOM   2271  HB3 SER A 150      -8.185  -0.978 -27.892  1.00  0.73           H  
ATOM   2272  HB2 SER A 150      -9.343  -2.261 -28.121  1.00  0.73           H  
ATOM   2273  HG  SER A 150      -6.991  -2.317 -26.580  1.00  0.73           H  
ATOM   2274  N   GLU A 151     -11.157  -3.078 -26.022  1.00  0.65           N  
ATOM   2275  CA  GLU A 151     -11.916  -4.245 -25.540  1.00  0.65           C  
ATOM   2276  C   GLU A 151     -12.740  -3.844 -24.291  1.00  0.65           C  
ATOM   2277  O   GLU A 151     -13.203  -2.704 -24.238  1.00  0.65           O  
ATOM   2278  CB  GLU A 151     -10.972  -5.462 -25.322  1.00  0.65           C  
ATOM   2279  CG  GLU A 151      -9.912  -5.699 -26.437  1.00  0.65           C  
ATOM   2280  CD  GLU A 151      -8.757  -6.638 -26.051  1.00  0.65           C  
ATOM   2281  OE1 GLU A 151      -7.688  -6.492 -26.683  1.00  0.65           O  
ATOM   2282  OE2 GLU A 151      -8.917  -7.447 -25.111  1.00  0.65           O1-
ATOM   2283  H   GLU A 151     -11.413  -2.761 -26.946  1.00  0.65           H  
ATOM   2284  HA  GLU A 151     -12.623  -4.500 -26.330  1.00  0.65           H  
ATOM   2285  HB3 GLU A 151     -11.583  -6.364 -25.250  1.00  0.65           H  
ATOM   2286  HB2 GLU A 151     -10.483  -5.364 -24.356  1.00  0.65           H  
ATOM   2287  HG3 GLU A 151      -9.449  -4.764 -26.742  1.00  0.65           H  
ATOM   2288  HG2 GLU A 151     -10.395  -6.084 -27.335  1.00  0.65           H  
ATOM   2289  N   LYS A 152     -12.866  -4.726 -23.280  1.00  0.68           N  
ATOM   2290  CA  LYS A 152     -13.093  -4.278 -21.898  1.00  0.68           C  
ATOM   2291  C   LYS A 152     -11.753  -3.696 -21.391  1.00  0.68           C  
ATOM   2292  O   LYS A 152     -10.778  -4.450 -21.375  1.00  0.68           O  
ATOM   2293  CB  LYS A 152     -13.547  -5.465 -21.017  1.00  0.68           C  
ATOM   2294  CG  LYS A 152     -13.776  -5.096 -19.528  1.00  0.68           C  
ATOM   2295  CD  LYS A 152     -14.023  -6.307 -18.612  1.00  0.68           C  
ATOM   2296  CE  LYS A 152     -14.110  -5.905 -17.126  1.00  0.68           C  
ATOM   2297  NZ  LYS A 152     -14.234  -7.070 -16.231  1.00  0.68           N1+
ATOM   2298  H   LYS A 152     -12.511  -5.665 -23.389  1.00  0.68           H  
ATOM   2299  HA  LYS A 152     -13.910  -3.559 -21.891  1.00  0.68           H  
ATOM   2300  HB3 LYS A 152     -12.809  -6.266 -21.076  1.00  0.68           H  
ATOM   2301  HB2 LYS A 152     -14.475  -5.865 -21.425  1.00  0.68           H  
ATOM   2302  HG3 LYS A 152     -14.620  -4.408 -19.455  1.00  0.68           H  
ATOM   2303  HG2 LYS A 152     -12.918  -4.552 -19.134  1.00  0.68           H  
ATOM   2304  HD3 LYS A 152     -13.222  -7.034 -18.756  1.00  0.68           H  
ATOM   2305  HD2 LYS A 152     -14.947  -6.803 -18.912  1.00  0.68           H  
ATOM   2306  HE3 LYS A 152     -14.960  -5.243 -16.960  1.00  0.68           H  
ATOM   2307  HE2 LYS A 152     -13.214  -5.358 -16.831  1.00  0.68           H  
ATOM   2308  HZ1 LYS A 152     -15.056  -7.615 -16.465  1.00  0.68           H  
ATOM   2309  HZ2 LYS A 152     -13.418  -7.659 -16.319  1.00  0.68           H  
ATOM   2310  HZ3 LYS A 152     -14.312  -6.752 -15.273  1.00  0.68           H  
ATOM   2311  N   PRO A 153     -11.703  -2.398 -21.003  1.00  0.76           N  
ATOM   2312  CA  PRO A 153     -10.479  -1.785 -20.442  1.00  0.76           C  
ATOM   2313  C   PRO A 153      -9.929  -2.489 -19.184  1.00  0.76           C  
ATOM   2314  O   PRO A 153     -10.670  -3.217 -18.526  1.00  0.76           O  
ATOM   2315  CB  PRO A 153     -10.911  -0.343 -20.127  1.00  0.76           C  
ATOM   2316  CG  PRO A 153     -12.120  -0.074 -20.997  1.00  0.76           C  
ATOM   2317  CD  PRO A 153     -12.801  -1.430 -21.054  1.00  0.76           C  
ATOM   2318  HA  PRO A 153      -9.731  -1.798 -21.235  1.00  0.76           H  
ATOM   2319  HB3 PRO A 153     -10.123   0.383 -20.302  1.00  0.76           H  
ATOM   2320  HB2 PRO A 153     -11.204  -0.252 -19.084  1.00  0.76           H  
ATOM   2321  HG3 PRO A 153     -11.792   0.209 -21.997  1.00  0.76           H  
ATOM   2322  HG2 PRO A 153     -12.761   0.719 -20.613  1.00  0.76           H  
ATOM   2323  HD2 PRO A 153     -13.441  -1.580 -20.183  1.00  0.76           H  
ATOM   2324  HD3 PRO A 153     -13.415  -1.487 -21.951  1.00  0.76           H  
ATOM   2325  N   GLY A 154      -8.645  -2.279 -18.866  1.00  0.83           N  
ATOM   2326  CA  GLY A 154      -8.061  -2.904 -17.682  1.00  0.83           C  
ATOM   2327  C   GLY A 154      -6.661  -2.359 -17.406  1.00  0.83           C  
ATOM   2328  O   GLY A 154      -6.103  -1.589 -18.190  1.00  0.83           O  
ATOM   2329  H   GLY A 154      -8.060  -1.669 -19.421  1.00  0.83           H  
ATOM   2330  HA3 GLY A 154      -8.004  -3.984 -17.827  1.00  0.83           H  
ATOM   2331  HA2 GLY A 154      -8.690  -2.719 -16.808  1.00  0.83           H  
ATOM   2332  N   ALA A 155      -6.102  -2.797 -16.266  1.00  0.86           N  
ATOM   2333  CA  ALA A 155      -4.740  -2.496 -15.833  1.00  0.86           C  
ATOM   2334  C   ALA A 155      -3.697  -3.331 -16.582  1.00  0.86           C  
ATOM   2335  O   ALA A 155      -3.940  -4.502 -16.873  1.00  0.86           O  
ATOM   2336  CB  ALA A 155      -4.624  -2.750 -14.327  1.00  0.86           C  
ATOM   2337  H   ALA A 155      -6.626  -3.413 -15.663  1.00  0.86           H  
ATOM   2338  HA  ALA A 155      -4.550  -1.440 -16.016  1.00  0.86           H  
ATOM   2339  HB1 ALA A 155      -3.632  -2.483 -13.962  1.00  0.86           H  
ATOM   2340  HB2 ALA A 155      -5.340  -2.146 -13.778  1.00  0.86           H  
ATOM   2341  HB3 ALA A 155      -4.803  -3.796 -14.074  1.00  0.86           H  
ATOM   2342  N   VAL A 156      -2.541  -2.705 -16.841  1.00  0.85           N  
ATOM   2343  CA  VAL A 156      -1.369  -3.312 -17.466  1.00  0.85           C  
ATOM   2344  C   VAL A 156      -0.112  -2.871 -16.688  1.00  0.85           C  
ATOM   2345  O   VAL A 156      -0.135  -1.806 -16.071  1.00  0.85           O  
ATOM   2346  CB  VAL A 156      -1.240  -2.881 -18.960  1.00  0.85           C  
ATOM   2347  CG1 VAL A 156       0.046  -3.385 -19.650  1.00  0.85           C  
ATOM   2348  CG2 VAL A 156      -2.471  -3.297 -19.791  1.00  0.85           C  
ATOM   2349  H   VAL A 156      -2.433  -1.737 -16.573  1.00  0.85           H  
ATOM   2350  HA  VAL A 156      -1.443  -4.396 -17.400  1.00  0.85           H  
ATOM   2351  HB  VAL A 156      -1.210  -1.790 -18.999  1.00  0.85           H  
ATOM   2352 HG11 VAL A 156      -0.046  -3.377 -20.730  1.00  0.85           H  
ATOM   2353 HG12 VAL A 156       0.910  -2.772 -19.393  1.00  0.85           H  
ATOM   2354 HG13 VAL A 156       0.274  -4.414 -19.379  1.00  0.85           H  
ATOM   2355 HG21 VAL A 156      -2.367  -2.987 -20.830  1.00  0.85           H  
ATOM   2356 HG22 VAL A 156      -2.619  -4.377 -19.774  1.00  0.85           H  
ATOM   2357 HG23 VAL A 156      -3.384  -2.828 -19.423  1.00  0.85           H  
ATOM   2358  N   HIS A 157       0.955  -3.687 -16.722  1.00  0.84           N  
ATOM   2359  CA  HIS A 157       2.229  -3.406 -16.055  1.00  0.84           C  
ATOM   2360  C   HIS A 157       3.416  -3.575 -17.026  1.00  0.84           C  
ATOM   2361  O   HIS A 157       3.370  -4.428 -17.911  1.00  0.84           O  
ATOM   2362  CB  HIS A 157       2.329  -4.281 -14.779  1.00  0.84           C  
ATOM   2363  CG  HIS A 157       3.716  -4.483 -14.225  1.00  0.84           C  
ATOM   2364  ND1 HIS A 157       4.407  -5.694 -14.348  1.00  0.84           N  
ATOM   2365  CD2 HIS A 157       4.524  -3.565 -13.591  1.00  0.84           C  
ATOM   2366  CE1 HIS A 157       5.597  -5.453 -13.816  1.00  0.84           C  
ATOM   2367  NE2 HIS A 157       5.722  -4.209 -13.354  1.00  0.84           N  
ATOM   2368  H   HIS A 157       0.913  -4.547 -17.252  1.00  0.84           H  
ATOM   2369  HA  HIS A 157       2.263  -2.364 -15.739  1.00  0.84           H  
ATOM   2370  HB3 HIS A 157       1.910  -5.269 -14.967  1.00  0.84           H  
ATOM   2371  HB2 HIS A 157       1.712  -3.846 -13.992  1.00  0.84           H  
ATOM   2372  HD2 HIS A 157       4.361  -2.531 -13.328  1.00  0.84           H  
ATOM   2373  HE1 HIS A 157       6.387  -6.184 -13.762  1.00  0.84           H  
ATOM   2374  HE2 HIS A 157       6.559  -3.804 -12.953  1.00  0.84           H  
ATOM   2375  N   ILE A 158       4.463  -2.756 -16.828  1.00  0.86           N  
ATOM   2376  CA  ILE A 158       5.727  -2.805 -17.564  1.00  0.86           C  
ATOM   2377  C   ILE A 158       6.889  -2.635 -16.565  1.00  0.86           C  
ATOM   2378  O   ILE A 158       6.904  -1.649 -15.826  1.00  0.86           O  
ATOM   2379  CB  ILE A 158       5.844  -1.652 -18.616  1.00  0.86           C  
ATOM   2380  CG1 ILE A 158       4.723  -1.689 -19.682  1.00  0.86           C  
ATOM   2381  CG2 ILE A 158       7.225  -1.600 -19.317  1.00  0.86           C  
ATOM   2382  CD1 ILE A 158       4.555  -0.363 -20.447  1.00  0.86           C  
ATOM   2383  H   ILE A 158       4.418  -2.060 -16.095  1.00  0.86           H  
ATOM   2384  HA  ILE A 158       5.833  -3.766 -18.069  1.00  0.86           H  
ATOM   2385  HB  ILE A 158       5.724  -0.709 -18.080  1.00  0.86           H  
ATOM   2386 HG13 ILE A 158       3.762  -1.907 -19.221  1.00  0.86           H  
ATOM   2387 HG12 ILE A 158       4.902  -2.508 -20.380  1.00  0.86           H  
ATOM   2388 HG21 ILE A 158       7.249  -0.861 -20.116  1.00  0.86           H  
ATOM   2389 HG22 ILE A 158       8.028  -1.325 -18.633  1.00  0.86           H  
ATOM   2390 HG23 ILE A 158       7.479  -2.566 -19.755  1.00  0.86           H  
ATOM   2391 HD11 ILE A 158       3.600   0.103 -20.208  1.00  0.86           H  
ATOM   2392 HD12 ILE A 158       5.330   0.364 -20.206  1.00  0.86           H  
ATOM   2393 HD13 ILE A 158       4.584  -0.525 -21.523  1.00  0.86           H  
ATOM   2394  N   ASP A 159       7.873  -3.551 -16.629  1.00  0.83           N  
ATOM   2395  CA  ASP A 159       9.217  -3.356 -16.073  1.00  0.83           C  
ATOM   2396  C   ASP A 159      10.140  -2.798 -17.162  1.00  0.83           C  
ATOM   2397  O   ASP A 159      10.204  -3.364 -18.255  1.00  0.83           O  
ATOM   2398  CB  ASP A 159       9.849  -4.658 -15.510  1.00  0.83           C  
ATOM   2399  CG  ASP A 159       9.312  -5.156 -14.160  1.00  0.83           C  
ATOM   2400  OD1 ASP A 159       8.825  -4.321 -13.371  1.00  0.83           O  
ATOM   2401  OD2 ASP A 159       9.572  -6.341 -13.852  1.00  0.83           O1-
ATOM   2402  H   ASP A 159       7.772  -4.339 -17.255  1.00  0.83           H  
ATOM   2403  HA  ASP A 159       9.176  -2.613 -15.274  1.00  0.83           H  
ATOM   2404  HB3 ASP A 159      10.931  -4.544 -15.409  1.00  0.83           H  
ATOM   2405  HB2 ASP A 159       9.694  -5.455 -16.238  1.00  0.83           H  
ATOM   2406  N   LEU A 160      10.869  -1.730 -16.805  1.00  0.80           N  
ATOM   2407  CA  LEU A 160      11.943  -1.147 -17.600  1.00  0.80           C  
ATOM   2408  C   LEU A 160      13.169  -1.044 -16.665  1.00  0.80           C  
ATOM   2409  O   LEU A 160      13.215  -0.115 -15.856  1.00  0.80           O  
ATOM   2410  CB  LEU A 160      11.470   0.209 -18.189  1.00  0.80           C  
ATOM   2411  CG  LEU A 160      12.267   0.671 -19.438  1.00  0.80           C  
ATOM   2412  CD1 LEU A 160      11.501   1.741 -20.244  1.00  0.80           C  
ATOM   2413  CD2 LEU A 160      13.697   1.132 -19.109  1.00  0.80           C  
ATOM   2414  H   LEU A 160      10.728  -1.319 -15.892  1.00  0.80           H  
ATOM   2415  HA  LEU A 160      12.163  -1.785 -18.455  1.00  0.80           H  
ATOM   2416  HB3 LEU A 160      11.447   0.994 -17.431  1.00  0.80           H  
ATOM   2417  HB2 LEU A 160      10.431   0.080 -18.494  1.00  0.80           H  
ATOM   2418  HG  LEU A 160      12.359  -0.191 -20.102  1.00  0.80           H  
ATOM   2419 HD11 LEU A 160      11.441   1.448 -21.292  1.00  0.80           H  
ATOM   2420 HD12 LEU A 160      10.479   1.876 -19.890  1.00  0.80           H  
ATOM   2421 HD13 LEU A 160      11.981   2.720 -20.210  1.00  0.80           H  
ATOM   2422 HD21 LEU A 160      14.025   1.960 -19.738  1.00  0.80           H  
ATOM   2423 HD22 LEU A 160      13.779   1.456 -18.073  1.00  0.80           H  
ATOM   2424 HD23 LEU A 160      14.410   0.320 -19.258  1.00  0.80           H  
ATOM   2425  N   PRO A 161      14.116  -2.014 -16.754  1.00  0.81           N  
ATOM   2426  CA  PRO A 161      15.379  -2.019 -15.980  1.00  0.81           C  
ATOM   2427  C   PRO A 161      16.226  -0.738 -16.088  1.00  0.81           C  
ATOM   2428  O   PRO A 161      16.238  -0.113 -17.148  1.00  0.81           O  
ATOM   2429  CB  PRO A 161      16.142  -3.222 -16.558  1.00  0.81           C  
ATOM   2430  CG  PRO A 161      15.060  -4.175 -17.024  1.00  0.81           C  
ATOM   2431  CD  PRO A 161      14.008  -3.226 -17.574  1.00  0.81           C  
ATOM   2432  HA  PRO A 161      15.121  -2.216 -14.941  1.00  0.81           H  
ATOM   2433  HB3 PRO A 161      16.823  -3.684 -15.846  1.00  0.81           H  
ATOM   2434  HB2 PRO A 161      16.738  -2.912 -17.415  1.00  0.81           H  
ATOM   2435  HG3 PRO A 161      14.655  -4.714 -16.166  1.00  0.81           H  
ATOM   2436  HG2 PRO A 161      15.405  -4.907 -17.754  1.00  0.81           H  
ATOM   2437  HD2 PRO A 161      14.228  -2.970 -18.611  1.00  0.81           H  
ATOM   2438  HD3 PRO A 161      13.022  -3.690 -17.534  1.00  0.81           H  
ATOM   2439  N   GLU A 162      16.932  -0.384 -14.998  1.00  0.75           N  
ATOM   2440  CA  GLU A 162      17.821   0.784 -14.922  1.00  0.75           C  
ATOM   2441  C   GLU A 162      18.974   0.749 -15.946  1.00  0.75           C  
ATOM   2442  O   GLU A 162      19.297   1.794 -16.511  1.00  0.75           O  
ATOM   2443  CB  GLU A 162      18.344   0.945 -13.477  1.00  0.75           C  
ATOM   2444  CG  GLU A 162      19.193   2.219 -13.223  1.00  0.75           C  
ATOM   2445  CD  GLU A 162      20.019   2.168 -11.930  1.00  0.75           C  
ATOM   2446  OE1 GLU A 162      20.888   1.271 -11.835  1.00  0.75           O  
ATOM   2447  OE2 GLU A 162      19.808   3.053 -11.073  1.00  0.75           O1-
ATOM   2448  H   GLU A 162      16.841  -0.927 -14.149  1.00  0.75           H  
ATOM   2449  HA  GLU A 162      17.210   1.660 -15.149  1.00  0.75           H  
ATOM   2450  HB3 GLU A 162      18.900   0.047 -13.200  1.00  0.75           H  
ATOM   2451  HB2 GLU A 162      17.485   0.977 -12.807  1.00  0.75           H  
ATOM   2452  HG3 GLU A 162      18.535   3.090 -13.216  1.00  0.75           H  
ATOM   2453  HG2 GLU A 162      19.906   2.397 -14.027  1.00  0.75           H  
ATOM   2454  N   ASN A 163      19.553  -0.442 -16.196  1.00  0.77           N  
ATOM   2455  CA  ASN A 163      20.600  -0.628 -17.208  1.00  0.77           C  
ATOM   2456  C   ASN A 163      20.076  -0.423 -18.644  1.00  0.77           C  
ATOM   2457  O   ASN A 163      20.777   0.190 -19.445  1.00  0.77           O  
ATOM   2458  CB  ASN A 163      21.358  -1.971 -17.022  1.00  0.77           C  
ATOM   2459  CG  ASN A 163      20.616  -3.243 -17.463  1.00  0.77           C  
ATOM   2460  OD1 ASN A 163      19.413  -3.376 -17.256  1.00  0.77           O  
ATOM   2461  ND2 ASN A 163      21.332  -4.200 -18.056  1.00  0.77           N  
ATOM   2462  H   ASN A 163      19.233  -1.268 -15.712  1.00  0.77           H  
ATOM   2463  HA  ASN A 163      21.344   0.160 -17.070  1.00  0.77           H  
ATOM   2464  HB3 ASN A 163      21.657  -2.087 -15.980  1.00  0.77           H  
ATOM   2465  HB2 ASN A 163      22.287  -1.916 -17.593  1.00  0.77           H  
ATOM   2466 HD22 ASN A 163      20.874  -5.045 -18.369  1.00  0.77           H  
ATOM   2467 HD21 ASN A 163      22.323  -4.082 -18.215  1.00  0.77           H  
ATOM   2468  N   ILE A 164      18.845  -0.893 -18.918  1.00  0.76           N  
ATOM   2469  CA  ILE A 164      18.146  -0.722 -20.191  1.00  0.76           C  
ATOM   2470  C   ILE A 164      17.775   0.752 -20.448  1.00  0.76           C  
ATOM   2471  O   ILE A 164      17.978   1.212 -21.568  1.00  0.76           O  
ATOM   2472  CB  ILE A 164      16.877  -1.625 -20.279  1.00  0.76           C  
ATOM   2473  CG1 ILE A 164      17.226  -3.134 -20.251  1.00  0.76           C  
ATOM   2474  CG2 ILE A 164      15.926  -1.313 -21.455  1.00  0.76           C  
ATOM   2475  CD1 ILE A 164      18.048  -3.649 -21.440  1.00  0.76           C  
ATOM   2476  H   ILE A 164      18.335  -1.381 -18.196  1.00  0.76           H  
ATOM   2477  HA  ILE A 164      18.833  -1.018 -20.985  1.00  0.76           H  
ATOM   2478  HB  ILE A 164      16.292  -1.446 -19.376  1.00  0.76           H  
ATOM   2479 HG13 ILE A 164      16.308  -3.718 -20.173  1.00  0.76           H  
ATOM   2480 HG12 ILE A 164      17.785  -3.363 -19.347  1.00  0.76           H  
ATOM   2481 HG21 ILE A 164      15.126  -2.047 -21.493  1.00  0.76           H  
ATOM   2482 HG22 ILE A 164      15.448  -0.340 -21.353  1.00  0.76           H  
ATOM   2483 HG23 ILE A 164      16.446  -1.330 -22.413  1.00  0.76           H  
ATOM   2484 HD11 ILE A 164      18.000  -4.736 -21.497  1.00  0.76           H  
ATOM   2485 HD12 ILE A 164      17.684  -3.258 -22.387  1.00  0.76           H  
ATOM   2486 HD13 ILE A 164      19.098  -3.376 -21.341  1.00  0.76           H  
ATOM   2487  N   ALA A 165      17.309   1.461 -19.400  1.00  0.81           N  
ATOM   2488  CA  ALA A 165      16.998   2.895 -19.387  1.00  0.81           C  
ATOM   2489  C   ALA A 165      18.194   3.795 -19.742  1.00  0.81           C  
ATOM   2490  O   ALA A 165      18.008   4.802 -20.426  1.00  0.81           O  
ATOM   2491  CB  ALA A 165      16.461   3.281 -17.998  1.00  0.81           C  
ATOM   2492  H   ALA A 165      17.173   0.982 -18.519  1.00  0.81           H  
ATOM   2493  HA  ALA A 165      16.203   3.070 -20.112  1.00  0.81           H  
ATOM   2494  HB1 ALA A 165      16.122   4.316 -17.978  1.00  0.81           H  
ATOM   2495  HB2 ALA A 165      15.621   2.658 -17.701  1.00  0.81           H  
ATOM   2496  HB3 ALA A 165      17.223   3.178 -17.227  1.00  0.81           H  
ATOM   2497  N   ALA A 166      19.390   3.399 -19.276  1.00  0.77           N  
ATOM   2498  CA  ALA A 166      20.649   4.114 -19.466  1.00  0.77           C  
ATOM   2499  C   ALA A 166      21.271   3.944 -20.864  1.00  0.77           C  
ATOM   2500  O   ALA A 166      22.070   4.797 -21.250  1.00  0.77           O  
ATOM   2501  CB  ALA A 166      21.632   3.656 -18.378  1.00  0.77           C  
ATOM   2502  H   ALA A 166      19.438   2.572 -18.697  1.00  0.77           H  
ATOM   2503  HA  ALA A 166      20.459   5.178 -19.317  1.00  0.77           H  
ATOM   2504  HB1 ALA A 166      22.583   4.184 -18.453  1.00  0.77           H  
ATOM   2505  HB2 ALA A 166      21.231   3.851 -17.383  1.00  0.77           H  
ATOM   2506  HB3 ALA A 166      21.838   2.587 -18.447  1.00  0.77           H  
ATOM   2507  N   MET A 167      20.913   2.872 -21.597  1.00  0.68           N  
ATOM   2508  CA  MET A 167      21.417   2.588 -22.946  1.00  0.68           C  
ATOM   2509  C   MET A 167      20.888   3.593 -23.981  1.00  0.68           C  
ATOM   2510  O   MET A 167      19.685   3.857 -24.018  1.00  0.68           O  
ATOM   2511  CB  MET A 167      21.051   1.148 -23.365  1.00  0.68           C  
ATOM   2512  CG  MET A 167      21.871   0.075 -22.636  1.00  0.68           C  
ATOM   2513  SD  MET A 167      21.196  -1.603 -22.768  1.00  0.68           S  
ATOM   2514  CE  MET A 167      21.912  -2.112 -24.352  1.00  0.68           C  
ATOM   2515  H   MET A 167      20.242   2.215 -21.223  1.00  0.68           H  
ATOM   2516  HA  MET A 167      22.506   2.667 -22.922  1.00  0.68           H  
ATOM   2517  HB3 MET A 167      21.223   1.026 -24.436  1.00  0.68           H  
ATOM   2518  HB2 MET A 167      19.985   0.970 -23.220  1.00  0.68           H  
ATOM   2519  HG3 MET A 167      21.952   0.321 -21.581  1.00  0.68           H  
ATOM   2520  HG2 MET A 167      22.894   0.072 -23.010  1.00  0.68           H  
ATOM   2521  HE1 MET A 167      21.519  -3.085 -24.645  1.00  0.68           H  
ATOM   2522  HE2 MET A 167      21.679  -1.391 -25.134  1.00  0.68           H  
ATOM   2523  HE3 MET A 167      22.996  -2.188 -24.267  1.00  0.68           H  
ATOM   2524  N   ALA A 168      21.811   4.098 -24.815  1.00  0.73           N  
ATOM   2525  CA  ALA A 168      21.516   4.967 -25.949  1.00  0.73           C  
ATOM   2526  C   ALA A 168      21.075   4.141 -27.168  1.00  0.73           C  
ATOM   2527  O   ALA A 168      21.696   3.120 -27.468  1.00  0.73           O  
ATOM   2528  CB  ALA A 168      22.761   5.806 -26.271  1.00  0.73           C  
ATOM   2529  H   ALA A 168      22.777   3.827 -24.711  1.00  0.73           H  
ATOM   2530  HA  ALA A 168      20.720   5.650 -25.658  1.00  0.73           H  
ATOM   2531  HB1 ALA A 168      22.562   6.511 -27.078  1.00  0.73           H  
ATOM   2532  HB2 ALA A 168      23.075   6.388 -25.404  1.00  0.73           H  
ATOM   2533  HB3 ALA A 168      23.602   5.182 -26.577  1.00  0.73           H  
ATOM   2534  N   ALA A 169      20.025   4.618 -27.851  1.00  0.67           N  
ATOM   2535  CA  ALA A 169      19.464   4.026 -29.065  1.00  0.67           C  
ATOM   2536  C   ALA A 169      18.488   5.011 -29.721  1.00  0.67           C  
ATOM   2537  O   ALA A 169      17.869   5.816 -29.025  1.00  0.67           O  
ATOM   2538  CB  ALA A 169      18.742   2.705 -28.729  1.00  0.67           C  
ATOM   2539  H   ALA A 169      19.558   5.455 -27.523  1.00  0.67           H  
ATOM   2540  HA  ALA A 169      20.278   3.829 -29.765  1.00  0.67           H  
ATOM   2541  HB1 ALA A 169      18.261   2.281 -29.611  1.00  0.67           H  
ATOM   2542  HB2 ALA A 169      19.435   1.953 -28.352  1.00  0.67           H  
ATOM   2543  HB3 ALA A 169      17.972   2.853 -27.971  1.00  0.67           H  
ATOM   2544  N   ASP A 170      18.331   4.906 -31.050  1.00  0.55           N  
ATOM   2545  CA  ASP A 170      17.268   5.586 -31.790  1.00  0.55           C  
ATOM   2546  C   ASP A 170      16.056   4.635 -31.815  1.00  0.55           C  
ATOM   2547  O   ASP A 170      16.141   3.561 -32.414  1.00  0.55           O  
ATOM   2548  CB  ASP A 170      17.727   6.002 -33.212  1.00  0.55           C  
ATOM   2549  CG  ASP A 170      16.721   6.825 -34.043  1.00  0.55           C  
ATOM   2550  OD1 ASP A 170      15.865   7.521 -33.451  1.00  0.55           O  
ATOM   2551  OD2 ASP A 170      16.912   6.848 -35.278  1.00  0.55           O1-
ATOM   2552  H   ASP A 170      18.876   4.233 -31.571  1.00  0.55           H  
ATOM   2553  HA  ASP A 170      16.993   6.499 -31.257  1.00  0.55           H  
ATOM   2554  HB3 ASP A 170      18.030   5.116 -33.773  1.00  0.55           H  
ATOM   2555  HB2 ASP A 170      18.637   6.598 -33.121  1.00  0.55           H  
ATOM   2556  N   GLY A 171      14.973   5.035 -31.130  1.00  0.58           N  
ATOM   2557  CA  GLY A 171      13.769   4.225 -30.960  1.00  0.58           C  
ATOM   2558  C   GLY A 171      12.916   4.308 -32.227  1.00  0.58           C  
ATOM   2559  O   GLY A 171      12.601   5.403 -32.691  1.00  0.58           O  
ATOM   2560  H   GLY A 171      14.981   5.941 -30.685  1.00  0.58           H  
ATOM   2561  HA3 GLY A 171      13.193   4.611 -30.119  1.00  0.58           H  
ATOM   2562  HA2 GLY A 171      14.029   3.192 -30.722  1.00  0.58           H  
ATOM   2563  N   HIS A 172      12.535   3.136 -32.758  1.00  0.49           N  
ATOM   2564  CA  HIS A 172      11.743   2.980 -33.978  1.00  0.49           C  
ATOM   2565  C   HIS A 172      10.239   3.099 -33.649  1.00  0.49           C  
ATOM   2566  O   HIS A 172       9.732   2.230 -32.935  1.00  0.49           O  
ATOM   2567  CB  HIS A 172      12.054   1.594 -34.586  1.00  0.49           C  
ATOM   2568  CG  HIS A 172      13.504   1.380 -34.947  1.00  0.49           C  
ATOM   2569  ND1 HIS A 172      14.418   0.787 -34.068  1.00  0.49           N  
ATOM   2570  CD2 HIS A 172      14.160   1.714 -36.113  1.00  0.49           C  
ATOM   2571  CE1 HIS A 172      15.575   0.806 -34.717  1.00  0.49           C  
ATOM   2572  NE2 HIS A 172      15.481   1.342 -35.935  1.00  0.49           N  
ATOM   2573  H   HIS A 172      12.839   2.276 -32.325  1.00  0.49           H  
ATOM   2574  HA  HIS A 172      12.074   3.728 -34.695  1.00  0.49           H  
ATOM   2575  HB3 HIS A 172      11.461   1.450 -35.491  1.00  0.49           H  
ATOM   2576  HB2 HIS A 172      11.758   0.799 -33.900  1.00  0.49           H  
ATOM   2577  HD2 HIS A 172      13.806   2.185 -37.019  1.00  0.49           H  
ATOM   2578  HE1 HIS A 172      16.497   0.427 -34.302  1.00  0.49           H  
ATOM   2579  HE2 HIS A 172      16.234   1.468 -36.595  1.00  0.49           H  
ATOM   2580  N   PRO A 173       9.542   4.152 -34.144  1.00  0.52           N  
ATOM   2581  CA  PRO A 173       8.098   4.315 -33.899  1.00  0.52           C  
ATOM   2582  C   PRO A 173       7.267   3.278 -34.677  1.00  0.52           C  
ATOM   2583  O   PRO A 173       7.483   3.103 -35.877  1.00  0.52           O  
ATOM   2584  CB  PRO A 173       7.817   5.753 -34.361  1.00  0.52           C  
ATOM   2585  CG  PRO A 173       8.841   6.019 -35.451  1.00  0.52           C  
ATOM   2586  CD  PRO A 173      10.063   5.239 -34.981  1.00  0.52           C  
ATOM   2587  HA  PRO A 173       7.881   4.228 -32.832  1.00  0.52           H  
ATOM   2588  HB3 PRO A 173       7.986   6.437 -33.528  1.00  0.52           H  
ATOM   2589  HB2 PRO A 173       6.794   5.910 -34.707  1.00  0.52           H  
ATOM   2590  HG3 PRO A 173       9.041   7.079 -35.611  1.00  0.52           H  
ATOM   2591  HG2 PRO A 173       8.484   5.604 -36.395  1.00  0.52           H  
ATOM   2592  HD2 PRO A 173      10.637   4.886 -35.838  1.00  0.52           H  
ATOM   2593  HD3 PRO A 173      10.701   5.878 -34.372  1.00  0.52           H  
ATOM   2594  N   LEU A 174       6.338   2.617 -33.970  1.00  0.51           N  
ATOM   2595  CA  LEU A 174       5.459   1.585 -34.518  1.00  0.51           C  
ATOM   2596  C   LEU A 174       3.991   2.034 -34.305  1.00  0.51           C  
ATOM   2597  O   LEU A 174       3.374   1.591 -33.338  1.00  0.51           O  
ATOM   2598  CB  LEU A 174       5.828   0.221 -33.864  1.00  0.51           C  
ATOM   2599  CG  LEU A 174       5.687  -0.992 -34.813  1.00  0.51           C  
ATOM   2600  CD1 LEU A 174       6.767  -0.976 -35.920  1.00  0.51           C  
ATOM   2601  CD2 LEU A 174       5.665  -2.328 -34.045  1.00  0.51           C  
ATOM   2602  H   LEU A 174       6.231   2.806 -32.984  1.00  0.51           H  
ATOM   2603  HA  LEU A 174       5.630   1.477 -35.587  1.00  0.51           H  
ATOM   2604  HB3 LEU A 174       5.245   0.057 -32.957  1.00  0.51           H  
ATOM   2605  HB2 LEU A 174       6.862   0.240 -33.516  1.00  0.51           H  
ATOM   2606  HG  LEU A 174       4.716  -0.909 -35.298  1.00  0.51           H  
ATOM   2607 HD11 LEU A 174       7.403  -1.863 -35.908  1.00  0.51           H  
ATOM   2608 HD12 LEU A 174       6.315  -0.927 -36.910  1.00  0.51           H  
ATOM   2609 HD13 LEU A 174       7.432  -0.117 -35.831  1.00  0.51           H  
ATOM   2610 HD21 LEU A 174       6.418  -3.041 -34.380  1.00  0.51           H  
ATOM   2611 HD22 LEU A 174       5.813  -2.193 -32.973  1.00  0.51           H  
ATOM   2612 HD23 LEU A 174       4.698  -2.810 -34.179  1.00  0.51           H  
ATOM   2613  N   PRO A 175       3.471   2.961 -35.151  1.00  0.54           N  
ATOM   2614  CA  PRO A 175       2.142   3.581 -34.947  1.00  0.54           C  
ATOM   2615  C   PRO A 175       0.977   2.602 -35.185  1.00  0.54           C  
ATOM   2616  O   PRO A 175       0.834   2.099 -36.299  1.00  0.54           O  
ATOM   2617  CB  PRO A 175       2.131   4.749 -35.949  1.00  0.54           C  
ATOM   2618  CG  PRO A 175       3.059   4.306 -37.067  1.00  0.54           C  
ATOM   2619  CD  PRO A 175       4.141   3.541 -36.320  1.00  0.54           C  
ATOM   2620  HA  PRO A 175       2.064   3.981 -33.935  1.00  0.54           H  
ATOM   2621  HB3 PRO A 175       2.538   5.640 -35.468  1.00  0.54           H  
ATOM   2622  HB2 PRO A 175       1.136   5.007 -36.315  1.00  0.54           H  
ATOM   2623  HG3 PRO A 175       3.448   5.131 -37.663  1.00  0.54           H  
ATOM   2624  HG2 PRO A 175       2.530   3.628 -37.738  1.00  0.54           H  
ATOM   2625  HD2 PRO A 175       4.604   2.801 -36.971  1.00  0.54           H  
ATOM   2626  HD3 PRO A 175       4.909   4.234 -35.979  1.00  0.54           H  
ATOM   2627  N   LEU A 176       0.192   2.341 -34.125  1.00  0.53           N  
ATOM   2628  CA  LEU A 176      -0.855   1.319 -34.104  1.00  0.53           C  
ATOM   2629  C   LEU A 176      -1.993   1.664 -33.134  1.00  0.53           C  
ATOM   2630  O   LEU A 176      -1.837   2.506 -32.249  1.00  0.53           O  
ATOM   2631  CB  LEU A 176      -0.218  -0.036 -33.704  1.00  0.53           C  
ATOM   2632  CG  LEU A 176       0.344  -0.827 -34.909  1.00  0.53           C  
ATOM   2633  CD1 LEU A 176       1.885  -0.916 -34.882  1.00  0.53           C  
ATOM   2634  CD2 LEU A 176      -0.335  -2.199 -35.062  1.00  0.53           C  
ATOM   2635  H   LEU A 176       0.358   2.808 -33.246  1.00  0.53           H  
ATOM   2636  HA  LEU A 176      -1.319   1.247 -35.089  1.00  0.53           H  
ATOM   2637  HB3 LEU A 176      -0.960  -0.646 -33.188  1.00  0.53           H  
ATOM   2638  HB2 LEU A 176       0.540   0.128 -32.939  1.00  0.53           H  
ATOM   2639  HG  LEU A 176       0.096  -0.301 -35.828  1.00  0.53           H  
ATOM   2640 HD11 LEU A 176       2.313  -0.164 -35.543  1.00  0.53           H  
ATOM   2641 HD12 LEU A 176       2.300  -0.740 -33.894  1.00  0.53           H  
ATOM   2642 HD13 LEU A 176       2.260  -1.880 -35.216  1.00  0.53           H  
ATOM   2643 HD21 LEU A 176       0.368  -2.996 -35.285  1.00  0.53           H  
ATOM   2644 HD22 LEU A 176      -0.896  -2.500 -34.179  1.00  0.53           H  
ATOM   2645 HD23 LEU A 176      -1.050  -2.168 -35.883  1.00  0.53           H  
ATOM   2646  N   ASP A 177      -3.099   0.926 -33.317  1.00  0.50           N  
ATOM   2647  CA  ASP A 177      -4.236   0.815 -32.403  1.00  0.50           C  
ATOM   2648  C   ASP A 177      -4.390  -0.664 -31.981  1.00  0.50           C  
ATOM   2649  O   ASP A 177      -3.413  -1.417 -32.023  1.00  0.50           O  
ATOM   2650  CB  ASP A 177      -5.552   1.409 -32.981  1.00  0.50           C  
ATOM   2651  CG  ASP A 177      -5.395   2.808 -33.596  1.00  0.50           C  
ATOM   2652  OD1 ASP A 177      -5.273   3.766 -32.802  1.00  0.50           O  
ATOM   2653  OD2 ASP A 177      -5.270   2.885 -34.840  1.00  0.50           O1-
ATOM   2654  H   ASP A 177      -3.128   0.280 -34.096  1.00  0.50           H  
ATOM   2655  HA  ASP A 177      -4.008   1.359 -31.484  1.00  0.50           H  
ATOM   2656  HB3 ASP A 177      -6.304   1.486 -32.193  1.00  0.50           H  
ATOM   2657  HB2 ASP A 177      -5.962   0.742 -33.743  1.00  0.50           H  
ATOM   2658  N   SER A 178      -5.607  -1.056 -31.569  1.00  0.59           N  
ATOM   2659  CA  SER A 178      -5.977  -2.428 -31.221  1.00  0.59           C  
ATOM   2660  C   SER A 178      -7.485  -2.628 -31.421  1.00  0.59           C  
ATOM   2661  O   SER A 178      -8.271  -1.745 -31.077  1.00  0.59           O  
ATOM   2662  CB  SER A 178      -5.521  -2.758 -29.787  1.00  0.59           C  
ATOM   2663  OG  SER A 178      -5.826  -4.082 -29.395  1.00  0.59           O  
ATOM   2664  H   SER A 178      -6.367  -0.390 -31.586  1.00  0.59           H  
ATOM   2665  HA  SER A 178      -5.462  -3.100 -31.909  1.00  0.59           H  
ATOM   2666  HB3 SER A 178      -5.951  -2.062 -29.066  1.00  0.59           H  
ATOM   2667  HB2 SER A 178      -4.446  -2.653 -29.724  1.00  0.59           H  
ATOM   2668  HG  SER A 178      -6.737  -4.113 -29.087  1.00  0.59           H  
ATOM   2669  N   GLN A 179      -7.842  -3.802 -31.960  1.00  0.51           N  
ATOM   2670  CA  GLN A 179      -9.208  -4.211 -32.290  1.00  0.51           C  
ATOM   2671  C   GLN A 179      -9.284  -5.754 -32.282  1.00  0.51           C  
ATOM   2672  O   GLN A 179      -8.256  -6.424 -32.195  1.00  0.51           O  
ATOM   2673  CB  GLN A 179      -9.608  -3.525 -33.625  1.00  0.51           C  
ATOM   2674  CG  GLN A 179     -11.063  -3.697 -34.124  1.00  0.51           C  
ATOM   2675  CD  GLN A 179     -12.099  -2.871 -33.347  1.00  0.51           C  
ATOM   2676  OE1 GLN A 179     -11.895  -2.509 -32.190  1.00  0.51           O  
ATOM   2677  NE2 GLN A 179     -13.244  -2.589 -33.973  1.00  0.51           N  
ATOM   2678  H   GLN A 179      -7.124  -4.477 -32.185  1.00  0.51           H  
ATOM   2679  HA  GLN A 179      -9.860  -3.872 -31.482  1.00  0.51           H  
ATOM   2680  HB3 GLN A 179      -8.927  -3.865 -34.398  1.00  0.51           H  
ATOM   2681  HB2 GLN A 179      -9.410  -2.453 -33.551  1.00  0.51           H  
ATOM   2682  HG3 GLN A 179     -11.364  -4.742 -34.131  1.00  0.51           H  
ATOM   2683  HG2 GLN A 179     -11.101  -3.386 -35.170  1.00  0.51           H  
ATOM   2684 HE22 GLN A 179     -13.955  -2.054 -33.496  1.00  0.51           H  
ATOM   2685 HE21 GLN A 179     -13.425  -2.924 -34.908  1.00  0.51           H  
ATOM   2686  N   GLU A 180     -10.510  -6.295 -32.267  1.00  0.49           N  
ATOM   2687  CA  GLU A 180     -10.825  -7.641 -31.772  1.00  0.49           C  
ATOM   2688  C   GLU A 180     -12.232  -8.074 -32.255  1.00  0.49           C  
ATOM   2689  O   GLU A 180     -12.928  -8.757 -31.518  1.00  0.49           O  
ATOM   2690  CB  GLU A 180     -10.730  -7.562 -30.215  1.00  0.49           C  
ATOM   2691  CG  GLU A 180     -10.883  -8.870 -29.391  1.00  0.49           C  
ATOM   2692  CD  GLU A 180     -11.599  -8.668 -28.038  1.00  0.49           C  
ATOM   2693  OE1 GLU A 180     -12.682  -8.038 -28.022  1.00  0.49           O  
ATOM   2694  OE2 GLU A 180     -11.061  -9.165 -27.025  1.00  0.49           O1-
ATOM   2695  H   GLU A 180     -11.301  -5.677 -32.360  1.00  0.49           H  
ATOM   2696  HA  GLU A 180     -10.105  -8.362 -32.159  1.00  0.49           H  
ATOM   2697  HB3 GLU A 180     -11.443  -6.804 -29.886  1.00  0.49           H  
ATOM   2698  HB2 GLU A 180      -9.765  -7.142 -29.933  1.00  0.49           H  
ATOM   2699  HG3 GLU A 180      -9.891  -9.295 -29.220  1.00  0.49           H  
ATOM   2700  HG2 GLU A 180     -11.408  -9.650 -29.933  1.00  0.49           H  
ATOM   2701  N   LYS A 181     -12.708  -7.552 -33.400  1.00  0.48           N  
ATOM   2702  CA  LYS A 181     -14.141  -7.277 -33.635  1.00  0.48           C  
ATOM   2703  C   LYS A 181     -14.356  -7.177 -35.195  1.00  0.48           C  
ATOM   2704  O   LYS A 181     -13.498  -6.489 -35.748  1.00  0.48           O  
ATOM   2705  CB  LYS A 181     -14.399  -5.883 -32.942  1.00  0.48           C  
ATOM   2706  CG  LYS A 181     -13.806  -5.441 -31.583  1.00  0.48           C  
ATOM   2707  CD  LYS A 181     -14.317  -6.119 -30.294  1.00  0.48           C  
ATOM   2708  CE  LYS A 181     -15.599  -5.518 -29.699  1.00  0.48           C  
ATOM   2709  NZ  LYS A 181     -15.878  -6.042 -28.356  1.00  0.48           N1+
ATOM   2710  H   LYS A 181     -12.076  -7.033 -33.995  1.00  0.48           H  
ATOM   2711  HA  LYS A 181     -14.758  -8.042 -33.193  1.00  0.48           H  
ATOM   2712  HB3 LYS A 181     -15.430  -5.681 -32.807  1.00  0.48           H  
ATOM   2713  HB2 LYS A 181     -14.051  -5.134 -33.645  1.00  0.48           H  
ATOM   2714  HG3 LYS A 181     -13.979  -4.371 -31.482  1.00  0.48           H  
ATOM   2715  HG2 LYS A 181     -12.732  -5.485 -31.614  1.00  0.48           H  
ATOM   2716  HD3 LYS A 181     -13.523  -6.056 -29.553  1.00  0.48           H  
ATOM   2717  HD2 LYS A 181     -14.492  -7.175 -30.470  1.00  0.48           H  
ATOM   2718  HE3 LYS A 181     -16.460  -5.752 -30.323  1.00  0.48           H  
ATOM   2719  HE2 LYS A 181     -15.515  -4.431 -29.623  1.00  0.48           H  
ATOM   2720  HZ1 LYS A 181     -15.094  -5.862 -27.746  1.00  0.48           H  
ATOM   2721  HZ2 LYS A 181     -16.700  -5.591 -27.977  1.00  0.48           H  
ATOM   2722  HZ3 LYS A 181     -16.016  -7.046 -28.423  1.00  0.48           H  
ATOM   2723  N   VAL A 182     -15.312  -7.682 -36.047  1.00  0.50           N  
ATOM   2724  CA  VAL A 182     -16.552  -8.516 -36.280  1.00  0.50           C  
ATOM   2725  C   VAL A 182     -17.994  -8.319 -35.727  1.00  0.50           C  
ATOM   2726  O   VAL A 182     -18.245  -8.773 -34.636  1.00  0.50           O  
ATOM   2727  CB  VAL A 182     -16.345  -9.939 -36.905  1.00  0.50           C  
ATOM   2728  CG1 VAL A 182     -14.967 -10.533 -36.628  1.00  0.50           C  
ATOM   2729  CG2 VAL A 182     -17.488 -10.972 -36.732  1.00  0.50           C  
ATOM   2730  H   VAL A 182     -15.031  -7.380 -36.970  1.00  0.50           H  
ATOM   2731  HA  VAL A 182     -16.767  -7.987 -37.187  1.00  0.50           H  
ATOM   2732  HB  VAL A 182     -16.334  -9.791 -37.986  1.00  0.50           H  
ATOM   2733 HG11 VAL A 182     -14.975 -11.621 -36.640  1.00  0.50           H  
ATOM   2734 HG12 VAL A 182     -14.287 -10.201 -37.410  1.00  0.50           H  
ATOM   2735 HG13 VAL A 182     -14.545 -10.208 -35.687  1.00  0.50           H  
ATOM   2736 HG21 VAL A 182     -17.218 -11.910 -37.210  1.00  0.50           H  
ATOM   2737 HG22 VAL A 182     -17.724 -11.204 -35.697  1.00  0.50           H  
ATOM   2738 HG23 VAL A 182     -18.413 -10.636 -37.208  1.00  0.50           H  
ATOM   2739  N   TYR A 183     -18.987  -7.782 -36.484  1.00  0.42           N  
ATOM   2740  CA  TYR A 183     -20.363  -7.491 -36.009  1.00  0.42           C  
ATOM   2741  C   TYR A 183     -21.164  -8.629 -35.356  1.00  0.42           C  
ATOM   2742  O   TYR A 183     -21.212  -9.749 -35.864  1.00  0.42           O  
ATOM   2743  CB  TYR A 183     -21.248  -6.781 -37.076  1.00  0.42           C  
ATOM   2744  CG  TYR A 183     -21.294  -5.253 -37.133  1.00  0.42           C  
ATOM   2745  CD1 TYR A 183     -20.695  -4.420 -36.159  1.00  0.42           C  
ATOM   2746  CD2 TYR A 183     -22.035  -4.643 -38.171  1.00  0.42           C  
ATOM   2747  CE1 TYR A 183     -20.765  -3.022 -36.260  1.00  0.42           C  
ATOM   2748  CE2 TYR A 183     -22.113  -3.239 -38.274  1.00  0.42           C  
ATOM   2749  CZ  TYR A 183     -21.474  -2.429 -37.316  1.00  0.42           C  
ATOM   2750  OH  TYR A 183     -21.557  -1.072 -37.389  1.00  0.42           O  
ATOM   2751  H   TYR A 183     -18.797  -7.518 -37.438  1.00  0.42           H  
ATOM   2752  HA  TYR A 183     -20.265  -6.799 -35.200  1.00  0.42           H  
ATOM   2753  HB3 TYR A 183     -22.296  -7.008 -36.894  1.00  0.42           H  
ATOM   2754  HB2 TYR A 183     -21.077  -7.209 -38.061  1.00  0.42           H  
ATOM   2755  HD1 TYR A 183     -20.170  -4.798 -35.305  1.00  0.42           H  
ATOM   2756  HD2 TYR A 183     -22.546  -5.249 -38.904  1.00  0.42           H  
ATOM   2757  HE1 TYR A 183     -20.270  -2.419 -35.512  1.00  0.42           H  
ATOM   2758  HE2 TYR A 183     -22.683  -2.787 -39.072  1.00  0.42           H  
ATOM   2759  HH  TYR A 183     -21.145  -0.661 -36.625  1.00  0.42           H  
ATOM   2760  N   ALA A 184     -21.880  -8.201 -34.299  1.00  0.67           N  
ATOM   2761  CA  ALA A 184     -23.218  -8.654 -33.926  1.00  0.67           C  
ATOM   2762  C   ALA A 184     -24.179  -8.382 -35.094  1.00  0.67           C  
ATOM   2763  O   ALA A 184     -24.541  -7.230 -35.339  1.00  0.67           O  
ATOM   2764  CB  ALA A 184     -23.662  -7.883 -32.669  1.00  0.67           C  
ATOM   2765  H   ALA A 184     -21.654  -7.285 -33.937  1.00  0.67           H  
ATOM   2766  HA  ALA A 184     -23.192  -9.724 -33.707  1.00  0.67           H  
ATOM   2767  HB1 ALA A 184     -24.743  -7.907 -32.558  1.00  0.67           H  
ATOM   2768  HB2 ALA A 184     -23.232  -8.307 -31.761  1.00  0.67           H  
ATOM   2769  HB3 ALA A 184     -23.380  -6.830 -32.710  1.00  0.67           H  
ATOM   2770  N   SER A 185     -24.490  -9.450 -35.840  1.00  0.68           N  
ATOM   2771  CA  SER A 185     -25.196  -9.412 -37.116  1.00  0.68           C  
ATOM   2772  C   SER A 185     -26.671  -8.985 -36.978  1.00  0.68           C  
ATOM   2773  O   SER A 185     -27.258  -9.122 -35.905  1.00  0.68           O  
ATOM   2774  CB  SER A 185     -25.056 -10.816 -37.743  1.00  0.68           C  
ATOM   2775  OG  SER A 185     -25.585 -10.885 -39.052  1.00  0.68           O  
ATOM   2776  H   SER A 185     -24.141 -10.353 -35.553  1.00  0.68           H  
ATOM   2777  HA  SER A 185     -24.688  -8.686 -37.754  1.00  0.68           H  
ATOM   2778  HB3 SER A 185     -25.557 -11.564 -37.125  1.00  0.68           H  
ATOM   2779  HB2 SER A 185     -24.002 -11.100 -37.791  1.00  0.68           H  
ATOM   2780  HG  SER A 185     -25.009 -10.385 -39.640  1.00  0.68           H  
ATOM   2781  N   TYR A 186     -27.260  -8.538 -38.101  1.00  0.68           N  
ATOM   2782  CA  TYR A 186     -28.699  -8.288 -38.238  1.00  0.68           C  
ATOM   2783  C   TYR A 186     -29.566  -9.556 -38.095  1.00  0.68           C  
ATOM   2784  O   TYR A 186     -30.749  -9.423 -37.799  1.00  0.68           O  
ATOM   2785  CB  TYR A 186     -28.977  -7.544 -39.556  1.00  0.68           C  
ATOM   2786  CG  TYR A 186     -28.376  -6.149 -39.606  1.00  0.68           C  
ATOM   2787  CD1 TYR A 186     -28.955  -5.108 -38.849  1.00  0.68           C  
ATOM   2788  CD2 TYR A 186     -27.230  -5.888 -40.387  1.00  0.68           C  
ATOM   2789  CE1 TYR A 186     -28.388  -3.819 -38.865  1.00  0.68           C  
ATOM   2790  CE2 TYR A 186     -26.662  -4.599 -40.401  1.00  0.68           C  
ATOM   2791  CZ  TYR A 186     -27.238  -3.564 -39.638  1.00  0.68           C  
ATOM   2792  OH  TYR A 186     -26.681  -2.318 -39.649  1.00  0.68           O  
ATOM   2793  H   TYR A 186     -26.714  -8.439 -38.944  1.00  0.68           H  
ATOM   2794  HA  TYR A 186     -28.983  -7.623 -37.427  1.00  0.68           H  
ATOM   2795  HB3 TYR A 186     -30.053  -7.437 -39.703  1.00  0.68           H  
ATOM   2796  HB2 TYR A 186     -28.620  -8.129 -40.404  1.00  0.68           H  
ATOM   2797  HD1 TYR A 186     -29.830  -5.297 -38.245  1.00  0.68           H  
ATOM   2798  HD2 TYR A 186     -26.777  -6.676 -40.971  1.00  0.68           H  
ATOM   2799  HE1 TYR A 186     -28.837  -3.030 -38.281  1.00  0.68           H  
ATOM   2800  HE2 TYR A 186     -25.780  -4.405 -40.995  1.00  0.68           H  
ATOM   2801  HH  TYR A 186     -27.060  -1.731 -38.992  1.00  0.68           H  
ATOM   2802  N   ARG A 187     -28.963 -10.752 -38.228  1.00  0.67           N  
ATOM   2803  CA  ARG A 187     -29.560 -12.045 -37.881  1.00  0.67           C  
ATOM   2804  C   ARG A 187     -29.942 -12.150 -36.392  1.00  0.67           C  
ATOM   2805  O   ARG A 187     -30.991 -12.715 -36.089  1.00  0.67           O  
ATOM   2806  CB  ARG A 187     -28.580 -13.180 -38.247  1.00  0.67           C  
ATOM   2807  CG  ARG A 187     -28.251 -13.280 -39.752  1.00  0.67           C  
ATOM   2808  CD  ARG A 187     -27.208 -14.365 -40.088  1.00  0.67           C  
ATOM   2809  NE  ARG A 187     -25.849 -13.990 -39.655  1.00  0.67           N  
ATOM   2810  CZ  ARG A 187     -24.742 -14.756 -39.645  1.00  0.67           C  
ATOM   2811  NH1 ARG A 187     -23.592 -14.219 -39.219  1.00  0.67           N  
ATOM   2812  NH2 ARG A 187     -24.753 -16.036 -40.049  1.00  0.67           N1+
ATOM   2813  H   ARG A 187     -27.985 -10.773 -38.483  1.00  0.67           H  
ATOM   2814  HA  ARG A 187     -30.473 -12.166 -38.469  1.00  0.67           H  
ATOM   2815  HB3 ARG A 187     -29.003 -14.134 -37.930  1.00  0.67           H  
ATOM   2816  HB2 ARG A 187     -27.660 -13.055 -37.673  1.00  0.67           H  
ATOM   2817  HG3 ARG A 187     -27.841 -12.316 -40.056  1.00  0.67           H  
ATOM   2818  HG2 ARG A 187     -29.148 -13.415 -40.357  1.00  0.67           H  
ATOM   2819  HD3 ARG A 187     -27.251 -14.658 -41.137  1.00  0.67           H  
ATOM   2820  HD2 ARG A 187     -27.452 -15.257 -39.508  1.00  0.67           H  
ATOM   2821  HE  ARG A 187     -25.753 -13.026 -39.360  1.00  0.67           H  
ATOM   2822 HH12 ARG A 187     -22.742 -14.764 -39.208  1.00  0.67           H  
ATOM   2823 HH11 ARG A 187     -23.558 -13.256 -38.918  1.00  0.67           H  
ATOM   2824 HH22 ARG A 187     -23.907 -16.588 -40.036  1.00  0.67           H  
ATOM   2825 HH21 ARG A 187     -25.612 -16.454 -40.375  1.00  0.67           H  
ATOM   2826  N   THR A 188     -29.100 -11.595 -35.502  1.00  0.76           N  
ATOM   2827  CA  THR A 188     -29.307 -11.608 -34.052  1.00  0.76           C  
ATOM   2828  C   THR A 188     -30.072 -10.363 -33.555  1.00  0.76           C  
ATOM   2829  O   THR A 188     -30.756 -10.470 -32.539  1.00  0.76           O  
ATOM   2830  CB  THR A 188     -27.961 -11.727 -33.276  1.00  0.76           C  
ATOM   2831  OG1 THR A 188     -27.235 -10.515 -33.174  1.00  0.76           O  
ATOM   2832  CG2 THR A 188     -27.027 -12.825 -33.810  1.00  0.76           C  
ATOM   2833  H   THR A 188     -28.268 -11.120 -35.824  1.00  0.76           H  
ATOM   2834  HA  THR A 188     -29.905 -12.482 -33.786  1.00  0.76           H  
ATOM   2835  HB  THR A 188     -28.211 -12.010 -32.254  1.00  0.76           H  
ATOM   2836  HG1 THR A 188     -27.748  -9.889 -32.657  1.00  0.76           H  
ATOM   2837 HG21 THR A 188     -26.153 -12.939 -33.168  1.00  0.76           H  
ATOM   2838 HG22 THR A 188     -27.537 -13.788 -33.847  1.00  0.76           H  
ATOM   2839 HG23 THR A 188     -26.668 -12.598 -34.815  1.00  0.76           H  
ATOM   2840  N   LEU A 189     -29.964  -9.223 -34.266  1.00  0.76           N  
ATOM   2841  CA  LEU A 189     -30.635  -7.970 -33.908  1.00  0.76           C  
ATOM   2842  C   LEU A 189     -32.104  -7.923 -34.353  1.00  0.76           C  
ATOM   2843  O   LEU A 189     -32.922  -7.393 -33.605  1.00  0.76           O  
ATOM   2844  CB  LEU A 189     -29.845  -6.760 -34.451  1.00  0.76           C  
ATOM   2845  CG  LEU A 189     -28.521  -6.491 -33.704  1.00  0.76           C  
ATOM   2846  CD1 LEU A 189     -27.722  -5.368 -34.390  1.00  0.76           C  
ATOM   2847  CD2 LEU A 189     -28.749  -6.185 -32.209  1.00  0.76           C  
ATOM   2848  H   LEU A 189     -29.360  -9.196 -35.077  1.00  0.76           H  
ATOM   2849  HA  LEU A 189     -30.655  -7.901 -32.820  1.00  0.76           H  
ATOM   2850  HB3 LEU A 189     -30.455  -5.858 -34.400  1.00  0.76           H  
ATOM   2851  HB2 LEU A 189     -29.650  -6.910 -35.510  1.00  0.76           H  
ATOM   2852  HG  LEU A 189     -27.911  -7.393 -33.767  1.00  0.76           H  
ATOM   2853 HD11 LEU A 189     -26.688  -5.668 -34.559  1.00  0.76           H  
ATOM   2854 HD12 LEU A 189     -28.140  -5.096 -35.360  1.00  0.76           H  
ATOM   2855 HD13 LEU A 189     -27.705  -4.462 -33.785  1.00  0.76           H  
ATOM   2856 HD21 LEU A 189     -28.045  -5.451 -31.815  1.00  0.76           H  
ATOM   2857 HD22 LEU A 189     -29.754  -5.805 -32.023  1.00  0.76           H  
ATOM   2858 HD23 LEU A 189     -28.638  -7.090 -31.614  1.00  0.76           H  
ATOM   2859  N   ASN A 190     -32.448  -8.506 -35.514  1.00  0.74           N  
ATOM   2860  CA  ASN A 190     -33.845  -8.632 -35.958  1.00  0.74           C  
ATOM   2861  C   ASN A 190     -34.614  -9.681 -35.129  1.00  0.74           C  
ATOM   2862  O   ASN A 190     -35.825  -9.533 -34.972  1.00  0.74           O  
ATOM   2863  CB  ASN A 190     -33.919  -8.940 -37.473  1.00  0.74           C  
ATOM   2864  CG  ASN A 190     -33.423  -7.807 -38.386  1.00  0.74           C  
ATOM   2865  OD1 ASN A 190     -32.898  -6.792 -37.932  1.00  0.74           O  
ATOM   2866  ND2 ASN A 190     -33.592  -7.979 -39.698  1.00  0.74           N  
ATOM   2867  H   ASN A 190     -31.741  -8.909 -36.116  1.00  0.74           H  
ATOM   2868  HA  ASN A 190     -34.320  -7.663 -35.794  1.00  0.74           H  
ATOM   2869  HB3 ASN A 190     -34.958  -9.131 -37.746  1.00  0.74           H  
ATOM   2870  HB2 ASN A 190     -33.372  -9.856 -37.702  1.00  0.74           H  
ATOM   2871 HD22 ASN A 190     -33.283  -7.266 -40.342  1.00  0.74           H  
ATOM   2872 HD21 ASN A 190     -34.022  -8.819 -40.057  1.00  0.74           H  
ATOM   2873  N   MET A 191     -33.896 -10.671 -34.567  1.00  0.75           N  
ATOM   2874  CA  MET A 191     -34.409 -11.603 -33.561  1.00  0.75           C  
ATOM   2875  C   MET A 191     -34.574 -10.953 -32.177  1.00  0.75           C  
ATOM   2876  O   MET A 191     -35.521 -11.308 -31.478  1.00  0.75           O  
ATOM   2877  CB  MET A 191     -33.497 -12.845 -33.484  1.00  0.75           C  
ATOM   2878  CG  MET A 191     -33.709 -13.838 -34.640  1.00  0.75           C  
ATOM   2879  SD  MET A 191     -35.336 -14.649 -34.704  1.00  0.75           S  
ATOM   2880  CE  MET A 191     -35.304 -15.605 -33.163  1.00  0.75           C  
ATOM   2881  H   MET A 191     -32.906 -10.730 -34.759  1.00  0.75           H  
ATOM   2882  HA  MET A 191     -35.406 -11.920 -33.869  1.00  0.75           H  
ATOM   2883  HB3 MET A 191     -33.654 -13.370 -32.542  1.00  0.75           H  
ATOM   2884  HB2 MET A 191     -32.452 -12.537 -33.465  1.00  0.75           H  
ATOM   2885  HG3 MET A 191     -32.948 -14.617 -34.592  1.00  0.75           H  
ATOM   2886  HG2 MET A 191     -33.562 -13.329 -35.592  1.00  0.75           H  
ATOM   2887  HE1 MET A 191     -36.167 -16.269 -33.119  1.00  0.75           H  
ATOM   2888  HE2 MET A 191     -34.400 -16.212 -33.108  1.00  0.75           H  
ATOM   2889  HE3 MET A 191     -35.338 -14.945 -32.296  1.00  0.75           H  
ATOM   2890  N   ALA A 192     -33.700  -9.996 -31.815  1.00  0.81           N  
ATOM   2891  CA  ALA A 192     -33.830  -9.200 -30.591  1.00  0.81           C  
ATOM   2892  C   ALA A 192     -35.036  -8.247 -30.642  1.00  0.81           C  
ATOM   2893  O   ALA A 192     -35.753  -8.148 -29.649  1.00  0.81           O  
ATOM   2894  CB  ALA A 192     -32.526  -8.438 -30.310  1.00  0.81           C  
ATOM   2895  H   ALA A 192     -32.926  -9.765 -32.421  1.00  0.81           H  
ATOM   2896  HA  ALA A 192     -33.992  -9.895 -29.764  1.00  0.81           H  
ATOM   2897  HB1 ALA A 192     -32.580  -7.911 -29.356  1.00  0.81           H  
ATOM   2898  HB2 ALA A 192     -31.676  -9.118 -30.258  1.00  0.81           H  
ATOM   2899  HB3 ALA A 192     -32.314  -7.696 -31.079  1.00  0.81           H  
ATOM   2900  N   ALA A 193     -35.275  -7.626 -31.813  1.00  0.78           N  
ATOM   2901  CA  ALA A 193     -36.451  -6.806 -32.112  1.00  0.78           C  
ATOM   2902  C   ALA A 193     -37.769  -7.601 -32.094  1.00  0.78           C  
ATOM   2903  O   ALA A 193     -38.789  -7.056 -31.669  1.00  0.78           O  
ATOM   2904  CB  ALA A 193     -36.262  -6.127 -33.477  1.00  0.78           C  
ATOM   2905  H   ALA A 193     -34.618  -7.749 -32.572  1.00  0.78           H  
ATOM   2906  HA  ALA A 193     -36.518  -6.028 -31.351  1.00  0.78           H  
ATOM   2907  HB1 ALA A 193     -37.103  -5.474 -33.716  1.00  0.78           H  
ATOM   2908  HB2 ALA A 193     -35.363  -5.513 -33.489  1.00  0.78           H  
ATOM   2909  HB3 ALA A 193     -36.172  -6.856 -34.282  1.00  0.78           H  
ATOM   2910  N   ALA A 194     -37.717  -8.876 -32.522  1.00  0.78           N  
ATOM   2911  CA  ALA A 194     -38.841  -9.808 -32.470  1.00  0.78           C  
ATOM   2912  C   ALA A 194     -39.215 -10.197 -31.031  1.00  0.78           C  
ATOM   2913  O   ALA A 194     -40.403 -10.208 -30.720  1.00  0.78           O  
ATOM   2914  CB  ALA A 194     -38.535 -11.050 -33.321  1.00  0.78           C  
ATOM   2915  H   ALA A 194     -36.844  -9.246 -32.871  1.00  0.78           H  
ATOM   2916  HA  ALA A 194     -39.703  -9.309 -32.916  1.00  0.78           H  
ATOM   2917  HB1 ALA A 194     -39.393 -11.720 -33.357  1.00  0.78           H  
ATOM   2918  HB2 ALA A 194     -38.296 -10.773 -34.348  1.00  0.78           H  
ATOM   2919  HB3 ALA A 194     -37.693 -11.617 -32.927  1.00  0.78           H  
ATOM   2920  N   VAL A 195     -38.211 -10.455 -30.173  1.00  0.80           N  
ATOM   2921  CA  VAL A 195     -38.397 -10.754 -28.749  1.00  0.80           C  
ATOM   2922  C   VAL A 195     -38.921  -9.541 -27.944  1.00  0.80           C  
ATOM   2923  O   VAL A 195     -39.720  -9.747 -27.033  1.00  0.80           O  
ATOM   2924  CB  VAL A 195     -37.092 -11.315 -28.106  1.00  0.80           C  
ATOM   2925  CG1 VAL A 195     -37.090 -11.397 -26.563  1.00  0.80           C  
ATOM   2926  CG2 VAL A 195     -36.769 -12.714 -28.664  1.00  0.80           C  
ATOM   2927  H   VAL A 195     -37.255 -10.431 -30.502  1.00  0.80           H  
ATOM   2928  HA  VAL A 195     -39.160 -11.531 -28.679  1.00  0.80           H  
ATOM   2929  HB  VAL A 195     -36.270 -10.657 -28.393  1.00  0.80           H  
ATOM   2930 HG11 VAL A 195     -36.180 -11.870 -26.194  1.00  0.80           H  
ATOM   2931 HG12 VAL A 195     -37.141 -10.414 -26.101  1.00  0.80           H  
ATOM   2932 HG13 VAL A 195     -37.935 -11.981 -26.196  1.00  0.80           H  
ATOM   2933 HG21 VAL A 195     -35.801 -13.067 -28.307  1.00  0.80           H  
ATOM   2934 HG22 VAL A 195     -37.520 -13.441 -28.356  1.00  0.80           H  
ATOM   2935 HG23 VAL A 195     -36.736 -12.725 -29.752  1.00  0.80           H  
ATOM   2936  N   ILE A 196     -38.515  -8.314 -28.319  1.00  0.74           N  
ATOM   2937  CA  ILE A 196     -39.012  -7.056 -27.746  1.00  0.74           C  
ATOM   2938  C   ILE A 196     -40.514  -6.825 -28.007  1.00  0.74           C  
ATOM   2939  O   ILE A 196     -41.224  -6.430 -27.083  1.00  0.74           O  
ATOM   2940  CB  ILE A 196     -38.187  -5.828 -28.246  1.00  0.74           C  
ATOM   2941  CG1 ILE A 196     -36.772  -5.831 -27.624  1.00  0.74           C  
ATOM   2942  CG2 ILE A 196     -38.843  -4.446 -28.015  1.00  0.74           C  
ATOM   2943  CD1 ILE A 196     -35.738  -4.999 -28.402  1.00  0.74           C  
ATOM   2944  H   ILE A 196     -37.834  -8.224 -29.061  1.00  0.74           H  
ATOM   2945  HA  ILE A 196     -38.891  -7.120 -26.665  1.00  0.74           H  
ATOM   2946  HB  ILE A 196     -38.065  -5.944 -29.323  1.00  0.74           H  
ATOM   2947 HG13 ILE A 196     -36.395  -6.849 -27.539  1.00  0.74           H  
ATOM   2948 HG12 ILE A 196     -36.837  -5.469 -26.599  1.00  0.74           H  
ATOM   2949 HG21 ILE A 196     -38.167  -3.641 -28.289  1.00  0.74           H  
ATOM   2950 HG22 ILE A 196     -39.742  -4.308 -28.616  1.00  0.74           H  
ATOM   2951 HG23 ILE A 196     -39.113  -4.308 -26.968  1.00  0.74           H  
ATOM   2952 HD11 ILE A 196     -34.820  -5.566 -28.559  1.00  0.74           H  
ATOM   2953 HD12 ILE A 196     -36.104  -4.694 -29.382  1.00  0.74           H  
ATOM   2954 HD13 ILE A 196     -35.475  -4.094 -27.858  1.00  0.74           H  
ATOM   2955  N   SER A 197     -40.967  -7.100 -29.243  1.00  0.71           N  
ATOM   2956  CA  SER A 197     -42.371  -6.981 -29.650  1.00  0.71           C  
ATOM   2957  C   SER A 197     -43.287  -8.067 -29.046  1.00  0.71           C  
ATOM   2958  O   SER A 197     -44.482  -7.816 -28.891  1.00  0.71           O  
ATOM   2959  CB  SER A 197     -42.444  -6.910 -31.192  1.00  0.71           C  
ATOM   2960  OG  SER A 197     -42.273  -8.168 -31.818  1.00  0.71           O  
ATOM   2961  H   SER A 197     -40.317  -7.406 -29.953  1.00  0.71           H  
ATOM   2962  HA  SER A 197     -42.727  -6.020 -29.273  1.00  0.71           H  
ATOM   2963  HB3 SER A 197     -41.705  -6.210 -31.583  1.00  0.71           H  
ATOM   2964  HB2 SER A 197     -43.420  -6.526 -31.491  1.00  0.71           H  
ATOM   2965  HG  SER A 197     -41.410  -8.519 -31.580  1.00  0.71           H  
ATOM   2966  N   LYS A 198     -42.713  -9.234 -28.700  1.00  0.72           N  
ATOM   2967  CA  LYS A 198     -43.399 -10.353 -28.050  1.00  0.72           C  
ATOM   2968  C   LYS A 198     -43.467 -10.205 -26.519  1.00  0.72           C  
ATOM   2969  O   LYS A 198     -44.388 -10.755 -25.916  1.00  0.72           O  
ATOM   2970  CB  LYS A 198     -42.686 -11.665 -28.436  1.00  0.72           C  
ATOM   2971  CG  LYS A 198     -42.881 -12.054 -29.912  1.00  0.72           C  
ATOM   2972  CD  LYS A 198     -41.915 -13.160 -30.362  1.00  0.72           C  
ATOM   2973  CE  LYS A 198     -41.975 -13.405 -31.878  1.00  0.72           C  
ATOM   2974  NZ  LYS A 198     -41.014 -14.438 -32.304  1.00  0.72           N1+
ATOM   2975  H   LYS A 198     -41.726  -9.363 -28.873  1.00  0.72           H  
ATOM   2976  HA  LYS A 198     -44.425 -10.401 -28.421  1.00  0.72           H  
ATOM   2977  HB3 LYS A 198     -43.054 -12.489 -27.821  1.00  0.72           H  
ATOM   2978  HB2 LYS A 198     -41.623 -11.573 -28.208  1.00  0.72           H  
ATOM   2979  HG3 LYS A 198     -42.762 -11.181 -30.553  1.00  0.72           H  
ATOM   2980  HG2 LYS A 198     -43.909 -12.387 -30.063  1.00  0.72           H  
ATOM   2981  HD3 LYS A 198     -42.156 -14.081 -29.828  1.00  0.72           H  
ATOM   2982  HD2 LYS A 198     -40.898 -12.895 -30.069  1.00  0.72           H  
ATOM   2983  HE3 LYS A 198     -41.748 -12.482 -32.415  1.00  0.72           H  
ATOM   2984  HE2 LYS A 198     -42.979 -13.711 -32.174  1.00  0.72           H  
ATOM   2985  HZ1 LYS A 198     -41.227 -15.309 -31.840  1.00  0.72           H  
ATOM   2986  HZ2 LYS A 198     -41.076 -14.566 -33.304  1.00  0.72           H  
ATOM   2987  HZ3 LYS A 198     -40.078 -14.149 -32.060  1.00  0.72           H  
ATOM   2988  N   ALA A 199     -42.503  -9.479 -25.924  1.00  0.80           N  
ATOM   2989  CA  ALA A 199     -42.413  -9.224 -24.488  1.00  0.80           C  
ATOM   2990  C   ALA A 199     -43.489  -8.244 -24.003  1.00  0.80           C  
ATOM   2991  O   ALA A 199     -43.836  -7.299 -24.713  1.00  0.80           O  
ATOM   2992  CB  ALA A 199     -41.014  -8.695 -24.152  1.00  0.80           C  
ATOM   2993  H   ALA A 199     -41.776  -9.064 -26.490  1.00  0.80           H  
ATOM   2994  HA  ALA A 199     -42.547 -10.175 -23.967  1.00  0.80           H  
ATOM   2995  HB1 ALA A 199     -40.920  -8.453 -23.093  1.00  0.80           H  
ATOM   2996  HB2 ALA A 199     -40.260  -9.448 -24.379  1.00  0.80           H  
ATOM   2997  HB3 ALA A 199     -40.777  -7.794 -24.719  1.00  0.80           H  
ATOM   2998  N   LYS A 200     -43.979  -8.508 -22.785  1.00  0.72           N  
ATOM   2999  CA  LYS A 200     -45.062  -7.780 -22.126  1.00  0.72           C  
ATOM   3000  C   LYS A 200     -44.617  -7.178 -20.779  1.00  0.72           C  
ATOM   3001  O   LYS A 200     -45.433  -6.512 -20.149  1.00  0.72           O  
ATOM   3002  CB  LYS A 200     -46.266  -8.734 -21.950  1.00  0.72           C  
ATOM   3003  CG  LYS A 200     -46.818  -9.267 -23.286  1.00  0.72           C  
ATOM   3004  CD  LYS A 200     -48.012 -10.214 -23.114  1.00  0.72           C  
ATOM   3005  CE  LYS A 200     -48.480 -10.789 -24.460  1.00  0.72           C  
ATOM   3006  NZ  LYS A 200     -49.616 -11.714 -24.298  1.00  0.72           N1+
ATOM   3007  H   LYS A 200     -43.604  -9.292 -22.264  1.00  0.72           H  
ATOM   3008  HA  LYS A 200     -45.380  -6.937 -22.743  1.00  0.72           H  
ATOM   3009  HB3 LYS A 200     -47.070  -8.217 -21.425  1.00  0.72           H  
ATOM   3010  HB2 LYS A 200     -45.978  -9.573 -21.315  1.00  0.72           H  
ATOM   3011  HG3 LYS A 200     -46.034  -9.801 -23.822  1.00  0.72           H  
ATOM   3012  HG2 LYS A 200     -47.103  -8.428 -23.921  1.00  0.72           H  
ATOM   3013  HD3 LYS A 200     -48.830  -9.677 -22.631  1.00  0.72           H  
ATOM   3014  HD2 LYS A 200     -47.732 -11.025 -22.438  1.00  0.72           H  
ATOM   3015  HE3 LYS A 200     -47.664 -11.326 -24.945  1.00  0.72           H  
ATOM   3016  HE2 LYS A 200     -48.778  -9.984 -25.133  1.00  0.72           H  
ATOM   3017  HZ1 LYS A 200     -50.395 -11.224 -23.880  1.00  0.72           H  
ATOM   3018  HZ2 LYS A 200     -49.891 -12.071 -25.203  1.00  0.72           H  
ATOM   3019  HZ3 LYS A 200     -49.343 -12.483 -23.703  1.00  0.72           H  
ATOM   3020  N   ASN A 201     -43.356  -7.411 -20.367  1.00  0.74           N  
ATOM   3021  CA  ASN A 201     -42.698  -6.888 -19.163  1.00  0.74           C  
ATOM   3022  C   ASN A 201     -41.188  -6.625 -19.435  1.00  0.74           C  
ATOM   3023  O   ASN A 201     -40.354  -7.191 -18.724  1.00  0.74           O  
ATOM   3024  CB  ASN A 201     -42.899  -7.861 -17.964  1.00  0.74           C  
ATOM   3025  CG  ASN A 201     -44.349  -8.055 -17.517  1.00  0.74           C  
ATOM   3026  OD1 ASN A 201     -44.926  -7.178 -16.878  1.00  0.74           O  
ATOM   3027  ND2 ASN A 201     -44.939  -9.206 -17.845  1.00  0.74           N  
ATOM   3028  H   ASN A 201     -42.782  -8.032 -20.923  1.00  0.74           H  
ATOM   3029  HA  ASN A 201     -43.153  -5.930 -18.908  1.00  0.74           H  
ATOM   3030  HB3 ASN A 201     -42.367  -7.477 -17.093  1.00  0.74           H  
ATOM   3031  HB2 ASN A 201     -42.458  -8.833 -18.187  1.00  0.74           H  
ATOM   3032 HD22 ASN A 201     -45.893  -9.381 -17.570  1.00  0.74           H  
ATOM   3033 HD21 ASN A 201     -44.448  -9.898 -18.398  1.00  0.74           H  
ATOM   3034  N   PRO A 202     -40.829  -5.818 -20.467  1.00  0.79           N  
ATOM   3035  CA  PRO A 202     -39.414  -5.542 -20.802  1.00  0.79           C  
ATOM   3036  C   PRO A 202     -38.704  -4.584 -19.818  1.00  0.79           C  
ATOM   3037  O   PRO A 202     -39.356  -3.742 -19.198  1.00  0.79           O  
ATOM   3038  CB  PRO A 202     -39.512  -4.913 -22.200  1.00  0.79           C  
ATOM   3039  CG  PRO A 202     -40.836  -4.168 -22.184  1.00  0.79           C  
ATOM   3040  CD  PRO A 202     -41.728  -5.104 -21.381  1.00  0.79           C  
ATOM   3041  HA  PRO A 202     -38.848  -6.474 -20.859  1.00  0.79           H  
ATOM   3042  HB3 PRO A 202     -39.540  -5.704 -22.951  1.00  0.79           H  
ATOM   3043  HB2 PRO A 202     -38.670  -4.265 -22.444  1.00  0.79           H  
ATOM   3044  HG3 PRO A 202     -41.224  -3.950 -23.179  1.00  0.79           H  
ATOM   3045  HG2 PRO A 202     -40.723  -3.222 -21.652  1.00  0.79           H  
ATOM   3046  HD2 PRO A 202     -42.514  -4.558 -20.862  1.00  0.79           H  
ATOM   3047  HD3 PRO A 202     -42.189  -5.820 -22.062  1.00  0.79           H  
ATOM   3048  N   LEU A 203     -37.368  -4.711 -19.744  1.00  0.79           N  
ATOM   3049  CA  LEU A 203     -36.456  -3.845 -18.984  1.00  0.79           C  
ATOM   3050  C   LEU A 203     -35.047  -3.914 -19.620  1.00  0.79           C  
ATOM   3051  O   LEU A 203     -34.747  -4.885 -20.315  1.00  0.79           O  
ATOM   3052  CB  LEU A 203     -36.566  -4.204 -17.472  1.00  0.79           C  
ATOM   3053  CG  LEU A 203     -35.557  -3.585 -16.469  1.00  0.79           C  
ATOM   3054  CD1 LEU A 203     -36.148  -3.569 -15.042  1.00  0.79           C  
ATOM   3055  CD2 LEU A 203     -34.180  -4.283 -16.486  1.00  0.79           C  
ATOM   3056  H   LEU A 203     -36.912  -5.437 -20.280  1.00  0.79           H  
ATOM   3057  HA  LEU A 203     -36.796  -2.818 -19.112  1.00  0.79           H  
ATOM   3058  HB3 LEU A 203     -36.586  -5.283 -17.337  1.00  0.79           H  
ATOM   3059  HB2 LEU A 203     -37.561  -3.877 -17.165  1.00  0.79           H  
ATOM   3060  HG  LEU A 203     -35.398  -2.546 -16.753  1.00  0.79           H  
ATOM   3061 HD11 LEU A 203     -35.420  -3.826 -14.273  1.00  0.79           H  
ATOM   3062 HD12 LEU A 203     -36.525  -2.577 -14.796  1.00  0.79           H  
ATOM   3063 HD13 LEU A 203     -36.979  -4.267 -14.937  1.00  0.79           H  
ATOM   3064 HD21 LEU A 203     -33.379  -3.563 -16.618  1.00  0.79           H  
ATOM   3065 HD22 LEU A 203     -33.967  -4.828 -15.567  1.00  0.79           H  
ATOM   3066 HD23 LEU A 203     -34.086  -4.992 -17.304  1.00  0.79           H  
ATOM   3067  N   ILE A 204     -34.213  -2.882 -19.395  1.00  0.82           N  
ATOM   3068  CA  ILE A 204     -32.842  -2.778 -19.926  1.00  0.82           C  
ATOM   3069  C   ILE A 204     -31.837  -2.668 -18.763  1.00  0.82           C  
ATOM   3070  O   ILE A 204     -31.989  -1.761 -17.946  1.00  0.82           O  
ATOM   3071  CB  ILE A 204     -32.692  -1.515 -20.832  1.00  0.82           C  
ATOM   3072  CG1 ILE A 204     -33.516  -1.642 -22.133  1.00  0.82           C  
ATOM   3073  CG2 ILE A 204     -31.238  -1.119 -21.185  1.00  0.82           C  
ATOM   3074  CD1 ILE A 204     -33.990  -0.298 -22.707  1.00  0.82           C  
ATOM   3075  H   ILE A 204     -34.518  -2.115 -18.814  1.00  0.82           H  
ATOM   3076  HA  ILE A 204     -32.595  -3.661 -20.515  1.00  0.82           H  
ATOM   3077  HB  ILE A 204     -33.115  -0.681 -20.274  1.00  0.82           H  
ATOM   3078 HG13 ILE A 204     -34.397  -2.258 -21.966  1.00  0.82           H  
ATOM   3079 HG12 ILE A 204     -32.933  -2.172 -22.884  1.00  0.82           H  
ATOM   3080 HG21 ILE A 204     -31.229  -0.249 -21.836  1.00  0.82           H  
ATOM   3081 HG22 ILE A 204     -30.644  -0.846 -20.312  1.00  0.82           H  
ATOM   3082 HG23 ILE A 204     -30.721  -1.926 -21.704  1.00  0.82           H  
ATOM   3083 HD11 ILE A 204     -34.591  -0.455 -23.603  1.00  0.82           H  
ATOM   3084 HD12 ILE A 204     -34.607   0.244 -21.989  1.00  0.82           H  
ATOM   3085 HD13 ILE A 204     -33.154   0.343 -22.984  1.00  0.82           H  
ATOM   3086  N   LEU A 205     -30.825  -3.559 -18.719  1.00  0.80           N  
ATOM   3087  CA  LEU A 205     -29.807  -3.591 -17.659  1.00  0.80           C  
ATOM   3088  C   LEU A 205     -28.454  -3.051 -18.157  1.00  0.80           C  
ATOM   3089  O   LEU A 205     -27.589  -3.839 -18.534  1.00  0.80           O  
ATOM   3090  CB  LEU A 205     -29.748  -5.002 -17.013  1.00  0.80           C  
ATOM   3091  CG  LEU A 205     -28.725  -5.181 -15.859  1.00  0.80           C  
ATOM   3092  CD1 LEU A 205     -28.846  -4.115 -14.761  1.00  0.80           C  
ATOM   3093  CD2 LEU A 205     -28.830  -6.577 -15.229  1.00  0.80           C  
ATOM   3094  H   LEU A 205     -30.736  -4.252 -19.449  1.00  0.80           H  
ATOM   3095  HA  LEU A 205     -30.113  -2.922 -16.869  1.00  0.80           H  
ATOM   3096  HB3 LEU A 205     -29.549  -5.754 -17.775  1.00  0.80           H  
ATOM   3097  HB2 LEU A 205     -30.742  -5.236 -16.627  1.00  0.80           H  
ATOM   3098  HG  LEU A 205     -27.720  -5.110 -16.276  1.00  0.80           H  
ATOM   3099 HD11 LEU A 205     -28.322  -4.425 -13.860  1.00  0.80           H  
ATOM   3100 HD12 LEU A 205     -28.408  -3.168 -15.076  1.00  0.80           H  
ATOM   3101 HD13 LEU A 205     -29.887  -3.943 -14.489  1.00  0.80           H  
ATOM   3102 HD21 LEU A 205     -27.879  -6.876 -14.793  1.00  0.80           H  
ATOM   3103 HD22 LEU A 205     -29.556  -6.590 -14.416  1.00  0.80           H  
ATOM   3104 HD23 LEU A 205     -29.119  -7.337 -15.957  1.00  0.80           H  
ATOM   3105  N   ALA A 206     -28.296  -1.714 -18.134  1.00  0.83           N  
ATOM   3106  CA  ALA A 206     -27.061  -1.002 -18.487  1.00  0.83           C  
ATOM   3107  C   ALA A 206     -25.946  -1.192 -17.438  1.00  0.83           C  
ATOM   3108  O   ALA A 206     -26.246  -1.244 -16.248  1.00  0.83           O  
ATOM   3109  CB  ALA A 206     -27.383   0.486 -18.663  1.00  0.83           C  
ATOM   3110  H   ALA A 206     -29.057  -1.138 -17.804  1.00  0.83           H  
ATOM   3111  HA  ALA A 206     -26.718  -1.383 -19.447  1.00  0.83           H  
ATOM   3112  HB1 ALA A 206     -26.515   1.045 -19.015  1.00  0.83           H  
ATOM   3113  HB2 ALA A 206     -28.186   0.633 -19.385  1.00  0.83           H  
ATOM   3114  HB3 ALA A 206     -27.702   0.926 -17.721  1.00  0.83           H  
ATOM   3115  N   GLY A 207     -24.690  -1.296 -17.903  1.00  0.78           N  
ATOM   3116  CA  GLY A 207     -23.552  -1.743 -17.101  1.00  0.78           C  
ATOM   3117  C   GLY A 207     -22.271  -0.979 -17.457  1.00  0.78           C  
ATOM   3118  O   GLY A 207     -22.313   0.085 -18.073  1.00  0.78           O  
ATOM   3119  H   GLY A 207     -24.535  -1.238 -18.900  1.00  0.78           H  
ATOM   3120  HA3 GLY A 207     -23.400  -2.804 -17.289  1.00  0.78           H  
ATOM   3121  HA2 GLY A 207     -23.739  -1.625 -16.036  1.00  0.78           H  
ATOM   3122  N   ASN A 208     -21.124  -1.531 -17.020  1.00  0.72           N  
ATOM   3123  CA  ASN A 208     -19.789  -0.914 -17.082  1.00  0.72           C  
ATOM   3124  C   ASN A 208     -19.239  -0.637 -18.498  1.00  0.72           C  
ATOM   3125  O   ASN A 208     -18.411   0.262 -18.635  1.00  0.72           O  
ATOM   3126  CB  ASN A 208     -18.778  -1.717 -16.219  1.00  0.72           C  
ATOM   3127  CG  ASN A 208     -18.503  -3.155 -16.679  1.00  0.72           C  
ATOM   3128  OD1 ASN A 208     -19.371  -4.018 -16.575  1.00  0.72           O  
ATOM   3129  ND2 ASN A 208     -17.287  -3.419 -17.160  1.00  0.72           N  
ATOM   3130  H   ASN A 208     -21.157  -2.429 -16.557  1.00  0.72           H  
ATOM   3131  HA  ASN A 208     -19.897   0.066 -16.613  1.00  0.72           H  
ATOM   3132  HB3 ASN A 208     -19.144  -1.790 -15.196  1.00  0.72           H  
ATOM   3133  HB2 ASN A 208     -17.836  -1.170 -16.152  1.00  0.72           H  
ATOM   3134 HD22 ASN A 208     -17.063  -4.352 -17.471  1.00  0.72           H  
ATOM   3135 HD21 ASN A 208     -16.583  -2.695 -17.198  1.00  0.72           H  
ATOM   3136  N   GLY A 209     -19.704  -1.380 -19.517  1.00  0.77           N  
ATOM   3137  CA  GLY A 209     -19.305  -1.192 -20.915  1.00  0.77           C  
ATOM   3138  C   GLY A 209     -20.099  -0.072 -21.615  1.00  0.77           C  
ATOM   3139  O   GLY A 209     -19.746   0.297 -22.735  1.00  0.77           O  
ATOM   3140  H   GLY A 209     -20.355  -2.129 -19.321  1.00  0.77           H  
ATOM   3141  HA3 GLY A 209     -19.476  -2.125 -21.451  1.00  0.77           H  
ATOM   3142  HA2 GLY A 209     -18.237  -0.981 -20.986  1.00  0.77           H  
ATOM   3143  N   ALA A 210     -21.158   0.458 -20.976  1.00  0.78           N  
ATOM   3144  CA  ALA A 210     -22.072   1.458 -21.533  1.00  0.78           C  
ATOM   3145  C   ALA A 210     -21.688   2.917 -21.220  1.00  0.78           C  
ATOM   3146  O   ALA A 210     -22.393   3.819 -21.671  1.00  0.78           O  
ATOM   3147  CB  ALA A 210     -23.486   1.141 -21.019  1.00  0.78           C  
ATOM   3148  H   ALA A 210     -21.387   0.129 -20.047  1.00  0.78           H  
ATOM   3149  HA  ALA A 210     -22.072   1.363 -22.618  1.00  0.78           H  
ATOM   3150  HB1 ALA A 210     -24.240   1.718 -21.553  1.00  0.78           H  
ATOM   3151  HB2 ALA A 210     -23.724   0.087 -21.163  1.00  0.78           H  
ATOM   3152  HB3 ALA A 210     -23.594   1.364 -19.958  1.00  0.78           H  
ATOM   3153  N   ILE A 211     -20.593   3.132 -20.470  1.00  0.67           N  
ATOM   3154  CA  ILE A 211     -20.113   4.443 -20.011  1.00  0.67           C  
ATOM   3155  C   ILE A 211     -19.515   5.357 -21.108  1.00  0.67           C  
ATOM   3156  O   ILE A 211     -19.227   6.520 -20.822  1.00  0.67           O  
ATOM   3157  CB  ILE A 211     -19.068   4.280 -18.872  1.00  0.67           C  
ATOM   3158  CG1 ILE A 211     -17.735   3.621 -19.314  1.00  0.67           C  
ATOM   3159  CG2 ILE A 211     -19.700   3.563 -17.665  1.00  0.67           C  
ATOM   3160  CD1 ILE A 211     -16.680   3.538 -18.200  1.00  0.67           C  
ATOM   3161  H   ILE A 211     -20.064   2.336 -20.143  1.00  0.67           H  
ATOM   3162  HA  ILE A 211     -20.966   4.985 -19.602  1.00  0.67           H  
ATOM   3163  HB  ILE A 211     -18.825   5.281 -18.520  1.00  0.67           H  
ATOM   3164 HG13 ILE A 211     -17.291   4.167 -20.146  1.00  0.67           H  
ATOM   3165 HG12 ILE A 211     -17.930   2.618 -19.692  1.00  0.67           H  
ATOM   3166 HG21 ILE A 211     -19.043   3.581 -16.796  1.00  0.67           H  
ATOM   3167 HG22 ILE A 211     -20.631   4.049 -17.371  1.00  0.67           H  
ATOM   3168 HG23 ILE A 211     -19.928   2.520 -17.885  1.00  0.67           H  
ATOM   3169 HD11 ILE A 211     -15.679   3.428 -18.620  1.00  0.67           H  
ATOM   3170 HD12 ILE A 211     -16.679   4.435 -17.580  1.00  0.67           H  
ATOM   3171 HD13 ILE A 211     -16.859   2.680 -17.551  1.00  0.67           H  
ATOM   3172  N   ARG A 212     -19.346   4.824 -22.330  1.00  0.50           N  
ATOM   3173  CA  ARG A 212     -18.851   5.528 -23.516  1.00  0.50           C  
ATOM   3174  C   ARG A 212     -19.817   6.639 -23.975  1.00  0.50           C  
ATOM   3175  O   ARG A 212     -21.021   6.541 -23.733  1.00  0.50           O  
ATOM   3176  CB  ARG A 212     -18.589   4.505 -24.648  1.00  0.50           C  
ATOM   3177  CG  ARG A 212     -17.708   3.307 -24.235  1.00  0.50           C  
ATOM   3178  CD  ARG A 212     -17.478   2.303 -25.379  1.00  0.50           C  
ATOM   3179  NE  ARG A 212     -16.492   1.267 -25.018  1.00  0.50           N  
ATOM   3180  CZ  ARG A 212     -15.148   1.366 -25.060  1.00  0.50           C  
ATOM   3181  NH1 ARG A 212     -14.403   0.329 -24.658  1.00  0.50           N  
ATOM   3182  NH2 ARG A 212     -14.528   2.476 -25.489  1.00  0.50           N1+
ATOM   3183  H   ARG A 212     -19.629   3.866 -22.477  1.00  0.50           H  
ATOM   3184  HA  ARG A 212     -17.900   5.991 -23.242  1.00  0.50           H  
ATOM   3185  HB3 ARG A 212     -18.115   5.019 -25.486  1.00  0.50           H  
ATOM   3186  HB2 ARG A 212     -19.533   4.122 -25.033  1.00  0.50           H  
ATOM   3187  HG3 ARG A 212     -18.260   2.769 -23.463  1.00  0.50           H  
ATOM   3188  HG2 ARG A 212     -16.774   3.620 -23.768  1.00  0.50           H  
ATOM   3189  HD3 ARG A 212     -17.289   2.778 -26.342  1.00  0.50           H  
ATOM   3190  HD2 ARG A 212     -18.401   1.737 -25.505  1.00  0.50           H  
ATOM   3191  HE  ARG A 212     -16.894   0.395 -24.703  1.00  0.50           H  
ATOM   3192 HH12 ARG A 212     -13.394   0.380 -24.674  1.00  0.50           H  
ATOM   3193 HH11 ARG A 212     -14.841  -0.530 -24.354  1.00  0.50           H  
ATOM   3194 HH22 ARG A 212     -13.519   2.530 -25.511  1.00  0.50           H  
ATOM   3195 HH21 ARG A 212     -15.075   3.262 -25.809  1.00  0.50           H  
ATOM   3196  N   ALA A 213     -19.271   7.677 -24.633  1.00  0.58           N  
ATOM   3197  CA  ALA A 213     -20.023   8.848 -25.100  1.00  0.58           C  
ATOM   3198  C   ALA A 213     -21.113   8.513 -26.133  1.00  0.58           C  
ATOM   3199  O   ALA A 213     -22.246   8.966 -25.977  1.00  0.58           O  
ATOM   3200  CB  ALA A 213     -19.044   9.895 -25.653  1.00  0.58           C  
ATOM   3201  H   ALA A 213     -18.275   7.695 -24.798  1.00  0.58           H  
ATOM   3202  HA  ALA A 213     -20.520   9.283 -24.231  1.00  0.58           H  
ATOM   3203  HB1 ALA A 213     -19.572  10.787 -25.992  1.00  0.58           H  
ATOM   3204  HB2 ALA A 213     -18.333  10.208 -24.888  1.00  0.58           H  
ATOM   3205  HB3 ALA A 213     -18.474   9.506 -26.498  1.00  0.58           H  
ATOM   3206  N   ASN A 214     -20.759   7.691 -27.135  1.00  0.56           N  
ATOM   3207  CA  ASN A 214     -21.670   7.222 -28.187  1.00  0.56           C  
ATOM   3208  C   ASN A 214     -22.687   6.189 -27.663  1.00  0.56           C  
ATOM   3209  O   ASN A 214     -23.801   6.148 -28.180  1.00  0.56           O  
ATOM   3210  CB  ASN A 214     -20.855   6.621 -29.357  1.00  0.56           C  
ATOM   3211  CG  ASN A 214     -19.961   7.605 -30.122  1.00  0.56           C  
ATOM   3212  OD1 ASN A 214     -19.861   8.784 -29.791  1.00  0.56           O  
ATOM   3213  ND2 ASN A 214     -19.293   7.109 -31.165  1.00  0.56           N  
ATOM   3214  H   ASN A 214     -19.804   7.370 -27.198  1.00  0.56           H  
ATOM   3215  HA  ASN A 214     -22.218   8.094 -28.553  1.00  0.56           H  
ATOM   3216  HB3 ASN A 214     -21.541   6.188 -30.086  1.00  0.56           H  
ATOM   3217  HB2 ASN A 214     -20.230   5.806 -28.989  1.00  0.56           H  
ATOM   3218 HD22 ASN A 214     -18.691   7.711 -31.708  1.00  0.56           H  
ATOM   3219 HD21 ASN A 214     -19.391   6.138 -31.424  1.00  0.56           H  
ATOM   3220  N   ALA A 215     -22.303   5.400 -26.641  1.00  0.78           N  
ATOM   3221  CA  ALA A 215     -23.173   4.444 -25.951  1.00  0.78           C  
ATOM   3222  C   ALA A 215     -24.301   5.112 -25.149  1.00  0.78           C  
ATOM   3223  O   ALA A 215     -25.404   4.571 -25.118  1.00  0.78           O  
ATOM   3224  CB  ALA A 215     -22.329   3.564 -25.019  1.00  0.78           C  
ATOM   3225  H   ALA A 215     -21.370   5.498 -26.268  1.00  0.78           H  
ATOM   3226  HA  ALA A 215     -23.636   3.801 -26.701  1.00  0.78           H  
ATOM   3227  HB1 ALA A 215     -22.960   2.962 -24.371  1.00  0.78           H  
ATOM   3228  HB2 ALA A 215     -21.690   2.883 -25.578  1.00  0.78           H  
ATOM   3229  HB3 ALA A 215     -21.700   4.158 -24.362  1.00  0.78           H  
ATOM   3230  N   SER A 216     -24.006   6.270 -24.534  1.00  0.73           N  
ATOM   3231  CA  SER A 216     -24.948   7.081 -23.762  1.00  0.73           C  
ATOM   3232  C   SER A 216     -26.058   7.679 -24.642  1.00  0.73           C  
ATOM   3233  O   SER A 216     -27.229   7.609 -24.267  1.00  0.73           O  
ATOM   3234  CB  SER A 216     -24.152   8.172 -23.021  1.00  0.73           C  
ATOM   3235  OG  SER A 216     -24.951   8.893 -22.106  1.00  0.73           O  
ATOM   3236  H   SER A 216     -23.063   6.629 -24.595  1.00  0.73           H  
ATOM   3237  HA  SER A 216     -25.420   6.433 -23.022  1.00  0.73           H  
ATOM   3238  HB3 SER A 216     -23.703   8.876 -23.723  1.00  0.73           H  
ATOM   3239  HB2 SER A 216     -23.331   7.709 -22.478  1.00  0.73           H  
ATOM   3240  HG  SER A 216     -25.633   9.364 -22.591  1.00  0.73           H  
ATOM   3241  N   GLU A 217     -25.658   8.215 -25.807  1.00  0.72           N  
ATOM   3242  CA  GLU A 217     -26.537   8.755 -26.843  1.00  0.72           C  
ATOM   3243  C   GLU A 217     -27.426   7.667 -27.465  1.00  0.72           C  
ATOM   3244  O   GLU A 217     -28.643   7.836 -27.492  1.00  0.72           O  
ATOM   3245  CB  GLU A 217     -25.685   9.464 -27.915  1.00  0.72           C  
ATOM   3246  CG  GLU A 217     -24.925  10.699 -27.374  1.00  0.72           C  
ATOM   3247  CD  GLU A 217     -23.911  11.337 -28.339  1.00  0.72           C  
ATOM   3248  OE1 GLU A 217     -23.718  10.815 -29.461  1.00  0.72           O  
ATOM   3249  OE2 GLU A 217     -23.323  12.360 -27.923  1.00  0.72           O1-
ATOM   3250  H   GLU A 217     -24.672   8.232 -26.026  1.00  0.72           H  
ATOM   3251  HA  GLU A 217     -27.193   9.494 -26.379  1.00  0.72           H  
ATOM   3252  HB3 GLU A 217     -26.321   9.768 -28.749  1.00  0.72           H  
ATOM   3253  HB2 GLU A 217     -24.972   8.747 -28.325  1.00  0.72           H  
ATOM   3254  HG3 GLU A 217     -24.387  10.439 -26.463  1.00  0.72           H  
ATOM   3255  HG2 GLU A 217     -25.650  11.461 -27.085  1.00  0.72           H  
ATOM   3256  N   ALA A 218     -26.804   6.556 -27.900  1.00  0.82           N  
ATOM   3257  CA  ALA A 218     -27.475   5.407 -28.510  1.00  0.82           C  
ATOM   3258  C   ALA A 218     -28.478   4.697 -27.586  1.00  0.82           C  
ATOM   3259  O   ALA A 218     -29.491   4.219 -28.090  1.00  0.82           O  
ATOM   3260  CB  ALA A 218     -26.422   4.415 -29.028  1.00  0.82           C  
ATOM   3261  H   ALA A 218     -25.796   6.497 -27.842  1.00  0.82           H  
ATOM   3262  HA  ALA A 218     -28.033   5.781 -29.372  1.00  0.82           H  
ATOM   3263  HB1 ALA A 218     -26.890   3.577 -29.544  1.00  0.82           H  
ATOM   3264  HB2 ALA A 218     -25.750   4.896 -29.739  1.00  0.82           H  
ATOM   3265  HB3 ALA A 218     -25.816   4.011 -28.216  1.00  0.82           H  
ATOM   3266  N   LEU A 219     -28.202   4.660 -26.268  1.00  0.80           N  
ATOM   3267  CA  LEU A 219     -29.082   4.051 -25.266  1.00  0.80           C  
ATOM   3268  C   LEU A 219     -30.262   4.953 -24.868  1.00  0.80           C  
ATOM   3269  O   LEU A 219     -31.332   4.420 -24.578  1.00  0.80           O  
ATOM   3270  CB  LEU A 219     -28.249   3.570 -24.053  1.00  0.80           C  
ATOM   3271  CG  LEU A 219     -28.979   2.726 -22.974  1.00  0.80           C  
ATOM   3272  CD1 LEU A 219     -29.820   1.549 -23.528  1.00  0.80           C  
ATOM   3273  CD2 LEU A 219     -27.979   2.249 -21.899  1.00  0.80           C  
ATOM   3274  H   LEU A 219     -27.338   5.057 -25.925  1.00  0.80           H  
ATOM   3275  HA  LEU A 219     -29.519   3.181 -25.744  1.00  0.80           H  
ATOM   3276  HB3 LEU A 219     -27.796   4.438 -23.570  1.00  0.80           H  
ATOM   3277  HB2 LEU A 219     -27.409   2.983 -24.424  1.00  0.80           H  
ATOM   3278  HG  LEU A 219     -29.681   3.392 -22.472  1.00  0.80           H  
ATOM   3279 HD11 LEU A 219     -29.533   0.587 -23.107  1.00  0.80           H  
ATOM   3280 HD12 LEU A 219     -30.876   1.698 -23.300  1.00  0.80           H  
ATOM   3281 HD13 LEU A 219     -29.746   1.424 -24.603  1.00  0.80           H  
ATOM   3282 HD21 LEU A 219     -28.221   2.674 -20.925  1.00  0.80           H  
ATOM   3283 HD22 LEU A 219     -27.958   1.166 -21.777  1.00  0.80           H  
ATOM   3284 HD23 LEU A 219     -26.959   2.544 -22.140  1.00  0.80           H  
ATOM   3285  N   THR A 220     -30.073   6.285 -24.905  1.00  0.77           N  
ATOM   3286  CA  THR A 220     -31.142   7.270 -24.701  1.00  0.77           C  
ATOM   3287  C   THR A 220     -32.150   7.257 -25.868  1.00  0.77           C  
ATOM   3288  O   THR A 220     -33.356   7.272 -25.624  1.00  0.77           O  
ATOM   3289  CB  THR A 220     -30.579   8.710 -24.539  1.00  0.77           C  
ATOM   3290  OG1 THR A 220     -29.766   8.761 -23.383  1.00  0.77           O  
ATOM   3291  CG2 THR A 220     -31.630   9.829 -24.409  1.00  0.77           C  
ATOM   3292  H   THR A 220     -29.165   6.654 -25.153  1.00  0.77           H  
ATOM   3293  HA  THR A 220     -31.686   7.009 -23.792  1.00  0.77           H  
ATOM   3294  HB  THR A 220     -29.934   8.945 -25.387  1.00  0.77           H  
ATOM   3295  HG1 THR A 220     -28.973   8.238 -23.540  1.00  0.77           H  
ATOM   3296 HG21 THR A 220     -31.155  10.786 -24.188  1.00  0.77           H  
ATOM   3297 HG22 THR A 220     -32.199   9.966 -25.328  1.00  0.77           H  
ATOM   3298 HG23 THR A 220     -32.335   9.617 -23.604  1.00  0.77           H  
ATOM   3299  N   GLU A 221     -31.627   7.172 -27.103  1.00  0.73           N  
ATOM   3300  CA  GLU A 221     -32.390   7.033 -28.342  1.00  0.73           C  
ATOM   3301  C   GLU A 221     -33.125   5.685 -28.449  1.00  0.73           C  
ATOM   3302  O   GLU A 221     -34.252   5.669 -28.935  1.00  0.73           O  
ATOM   3303  CB  GLU A 221     -31.443   7.241 -29.538  1.00  0.73           C  
ATOM   3304  CG  GLU A 221     -30.904   8.687 -29.656  1.00  0.73           C  
ATOM   3305  CD  GLU A 221     -29.727   8.886 -30.629  1.00  0.73           C  
ATOM   3306  OE1 GLU A 221     -29.291  10.053 -30.731  1.00  0.73           O  
ATOM   3307  OE2 GLU A 221     -29.268   7.901 -31.250  1.00  0.73           O1-
ATOM   3308  H   GLU A 221     -30.621   7.180 -27.213  1.00  0.73           H  
ATOM   3309  HA  GLU A 221     -33.147   7.820 -28.362  1.00  0.73           H  
ATOM   3310  HB3 GLU A 221     -31.956   6.981 -30.465  1.00  0.73           H  
ATOM   3311  HB2 GLU A 221     -30.612   6.540 -29.440  1.00  0.73           H  
ATOM   3312  HG3 GLU A 221     -30.592   9.056 -28.680  1.00  0.73           H  
ATOM   3313  HG2 GLU A 221     -31.720   9.340 -29.970  1.00  0.73           H  
ATOM   3314  N   PHE A 222     -32.497   4.597 -27.971  1.00  0.76           N  
ATOM   3315  CA  PHE A 222     -33.063   3.246 -27.923  1.00  0.76           C  
ATOM   3316  C   PHE A 222     -34.210   3.097 -26.906  1.00  0.76           C  
ATOM   3317  O   PHE A 222     -35.209   2.449 -27.217  1.00  0.76           O  
ATOM   3318  CB  PHE A 222     -31.920   2.240 -27.685  1.00  0.76           C  
ATOM   3319  CG  PHE A 222     -32.298   0.783 -27.502  1.00  0.76           C  
ATOM   3320  CD1 PHE A 222     -32.338   0.201 -26.217  1.00  0.76           C  
ATOM   3321  CD2 PHE A 222     -32.696   0.018 -28.616  1.00  0.76           C  
ATOM   3322  CE1 PHE A 222     -32.678  -1.138 -26.076  1.00  0.76           C  
ATOM   3323  CE2 PHE A 222     -33.025  -1.320 -28.453  1.00  0.76           C  
ATOM   3324  CZ  PHE A 222     -33.003  -1.899 -27.192  1.00  0.76           C  
ATOM   3325  H   PHE A 222     -31.556   4.692 -27.613  1.00  0.76           H  
ATOM   3326  HA  PHE A 222     -33.482   3.032 -28.908  1.00  0.76           H  
ATOM   3327  HB3 PHE A 222     -31.339   2.550 -26.819  1.00  0.76           H  
ATOM   3328  HB2 PHE A 222     -31.239   2.280 -28.536  1.00  0.76           H  
ATOM   3329  HD1 PHE A 222     -32.084   0.785 -25.344  1.00  0.76           H  
ATOM   3330  HD2 PHE A 222     -32.723   0.467 -29.598  1.00  0.76           H  
ATOM   3331  HE1 PHE A 222     -32.684  -1.591 -25.097  1.00  0.76           H  
ATOM   3332  HE2 PHE A 222     -33.311  -1.911 -29.308  1.00  0.76           H  
ATOM   3333  HZ  PHE A 222     -33.262  -2.940 -27.080  1.00  0.76           H  
ATOM   3334  N   ALA A 223     -34.056   3.734 -25.731  1.00  0.79           N  
ATOM   3335  CA  ALA A 223     -35.074   3.814 -24.682  1.00  0.79           C  
ATOM   3336  C   ALA A 223     -36.290   4.672 -25.078  1.00  0.79           C  
ATOM   3337  O   ALA A 223     -37.381   4.408 -24.578  1.00  0.79           O  
ATOM   3338  CB  ALA A 223     -34.431   4.344 -23.391  1.00  0.79           C  
ATOM   3339  H   ALA A 223     -33.191   4.225 -25.543  1.00  0.79           H  
ATOM   3340  HA  ALA A 223     -35.435   2.801 -24.487  1.00  0.79           H  
ATOM   3341  HB1 ALA A 223     -35.160   4.406 -22.581  1.00  0.79           H  
ATOM   3342  HB2 ALA A 223     -33.629   3.686 -23.054  1.00  0.79           H  
ATOM   3343  HB3 ALA A 223     -34.005   5.338 -23.534  1.00  0.79           H  
ATOM   3344  N   THR A 224     -36.091   5.650 -25.979  1.00  0.71           N  
ATOM   3345  CA  THR A 224     -37.149   6.476 -26.569  1.00  0.71           C  
ATOM   3346  C   THR A 224     -37.840   5.768 -27.756  1.00  0.71           C  
ATOM   3347  O   THR A 224     -39.044   5.943 -27.945  1.00  0.71           O  
ATOM   3348  CB  THR A 224     -36.572   7.828 -27.073  1.00  0.71           C  
ATOM   3349  OG1 THR A 224     -36.015   8.527 -25.977  1.00  0.71           O  
ATOM   3350  CG2 THR A 224     -37.572   8.775 -27.765  1.00  0.71           C  
ATOM   3351  H   THR A 224     -35.157   5.810 -26.329  1.00  0.71           H  
ATOM   3352  HA  THR A 224     -37.907   6.681 -25.810  1.00  0.71           H  
ATOM   3353  HB  THR A 224     -35.753   7.635 -27.768  1.00  0.71           H  
ATOM   3354  HG1 THR A 224     -35.244   8.042 -25.667  1.00  0.71           H  
ATOM   3355 HG21 THR A 224     -37.114   9.743 -27.969  1.00  0.71           H  
ATOM   3356 HG22 THR A 224     -37.914   8.381 -28.722  1.00  0.71           H  
ATOM   3357 HG23 THR A 224     -38.448   8.948 -27.139  1.00  0.71           H  
ATOM   3358  N   ALA A 225     -37.074   4.960 -28.511  1.00  0.74           N  
ATOM   3359  CA  ALA A 225     -37.533   4.198 -29.672  1.00  0.74           C  
ATOM   3360  C   ALA A 225     -38.291   2.906 -29.324  1.00  0.74           C  
ATOM   3361  O   ALA A 225     -38.711   2.223 -30.256  1.00  0.74           O  
ATOM   3362  CB  ALA A 225     -36.328   3.887 -30.576  1.00  0.74           C  
ATOM   3363  H   ALA A 225     -36.089   4.877 -28.299  1.00  0.74           H  
ATOM   3364  HA  ALA A 225     -38.221   4.825 -30.243  1.00  0.74           H  
ATOM   3365  HB1 ALA A 225     -36.627   3.350 -31.477  1.00  0.74           H  
ATOM   3366  HB2 ALA A 225     -35.840   4.804 -30.903  1.00  0.74           H  
ATOM   3367  HB3 ALA A 225     -35.588   3.276 -30.058  1.00  0.74           H  
ATOM   3368  N   LEU A 226     -38.460   2.590 -28.027  1.00  0.71           N  
ATOM   3369  CA  LEU A 226     -39.186   1.412 -27.539  1.00  0.71           C  
ATOM   3370  C   LEU A 226     -40.014   1.697 -26.267  1.00  0.71           C  
ATOM   3371  O   LEU A 226     -40.874   0.880 -25.942  1.00  0.71           O  
ATOM   3372  CB  LEU A 226     -38.195   0.252 -27.275  1.00  0.71           C  
ATOM   3373  CG  LEU A 226     -37.417  -0.282 -28.499  1.00  0.71           C  
ATOM   3374  CD1 LEU A 226     -36.330  -1.260 -28.046  1.00  0.71           C  
ATOM   3375  CD2 LEU A 226     -38.334  -0.920 -29.562  1.00  0.71           C  
ATOM   3376  H   LEU A 226     -38.052   3.190 -27.326  1.00  0.71           H  
ATOM   3377  HA  LEU A 226     -39.911   1.099 -28.291  1.00  0.71           H  
ATOM   3378  HB3 LEU A 226     -38.741  -0.585 -26.841  1.00  0.71           H  
ATOM   3379  HB2 LEU A 226     -37.482   0.571 -26.513  1.00  0.71           H  
ATOM   3380  HG  LEU A 226     -36.885   0.543 -28.970  1.00  0.71           H  
ATOM   3381 HD11 LEU A 226     -35.841  -1.734 -28.897  1.00  0.71           H  
ATOM   3382 HD12 LEU A 226     -35.569  -0.735 -27.470  1.00  0.71           H  
ATOM   3383 HD13 LEU A 226     -36.733  -2.047 -27.412  1.00  0.71           H  
ATOM   3384 HD21 LEU A 226     -38.030  -1.934 -29.820  1.00  0.71           H  
ATOM   3385 HD22 LEU A 226     -39.365  -0.971 -29.222  1.00  0.71           H  
ATOM   3386 HD23 LEU A 226     -38.326  -0.345 -30.487  1.00  0.71           H  
ATOM   3387  N   ASN A 227     -39.748   2.817 -25.563  1.00  0.73           N  
ATOM   3388  CA  ASN A 227     -40.401   3.259 -24.313  1.00  0.73           C  
ATOM   3389  C   ASN A 227     -40.203   2.286 -23.124  1.00  0.73           C  
ATOM   3390  O   ASN A 227     -41.057   2.228 -22.239  1.00  0.73           O  
ATOM   3391  CB  ASN A 227     -41.902   3.596 -24.539  1.00  0.73           C  
ATOM   3392  CG  ASN A 227     -42.181   4.676 -25.590  1.00  0.73           C  
ATOM   3393  OD1 ASN A 227     -41.348   5.539 -25.858  1.00  0.73           O  
ATOM   3394  ND2 ASN A 227     -43.383   4.644 -26.168  1.00  0.73           N  
ATOM   3395  H   ASN A 227     -39.024   3.439 -25.891  1.00  0.73           H  
ATOM   3396  HA  ASN A 227     -39.902   4.181 -24.017  1.00  0.73           H  
ATOM   3397  HB3 ASN A 227     -42.350   3.953 -23.611  1.00  0.73           H  
ATOM   3398  HB2 ASN A 227     -42.447   2.698 -24.817  1.00  0.73           H  
ATOM   3399 HD22 ASN A 227     -43.631   5.342 -26.853  1.00  0.73           H  
ATOM   3400 HD21 ASN A 227     -44.040   3.914 -25.937  1.00  0.73           H  
ATOM   3401  N   ILE A 228     -39.087   1.537 -23.117  1.00  0.77           N  
ATOM   3402  CA  ILE A 228     -38.790   0.501 -22.123  1.00  0.77           C  
ATOM   3403  C   ILE A 228     -38.087   1.117 -20.886  1.00  0.77           C  
ATOM   3404  O   ILE A 228     -37.126   1.866 -21.074  1.00  0.77           O  
ATOM   3405  CB  ILE A 228     -37.866  -0.588 -22.751  1.00  0.77           C  
ATOM   3406  CG1 ILE A 228     -38.638  -1.372 -23.838  1.00  0.77           C  
ATOM   3407  CG2 ILE A 228     -37.261  -1.579 -21.729  1.00  0.77           C  
ATOM   3408  CD1 ILE A 228     -37.763  -2.293 -24.698  1.00  0.77           C  
ATOM   3409  H   ILE A 228     -38.408   1.656 -23.854  1.00  0.77           H  
ATOM   3410  HA  ILE A 228     -39.735   0.026 -21.863  1.00  0.77           H  
ATOM   3411  HB  ILE A 228     -37.035  -0.079 -23.243  1.00  0.77           H  
ATOM   3412 HG13 ILE A 228     -39.156  -0.684 -24.504  1.00  0.77           H  
ATOM   3413 HG12 ILE A 228     -39.424  -1.962 -23.368  1.00  0.77           H  
ATOM   3414 HG21 ILE A 228     -36.690  -2.367 -22.217  1.00  0.77           H  
ATOM   3415 HG22 ILE A 228     -36.577  -1.098 -21.030  1.00  0.77           H  
ATOM   3416 HG23 ILE A 228     -38.045  -2.062 -21.150  1.00  0.77           H  
ATOM   3417 HD11 ILE A 228     -38.257  -2.522 -25.639  1.00  0.77           H  
ATOM   3418 HD12 ILE A 228     -36.799  -1.836 -24.926  1.00  0.77           H  
ATOM   3419 HD13 ILE A 228     -37.577  -3.242 -24.198  1.00  0.77           H  
ATOM   3420  N   PRO A 229     -38.561   0.798 -19.654  1.00  0.77           N  
ATOM   3421  CA  PRO A 229     -37.940   1.294 -18.412  1.00  0.77           C  
ATOM   3422  C   PRO A 229     -36.537   0.707 -18.159  1.00  0.77           C  
ATOM   3423  O   PRO A 229     -36.396  -0.507 -18.019  1.00  0.77           O  
ATOM   3424  CB  PRO A 229     -38.955   0.920 -17.319  1.00  0.77           C  
ATOM   3425  CG  PRO A 229     -39.666  -0.311 -17.856  1.00  0.77           C  
ATOM   3426  CD  PRO A 229     -39.725  -0.046 -19.356  1.00  0.77           C  
ATOM   3427  HA  PRO A 229     -37.863   2.378 -18.453  1.00  0.77           H  
ATOM   3428  HB3 PRO A 229     -39.672   1.734 -17.204  1.00  0.77           H  
ATOM   3429  HB2 PRO A 229     -38.505   0.750 -16.342  1.00  0.77           H  
ATOM   3430  HG3 PRO A 229     -40.646  -0.478 -17.407  1.00  0.77           H  
ATOM   3431  HG2 PRO A 229     -39.055  -1.195 -17.666  1.00  0.77           H  
ATOM   3432  HD2 PRO A 229     -39.732  -0.988 -19.905  1.00  0.77           H  
ATOM   3433  HD3 PRO A 229     -40.631   0.508 -19.610  1.00  0.77           H  
ATOM   3434  N   VAL A 230     -35.528   1.592 -18.124  1.00  0.79           N  
ATOM   3435  CA  VAL A 230     -34.128   1.250 -17.874  1.00  0.79           C  
ATOM   3436  C   VAL A 230     -33.862   1.084 -16.363  1.00  0.79           C  
ATOM   3437  O   VAL A 230     -34.447   1.796 -15.548  1.00  0.79           O  
ATOM   3438  CB  VAL A 230     -33.175   2.349 -18.435  1.00  0.79           C  
ATOM   3439  CG1 VAL A 230     -31.679   2.120 -18.109  1.00  0.79           C  
ATOM   3440  CG2 VAL A 230     -33.347   2.512 -19.959  1.00  0.79           C  
ATOM   3441  H   VAL A 230     -35.730   2.575 -18.234  1.00  0.79           H  
ATOM   3442  HA  VAL A 230     -33.905   0.306 -18.371  1.00  0.79           H  
ATOM   3443  HB  VAL A 230     -33.458   3.302 -17.984  1.00  0.79           H  
ATOM   3444 HG11 VAL A 230     -31.040   2.836 -18.617  1.00  0.79           H  
ATOM   3445 HG12 VAL A 230     -31.465   2.233 -17.046  1.00  0.79           H  
ATOM   3446 HG13 VAL A 230     -31.355   1.124 -18.414  1.00  0.79           H  
ATOM   3447 HG21 VAL A 230     -32.748   3.336 -20.341  1.00  0.79           H  
ATOM   3448 HG22 VAL A 230     -33.042   1.614 -20.493  1.00  0.79           H  
ATOM   3449 HG23 VAL A 230     -34.381   2.725 -20.233  1.00  0.79           H  
ATOM   3450  N   ALA A 231     -32.955   0.155 -16.036  1.00  0.80           N  
ATOM   3451  CA  ALA A 231     -32.520  -0.166 -14.687  1.00  0.80           C  
ATOM   3452  C   ALA A 231     -31.015  -0.446 -14.722  1.00  0.80           C  
ATOM   3453  O   ALA A 231     -30.626  -1.564 -15.034  1.00  0.80           O  
ATOM   3454  CB  ALA A 231     -33.324  -1.384 -14.207  1.00  0.80           C  
ATOM   3455  H   ALA A 231     -32.525  -0.396 -16.769  1.00  0.80           H  
ATOM   3456  HA  ALA A 231     -32.690   0.679 -14.018  1.00  0.80           H  
ATOM   3457  HB1 ALA A 231     -32.889  -1.842 -13.321  1.00  0.80           H  
ATOM   3458  HB2 ALA A 231     -34.357  -1.113 -13.985  1.00  0.80           H  
ATOM   3459  HB3 ALA A 231     -33.349  -2.159 -14.967  1.00  0.80           H  
ATOM   3460  N   ASN A 232     -30.195   0.574 -14.431  1.00  0.74           N  
ATOM   3461  CA  ASN A 232     -28.726   0.561 -14.521  1.00  0.74           C  
ATOM   3462  C   ASN A 232     -28.042  -0.356 -13.468  1.00  0.74           C  
ATOM   3463  O   ASN A 232     -28.713  -1.099 -12.753  1.00  0.74           O  
ATOM   3464  CB  ASN A 232     -28.200   2.021 -14.419  1.00  0.74           C  
ATOM   3465  CG  ASN A 232     -28.824   3.007 -15.419  1.00  0.74           C  
ATOM   3466  OD1 ASN A 232     -28.457   3.034 -16.590  1.00  0.74           O  
ATOM   3467  ND2 ASN A 232     -29.760   3.841 -14.960  1.00  0.74           N  
ATOM   3468  H   ASN A 232     -30.601   1.454 -14.142  1.00  0.74           H  
ATOM   3469  HA  ASN A 232     -28.449   0.161 -15.498  1.00  0.74           H  
ATOM   3470  HB3 ASN A 232     -27.124   2.040 -14.583  1.00  0.74           H  
ATOM   3471  HB2 ASN A 232     -28.349   2.406 -13.410  1.00  0.74           H  
ATOM   3472 HD22 ASN A 232     -30.174   4.523 -15.579  1.00  0.74           H  
ATOM   3473 HD21 ASN A 232     -30.057   3.796 -13.995  1.00  0.74           H  
ATOM   3474  N   THR A 233     -26.706  -0.267 -13.372  1.00  0.75           N  
ATOM   3475  CA  THR A 233     -25.900  -0.777 -12.256  1.00  0.75           C  
ATOM   3476  C   THR A 233     -25.077   0.389 -11.660  1.00  0.75           C  
ATOM   3477  O   THR A 233     -25.242   1.538 -12.077  1.00  0.75           O  
ATOM   3478  CB  THR A 233     -24.939  -1.928 -12.688  1.00  0.75           C  
ATOM   3479  OG1 THR A 233     -23.829  -1.488 -13.450  1.00  0.75           O  
ATOM   3480  CG2 THR A 233     -25.622  -3.117 -13.378  1.00  0.75           C  
ATOM   3481  H   THR A 233     -26.208   0.326 -14.020  1.00  0.75           H  
ATOM   3482  HA  THR A 233     -26.545  -1.153 -11.459  1.00  0.75           H  
ATOM   3483  HB  THR A 233     -24.505  -2.344 -11.778  1.00  0.75           H  
ATOM   3484  HG1 THR A 233     -23.388  -2.260 -13.813  1.00  0.75           H  
ATOM   3485 HG21 THR A 233     -24.906  -3.905 -13.614  1.00  0.75           H  
ATOM   3486 HG22 THR A 233     -26.381  -3.552 -12.728  1.00  0.75           H  
ATOM   3487 HG23 THR A 233     -26.109  -2.829 -14.306  1.00  0.75           H  
ATOM   3488  N   PHE A 234     -24.209   0.074 -10.683  1.00  0.72           N  
ATOM   3489  CA  PHE A 234     -23.271   1.005 -10.045  1.00  0.72           C  
ATOM   3490  C   PHE A 234     -22.276   1.663 -11.022  1.00  0.72           C  
ATOM   3491  O   PHE A 234     -21.961   2.840 -10.852  1.00  0.72           O  
ATOM   3492  CB  PHE A 234     -22.493   0.259  -8.946  1.00  0.72           C  
ATOM   3493  CG  PHE A 234     -23.341  -0.276  -7.807  1.00  0.72           C  
ATOM   3494  CD1 PHE A 234     -23.881   0.606  -6.848  1.00  0.72           C  
ATOM   3495  CD2 PHE A 234     -23.701  -1.641  -7.766  1.00  0.72           C  
ATOM   3496  CE1 PHE A 234     -24.707   0.114  -5.847  1.00  0.72           C  
ATOM   3497  CE2 PHE A 234     -24.521  -2.112  -6.750  1.00  0.72           C  
ATOM   3498  CZ  PHE A 234     -25.011  -1.240  -5.787  1.00  0.72           C  
ATOM   3499  H   PHE A 234     -24.148  -0.884 -10.369  1.00  0.72           H  
ATOM   3500  HA  PHE A 234     -23.856   1.802  -9.584  1.00  0.72           H  
ATOM   3501  HB3 PHE A 234     -21.739   0.921  -8.524  1.00  0.72           H  
ATOM   3502  HB2 PHE A 234     -21.940  -0.571  -9.387  1.00  0.72           H  
ATOM   3503  HD1 PHE A 234     -23.654   1.661  -6.888  1.00  0.72           H  
ATOM   3504  HD2 PHE A 234     -23.329  -2.325  -8.513  1.00  0.72           H  
ATOM   3505  HE1 PHE A 234     -25.123   0.789  -5.114  1.00  0.72           H  
ATOM   3506  HE2 PHE A 234     -24.782  -3.159  -6.711  1.00  0.72           H  
ATOM   3507  HZ  PHE A 234     -25.650  -1.612  -5.000  1.00  0.72           H  
ATOM   3508  N   MET A 235     -21.827   0.892 -12.027  1.00  0.72           N  
ATOM   3509  CA  MET A 235     -20.944   1.335 -13.107  1.00  0.72           C  
ATOM   3510  C   MET A 235     -21.718   1.755 -14.368  1.00  0.72           C  
ATOM   3511  O   MET A 235     -21.151   2.473 -15.188  1.00  0.72           O  
ATOM   3512  CB  MET A 235     -19.943   0.210 -13.429  1.00  0.72           C  
ATOM   3513  CG  MET A 235     -18.925  -0.104 -12.318  1.00  0.72           C  
ATOM   3514  SD  MET A 235     -17.574   1.098 -12.155  1.00  0.72           S  
ATOM   3515  CE  MET A 235     -18.201   2.188 -10.851  1.00  0.72           C  
ATOM   3516  H   MET A 235     -22.151  -0.063 -12.091  1.00  0.72           H  
ATOM   3517  HA  MET A 235     -20.389   2.220 -12.802  1.00  0.72           H  
ATOM   3518  HB3 MET A 235     -19.381   0.478 -14.324  1.00  0.72           H  
ATOM   3519  HB2 MET A 235     -20.492  -0.699 -13.680  1.00  0.72           H  
ATOM   3520  HG3 MET A 235     -18.456  -1.062 -12.547  1.00  0.72           H  
ATOM   3521  HG2 MET A 235     -19.416  -0.235 -11.353  1.00  0.72           H  
ATOM   3522  HE1 MET A 235     -18.383   1.617  -9.943  1.00  0.72           H  
ATOM   3523  HE2 MET A 235     -17.465   2.962 -10.633  1.00  0.72           H  
ATOM   3524  HE3 MET A 235     -19.124   2.686 -11.136  1.00  0.72           H  
ATOM   3525  N   GLY A 236     -22.993   1.350 -14.490  1.00  0.77           N  
ATOM   3526  CA  GLY A 236     -23.898   1.781 -15.556  1.00  0.77           C  
ATOM   3527  C   GLY A 236     -24.562   3.134 -15.249  1.00  0.77           C  
ATOM   3528  O   GLY A 236     -25.381   3.585 -16.048  1.00  0.77           O  
ATOM   3529  H   GLY A 236     -23.384   0.745 -13.781  1.00  0.77           H  
ATOM   3530  HA3 GLY A 236     -24.675   1.026 -15.677  1.00  0.77           H  
ATOM   3531  HA2 GLY A 236     -23.374   1.856 -16.508  1.00  0.77           H  
ATOM   3532  N   LYS A 237     -24.245   3.768 -14.105  1.00  0.71           N  
ATOM   3533  CA  LYS A 237     -24.809   5.041 -13.660  1.00  0.71           C  
ATOM   3534  C   LYS A 237     -24.434   6.224 -14.573  1.00  0.71           C  
ATOM   3535  O   LYS A 237     -23.287   6.334 -15.008  1.00  0.71           O  
ATOM   3536  CB  LYS A 237     -24.411   5.283 -12.185  1.00  0.71           C  
ATOM   3537  CG  LYS A 237     -24.881   6.642 -11.634  1.00  0.71           C  
ATOM   3538  CD  LYS A 237     -24.827   6.759 -10.109  1.00  0.71           C  
ATOM   3539  CE  LYS A 237     -25.204   8.181  -9.666  1.00  0.71           C  
ATOM   3540  NZ  LYS A 237     -25.104   8.353  -8.213  1.00  0.71           N1+
ATOM   3541  H   LYS A 237     -23.568   3.347 -13.486  1.00  0.71           H  
ATOM   3542  HA  LYS A 237     -25.893   4.921 -13.692  1.00  0.71           H  
ATOM   3543  HB3 LYS A 237     -23.327   5.214 -12.074  1.00  0.71           H  
ATOM   3544  HB2 LYS A 237     -24.825   4.479 -11.576  1.00  0.71           H  
ATOM   3545  HG3 LYS A 237     -25.900   6.844 -11.964  1.00  0.71           H  
ATOM   3546  HG2 LYS A 237     -24.260   7.431 -12.061  1.00  0.71           H  
ATOM   3547  HD3 LYS A 237     -23.830   6.491  -9.759  1.00  0.71           H  
ATOM   3548  HD2 LYS A 237     -25.514   6.037  -9.665  1.00  0.71           H  
ATOM   3549  HE3 LYS A 237     -26.221   8.422  -9.980  1.00  0.71           H  
ATOM   3550  HE2 LYS A 237     -24.539   8.906 -10.129  1.00  0.71           H  
ATOM   3551  HZ1 LYS A 237     -24.155   8.184  -7.910  1.00  0.71           H  
ATOM   3552  HZ2 LYS A 237     -25.377   9.294  -7.963  1.00  0.71           H  
ATOM   3553  HZ3 LYS A 237     -25.728   7.704  -7.755  1.00  0.71           H  
ATOM   3554  N   GLY A 238     -25.424   7.102 -14.799  1.00  0.75           N  
ATOM   3555  CA  GLY A 238     -25.287   8.352 -15.543  1.00  0.75           C  
ATOM   3556  C   GLY A 238     -25.517   8.174 -17.049  1.00  0.75           C  
ATOM   3557  O   GLY A 238     -25.847   9.156 -17.712  1.00  0.75           O  
ATOM   3558  H   GLY A 238     -26.334   6.921 -14.402  1.00  0.75           H  
ATOM   3559  HA3 GLY A 238     -24.309   8.799 -15.367  1.00  0.75           H  
ATOM   3560  HA2 GLY A 238     -26.025   9.053 -15.163  1.00  0.75           H  
ATOM   3561  N   VAL A 239     -25.377   6.944 -17.580  1.00  0.76           N  
ATOM   3562  CA  VAL A 239     -25.593   6.565 -18.983  1.00  0.76           C  
ATOM   3563  C   VAL A 239     -27.024   6.884 -19.468  1.00  0.76           C  
ATOM   3564  O   VAL A 239     -27.202   7.305 -20.610  1.00  0.76           O  
ATOM   3565  CB  VAL A 239     -25.333   5.041 -19.171  1.00  0.76           C  
ATOM   3566  CG1 VAL A 239     -25.604   4.505 -20.590  1.00  0.76           C  
ATOM   3567  CG2 VAL A 239     -23.895   4.667 -18.772  1.00  0.76           C  
ATOM   3568  H   VAL A 239     -25.103   6.188 -16.969  1.00  0.76           H  
ATOM   3569  HA  VAL A 239     -24.891   7.130 -19.599  1.00  0.76           H  
ATOM   3570  HB  VAL A 239     -26.004   4.502 -18.500  1.00  0.76           H  
ATOM   3571 HG11 VAL A 239     -25.407   3.436 -20.629  1.00  0.76           H  
ATOM   3572 HG12 VAL A 239     -26.636   4.643 -20.907  1.00  0.76           H  
ATOM   3573 HG13 VAL A 239     -24.957   4.985 -21.322  1.00  0.76           H  
ATOM   3574 HG21 VAL A 239     -23.720   3.596 -18.870  1.00  0.76           H  
ATOM   3575 HG22 VAL A 239     -23.181   5.182 -19.413  1.00  0.76           H  
ATOM   3576 HG23 VAL A 239     -23.665   4.934 -17.740  1.00  0.76           H  
ATOM   3577  N   ILE A 240     -27.995   6.715 -18.557  1.00  0.73           N  
ATOM   3578  CA  ILE A 240     -29.371   7.173 -18.680  1.00  0.73           C  
ATOM   3579  C   ILE A 240     -29.687   7.942 -17.374  1.00  0.73           C  
ATOM   3580  O   ILE A 240     -29.562   7.333 -16.308  1.00  0.73           O  
ATOM   3581  CB  ILE A 240     -30.339   5.960 -18.825  1.00  0.73           C  
ATOM   3582  CG1 ILE A 240     -30.093   5.201 -20.151  1.00  0.73           C  
ATOM   3583  CG2 ILE A 240     -31.835   6.318 -18.682  1.00  0.73           C  
ATOM   3584  CD1 ILE A 240     -30.381   5.999 -21.430  1.00  0.73           C  
ATOM   3585  H   ILE A 240     -27.745   6.358 -17.646  1.00  0.73           H  
ATOM   3586  HA  ILE A 240     -29.470   7.797 -19.563  1.00  0.73           H  
ATOM   3587  HB  ILE A 240     -30.113   5.254 -18.023  1.00  0.73           H  
ATOM   3588 HG13 ILE A 240     -30.700   4.301 -20.175  1.00  0.73           H  
ATOM   3589 HG12 ILE A 240     -29.065   4.843 -20.182  1.00  0.73           H  
ATOM   3590 HG21 ILE A 240     -32.466   5.446 -18.851  1.00  0.73           H  
ATOM   3591 HG22 ILE A 240     -32.067   6.685 -17.685  1.00  0.73           H  
ATOM   3592 HG23 ILE A 240     -32.139   7.088 -19.390  1.00  0.73           H  
ATOM   3593 HD11 ILE A 240     -31.142   5.495 -22.025  1.00  0.73           H  
ATOM   3594 HD12 ILE A 240     -30.743   7.009 -21.239  1.00  0.73           H  
ATOM   3595 HD13 ILE A 240     -29.482   6.086 -22.041  1.00  0.73           H  
ATOM   3596  N   PRO A 241     -30.045   9.250 -17.466  1.00  0.70           N  
ATOM   3597  CA  PRO A 241     -30.397  10.106 -16.311  1.00  0.70           C  
ATOM   3598  C   PRO A 241     -31.359   9.493 -15.282  1.00  0.70           C  
ATOM   3599  O   PRO A 241     -32.448   9.070 -15.658  1.00  0.70           O  
ATOM   3600  CB  PRO A 241     -31.019  11.353 -16.965  1.00  0.70           C  
ATOM   3601  CG  PRO A 241     -30.306  11.474 -18.293  1.00  0.70           C  
ATOM   3602  CD  PRO A 241     -30.110  10.025 -18.712  1.00  0.70           C  
ATOM   3603  HA  PRO A 241     -29.463  10.369 -15.819  1.00  0.70           H  
ATOM   3604  HB3 PRO A 241     -30.914  12.251 -16.360  1.00  0.70           H  
ATOM   3605  HB2 PRO A 241     -32.084  11.214 -17.148  1.00  0.70           H  
ATOM   3606  HG3 PRO A 241     -29.335  11.941 -18.137  1.00  0.70           H  
ATOM   3607  HG2 PRO A 241     -30.848  12.070 -19.027  1.00  0.70           H  
ATOM   3608  HD2 PRO A 241     -30.963   9.680 -19.299  1.00  0.70           H  
ATOM   3609  HD3 PRO A 241     -29.207   9.936 -19.318  1.00  0.70           H  
ATOM   3610  N   TYR A 242     -30.940   9.469 -14.005  1.00  0.62           N  
ATOM   3611  CA  TYR A 242     -31.734   8.972 -12.870  1.00  0.62           C  
ATOM   3612  C   TYR A 242     -32.981   9.834 -12.566  1.00  0.62           C  
ATOM   3613  O   TYR A 242     -33.917   9.329 -11.945  1.00  0.62           O  
ATOM   3614  CB  TYR A 242     -30.826   8.855 -11.625  1.00  0.62           C  
ATOM   3615  CG  TYR A 242     -29.951   7.616 -11.491  1.00  0.62           C  
ATOM   3616  CD1 TYR A 242     -29.374   6.980 -12.613  1.00  0.62           C  
ATOM   3617  CD2 TYR A 242     -29.686   7.108 -10.200  1.00  0.62           C  
ATOM   3618  CE1 TYR A 242     -28.550   5.852 -12.446  1.00  0.62           C  
ATOM   3619  CE2 TYR A 242     -28.864   5.979 -10.034  1.00  0.62           C  
ATOM   3620  CZ  TYR A 242     -28.291   5.353 -11.156  1.00  0.62           C  
ATOM   3621  OH  TYR A 242     -27.479   4.272 -10.987  1.00  0.62           O  
ATOM   3622  H   TYR A 242     -30.026   9.838 -13.782  1.00  0.62           H  
ATOM   3623  HA  TYR A 242     -32.095   7.974 -13.126  1.00  0.62           H  
ATOM   3624  HB3 TYR A 242     -31.447   8.887 -10.727  1.00  0.62           H  
ATOM   3625  HB2 TYR A 242     -30.170   9.718 -11.567  1.00  0.62           H  
ATOM   3626  HD1 TYR A 242     -29.547   7.346 -13.612  1.00  0.62           H  
ATOM   3627  HD2 TYR A 242     -30.115   7.581  -9.328  1.00  0.62           H  
ATOM   3628  HE1 TYR A 242     -28.114   5.378 -13.313  1.00  0.62           H  
ATOM   3629  HE2 TYR A 242     -28.677   5.592  -9.045  1.00  0.62           H  
ATOM   3630  HH  TYR A 242     -27.139   3.911 -11.809  1.00  0.62           H  
ATOM   3631  N   THR A 243     -32.989  11.094 -13.037  1.00  0.69           N  
ATOM   3632  CA  THR A 243     -34.131  12.012 -12.993  1.00  0.69           C  
ATOM   3633  C   THR A 243     -35.263  11.648 -13.989  1.00  0.69           C  
ATOM   3634  O   THR A 243     -36.380  12.131 -13.803  1.00  0.69           O  
ATOM   3635  CB  THR A 243     -33.676  13.466 -13.310  1.00  0.69           C  
ATOM   3636  OG1 THR A 243     -33.124  13.578 -14.612  1.00  0.69           O  
ATOM   3637  CG2 THR A 243     -32.656  14.017 -12.304  1.00  0.69           C  
ATOM   3638  H   THR A 243     -32.178  11.437 -13.532  1.00  0.69           H  
ATOM   3639  HA  THR A 243     -34.550  11.990 -11.985  1.00  0.69           H  
ATOM   3640  HB  THR A 243     -34.547  14.123 -13.281  1.00  0.69           H  
ATOM   3641  HG1 THR A 243     -32.164  13.602 -14.540  1.00  0.69           H  
ATOM   3642 HG21 THR A 243     -32.395  15.051 -12.534  1.00  0.69           H  
ATOM   3643 HG22 THR A 243     -33.058  13.999 -11.291  1.00  0.69           H  
ATOM   3644 HG23 THR A 243     -31.734  13.440 -12.307  1.00  0.69           H  
ATOM   3645  N   HIS A 244     -34.977  10.813 -15.006  1.00  0.67           N  
ATOM   3646  CA  HIS A 244     -35.923  10.396 -16.048  1.00  0.67           C  
ATOM   3647  C   HIS A 244     -37.012   9.442 -15.491  1.00  0.67           C  
ATOM   3648  O   HIS A 244     -36.669   8.556 -14.705  1.00  0.67           O  
ATOM   3649  CB  HIS A 244     -35.116   9.708 -17.169  1.00  0.67           C  
ATOM   3650  CG  HIS A 244     -35.790   9.688 -18.518  1.00  0.67           C  
ATOM   3651  ND1 HIS A 244     -36.791   8.769 -18.850  1.00  0.67           N  
ATOM   3652  CD2 HIS A 244     -35.562  10.508 -19.604  1.00  0.67           C  
ATOM   3653  CE1 HIS A 244     -37.123   9.062 -20.101  1.00  0.67           C  
ATOM   3654  NE2 HIS A 244     -36.426  10.083 -20.598  1.00  0.67           N  
ATOM   3655  H   HIS A 244     -34.042  10.437 -15.086  1.00  0.67           H  
ATOM   3656  HA  HIS A 244     -36.331  11.319 -16.453  1.00  0.67           H  
ATOM   3657  HB3 HIS A 244     -34.857   8.685 -16.895  1.00  0.67           H  
ATOM   3658  HB2 HIS A 244     -34.170  10.228 -17.313  1.00  0.67           H  
ATOM   3659  HD2 HIS A 244     -34.876  11.330 -19.745  1.00  0.67           H  
ATOM   3660  HE1 HIS A 244     -37.878   8.529 -20.658  1.00  0.67           H  
ATOM   3661  HE2 HIS A 244     -36.509  10.470 -21.528  1.00  0.67           H  
ATOM   3662  N   PRO A 245     -38.291   9.609 -15.916  1.00  0.70           N  
ATOM   3663  CA  PRO A 245     -39.395   8.671 -15.605  1.00  0.70           C  
ATOM   3664  C   PRO A 245     -39.161   7.171 -15.879  1.00  0.70           C  
ATOM   3665  O   PRO A 245     -39.644   6.355 -15.095  1.00  0.70           O  
ATOM   3666  CB  PRO A 245     -40.569   9.194 -16.447  1.00  0.70           C  
ATOM   3667  CG  PRO A 245     -40.314  10.684 -16.554  1.00  0.70           C  
ATOM   3668  CD  PRO A 245     -38.798  10.762 -16.669  1.00  0.70           C  
ATOM   3669  HA  PRO A 245     -39.627   8.801 -14.546  1.00  0.70           H  
ATOM   3670  HB3 PRO A 245     -41.540   8.966 -16.009  1.00  0.70           H  
ATOM   3671  HB2 PRO A 245     -40.551   8.758 -17.448  1.00  0.70           H  
ATOM   3672  HG3 PRO A 245     -40.635  11.173 -15.633  1.00  0.70           H  
ATOM   3673  HG2 PRO A 245     -40.836  11.157 -17.386  1.00  0.70           H  
ATOM   3674  HD2 PRO A 245     -38.489  10.677 -17.711  1.00  0.70           H  
ATOM   3675  HD3 PRO A 245     -38.448  11.718 -16.279  1.00  0.70           H  
ATOM   3676  N   LEU A 246     -38.438   6.834 -16.964  1.00  0.73           N  
ATOM   3677  CA  LEU A 246     -38.099   5.453 -17.326  1.00  0.73           C  
ATOM   3678  C   LEU A 246     -36.965   4.868 -16.465  1.00  0.73           C  
ATOM   3679  O   LEU A 246     -36.941   3.654 -16.277  1.00  0.73           O  
ATOM   3680  CB  LEU A 246     -37.724   5.372 -18.826  1.00  0.73           C  
ATOM   3681  CG  LEU A 246     -38.894   5.603 -19.810  1.00  0.73           C  
ATOM   3682  CD1 LEU A 246     -38.391   5.593 -21.269  1.00  0.73           C  
ATOM   3683  CD2 LEU A 246     -40.058   4.610 -19.605  1.00  0.73           C  
ATOM   3684  H   LEU A 246     -38.072   7.556 -17.570  1.00  0.73           H  
ATOM   3685  HA  LEU A 246     -38.974   4.826 -17.147  1.00  0.73           H  
ATOM   3686  HB3 LEU A 246     -37.287   4.399 -19.050  1.00  0.73           H  
ATOM   3687  HB2 LEU A 246     -36.925   6.086 -19.031  1.00  0.73           H  
ATOM   3688  HG  LEU A 246     -39.284   6.604 -19.621  1.00  0.73           H  
ATOM   3689 HD11 LEU A 246     -38.797   6.436 -21.828  1.00  0.73           H  
ATOM   3690 HD12 LEU A 246     -37.305   5.661 -21.330  1.00  0.73           H  
ATOM   3691 HD13 LEU A 246     -38.675   4.683 -21.799  1.00  0.73           H  
ATOM   3692 HD21 LEU A 246     -40.504   4.294 -20.548  1.00  0.73           H  
ATOM   3693 HD22 LEU A 246     -39.745   3.707 -19.082  1.00  0.73           H  
ATOM   3694 HD23 LEU A 246     -40.855   5.067 -19.018  1.00  0.73           H  
ATOM   3695  N   ALA A 247     -36.058   5.723 -15.961  1.00  0.77           N  
ATOM   3696  CA  ALA A 247     -34.911   5.322 -15.149  1.00  0.77           C  
ATOM   3697  C   ALA A 247     -35.331   4.926 -13.728  1.00  0.77           C  
ATOM   3698  O   ALA A 247     -35.659   5.793 -12.918  1.00  0.77           O  
ATOM   3699  CB  ALA A 247     -33.891   6.463 -15.118  1.00  0.77           C  
ATOM   3700  H   ALA A 247     -36.159   6.713 -16.131  1.00  0.77           H  
ATOM   3701  HA  ALA A 247     -34.430   4.472 -15.636  1.00  0.77           H  
ATOM   3702  HB1 ALA A 247     -32.972   6.161 -14.614  1.00  0.77           H  
ATOM   3703  HB2 ALA A 247     -33.627   6.761 -16.130  1.00  0.77           H  
ATOM   3704  HB3 ALA A 247     -34.276   7.347 -14.606  1.00  0.77           H  
ATOM   3705  N   LEU A 248     -35.277   3.615 -13.455  1.00  0.68           N  
ATOM   3706  CA  LEU A 248     -35.555   3.004 -12.154  1.00  0.68           C  
ATOM   3707  C   LEU A 248     -34.342   3.054 -11.192  1.00  0.68           C  
ATOM   3708  O   LEU A 248     -34.405   2.437 -10.130  1.00  0.68           O  
ATOM   3709  CB  LEU A 248     -36.048   1.550 -12.376  1.00  0.68           C  
ATOM   3710  CG  LEU A 248     -37.285   1.376 -13.289  1.00  0.68           C  
ATOM   3711  CD1 LEU A 248     -37.598  -0.124 -13.495  1.00  0.68           C  
ATOM   3712  CD2 LEU A 248     -38.514   2.178 -12.809  1.00  0.68           C  
ATOM   3713  H   LEU A 248     -35.016   2.971 -14.194  1.00  0.68           H  
ATOM   3714  HA  LEU A 248     -36.348   3.574 -11.673  1.00  0.68           H  
ATOM   3715  HB3 LEU A 248     -36.261   1.085 -11.412  1.00  0.68           H  
ATOM   3716  HB2 LEU A 248     -35.236   0.975 -12.819  1.00  0.68           H  
ATOM   3717  HG  LEU A 248     -37.022   1.762 -14.275  1.00  0.68           H  
ATOM   3718 HD11 LEU A 248     -38.605  -0.398 -13.181  1.00  0.68           H  
ATOM   3719 HD12 LEU A 248     -37.505  -0.395 -14.547  1.00  0.68           H  
ATOM   3720 HD13 LEU A 248     -36.914  -0.767 -12.941  1.00  0.68           H  
ATOM   3721 HD21 LEU A 248     -39.428   1.586 -12.788  1.00  0.68           H  
ATOM   3722 HD22 LEU A 248     -38.375   2.580 -11.806  1.00  0.68           H  
ATOM   3723 HD23 LEU A 248     -38.698   3.023 -13.473  1.00  0.68           H  
ATOM   3724  N   TRP A 249     -33.280   3.789 -11.573  1.00  0.61           N  
ATOM   3725  CA  TRP A 249     -31.991   3.964 -10.892  1.00  0.61           C  
ATOM   3726  C   TRP A 249     -31.078   2.763 -11.176  1.00  0.61           C  
ATOM   3727  O   TRP A 249     -30.756   2.578 -12.348  1.00  0.61           O  
ATOM   3728  CB  TRP A 249     -32.114   4.405  -9.410  1.00  0.61           C  
ATOM   3729  CG  TRP A 249     -32.824   5.705  -9.126  1.00  0.61           C  
ATOM   3730  CD1 TRP A 249     -33.454   6.503 -10.022  1.00  0.61           C  
ATOM   3731  CD2 TRP A 249     -32.963   6.385  -7.839  1.00  0.61           C  
ATOM   3732  NE1 TRP A 249     -33.998   7.594  -9.380  1.00  0.61           N  
ATOM   3733  CE2 TRP A 249     -33.739   7.568  -8.030  1.00  0.61           C  
ATOM   3734  CE3 TRP A 249     -32.503   6.127  -6.528  1.00  0.61           C  
ATOM   3735  CZ2 TRP A 249     -34.075   8.429  -6.968  1.00  0.61           C  
ATOM   3736  CZ3 TRP A 249     -32.794   7.009  -5.467  1.00  0.61           C  
ATOM   3737  CH2 TRP A 249     -33.588   8.150  -5.680  1.00  0.61           C  
ATOM   3738  H   TRP A 249     -33.344   4.257 -12.466  1.00  0.61           H  
ATOM   3739  HA  TRP A 249     -31.509   4.794 -11.412  1.00  0.61           H  
ATOM   3740  HB3 TRP A 249     -31.115   4.500  -8.985  1.00  0.61           H  
ATOM   3741  HB2 TRP A 249     -32.602   3.632  -8.817  1.00  0.61           H  
ATOM   3742  HD1 TRP A 249     -33.516   6.325 -11.085  1.00  0.61           H  
ATOM   3743  HE1 TRP A 249     -34.476   8.329  -9.884  1.00  0.61           H  
ATOM   3744  HE3 TRP A 249     -31.896   5.254  -6.345  1.00  0.61           H  
ATOM   3745  HZ2 TRP A 249     -34.674   9.309  -7.149  1.00  0.61           H  
ATOM   3746  HZ3 TRP A 249     -32.397   6.815  -4.485  1.00  0.61           H  
ATOM   3747  HH2 TRP A 249     -33.809   8.817  -4.859  1.00  0.61           H  
ATOM   3748  N   ALA A 250     -30.663   1.987 -10.156  1.00  0.73           N  
ATOM   3749  CA  ALA A 250     -29.795   0.821 -10.348  1.00  0.73           C  
ATOM   3750  C   ALA A 250     -30.115  -0.350  -9.408  1.00  0.73           C  
ATOM   3751  O   ALA A 250     -30.618  -0.129  -8.309  1.00  0.73           O  
ATOM   3752  CB  ALA A 250     -28.323   1.247 -10.247  1.00  0.73           C  
ATOM   3753  H   ALA A 250     -30.965   2.171  -9.210  1.00  0.73           H  
ATOM   3754  HA  ALA A 250     -29.975   0.437 -11.349  1.00  0.73           H  
ATOM   3755  HB1 ALA A 250     -27.665   0.393 -10.091  1.00  0.73           H  
ATOM   3756  HB2 ALA A 250     -28.003   1.729 -11.169  1.00  0.73           H  
ATOM   3757  HB3 ALA A 250     -28.159   1.949  -9.429  1.00  0.73           H  
ATOM   3758  N   VAL A 251     -29.816  -1.574  -9.881  1.00  0.69           N  
ATOM   3759  CA  VAL A 251     -30.012  -2.845  -9.172  1.00  0.69           C  
ATOM   3760  C   VAL A 251     -28.853  -3.165  -8.205  1.00  0.69           C  
ATOM   3761  O   VAL A 251     -27.748  -2.646  -8.380  1.00  0.69           O  
ATOM   3762  CB  VAL A 251     -30.104  -4.040 -10.174  1.00  0.69           C  
ATOM   3763  CG1 VAL A 251     -31.347  -3.958 -11.072  1.00  0.69           C  
ATOM   3764  CG2 VAL A 251     -28.837  -4.288 -11.018  1.00  0.69           C  
ATOM   3765  H   VAL A 251     -29.408  -1.652 -10.803  1.00  0.69           H  
ATOM   3766  HA  VAL A 251     -30.937  -2.789  -8.596  1.00  0.69           H  
ATOM   3767  HB  VAL A 251     -30.248  -4.948  -9.586  1.00  0.69           H  
ATOM   3768 HG11 VAL A 251     -31.399  -4.808 -11.754  1.00  0.69           H  
ATOM   3769 HG12 VAL A 251     -32.254  -3.976 -10.470  1.00  0.69           H  
ATOM   3770 HG13 VAL A 251     -31.349  -3.053 -11.680  1.00  0.69           H  
ATOM   3771 HG21 VAL A 251     -28.982  -5.131 -11.693  1.00  0.69           H  
ATOM   3772 HG22 VAL A 251     -28.584  -3.420 -11.624  1.00  0.69           H  
ATOM   3773 HG23 VAL A 251     -27.968  -4.527 -10.406  1.00  0.69           H  
ATOM   3774  N   GLY A 252     -29.121  -4.061  -7.239  1.00  0.63           N  
ATOM   3775  CA  GLY A 252     -28.094  -4.653  -6.384  1.00  0.63           C  
ATOM   3776  C   GLY A 252     -28.599  -4.905  -4.959  1.00  0.63           C  
ATOM   3777  O   GLY A 252     -29.768  -4.685  -4.637  1.00  0.63           O  
ATOM   3778  H   GLY A 252     -30.057  -4.430  -7.144  1.00  0.63           H  
ATOM   3779  HA3 GLY A 252     -27.188  -4.048  -6.342  1.00  0.63           H  
ATOM   3780  HA2 GLY A 252     -27.828  -5.614  -6.815  1.00  0.63           H  
ATOM   3781  N   LEU A 253     -27.676  -5.409  -4.122  1.00  0.59           N  
ATOM   3782  CA  LEU A 253     -27.873  -5.821  -2.728  1.00  0.59           C  
ATOM   3783  C   LEU A 253     -28.359  -4.698  -1.789  1.00  0.59           C  
ATOM   3784  O   LEU A 253     -29.178  -4.973  -0.913  1.00  0.59           O  
ATOM   3785  CB  LEU A 253     -26.548  -6.458  -2.232  1.00  0.59           C  
ATOM   3786  CG  LEU A 253     -26.503  -6.960  -0.766  1.00  0.59           C  
ATOM   3787  CD1 LEU A 253     -27.543  -8.067  -0.494  1.00  0.59           C  
ATOM   3788  CD2 LEU A 253     -25.071  -7.393  -0.382  1.00  0.59           C  
ATOM   3789  H   LEU A 253     -26.751  -5.588  -4.486  1.00  0.59           H  
ATOM   3790  HA  LEU A 253     -28.645  -6.590  -2.739  1.00  0.59           H  
ATOM   3791  HB3 LEU A 253     -25.753  -5.722  -2.359  1.00  0.59           H  
ATOM   3792  HB2 LEU A 253     -26.287  -7.288  -2.890  1.00  0.59           H  
ATOM   3793  HG  LEU A 253     -26.744  -6.129  -0.104  1.00  0.59           H  
ATOM   3794 HD11 LEU A 253     -27.141  -8.901   0.080  1.00  0.59           H  
ATOM   3795 HD12 LEU A 253     -28.388  -7.672   0.070  1.00  0.59           H  
ATOM   3796 HD13 LEU A 253     -27.933  -8.483  -1.421  1.00  0.59           H  
ATOM   3797 HD21 LEU A 253     -25.020  -8.407   0.014  1.00  0.59           H  
ATOM   3798 HD22 LEU A 253     -24.394  -7.359  -1.235  1.00  0.59           H  
ATOM   3799 HD23 LEU A 253     -24.660  -6.731   0.381  1.00  0.59           H  
ATOM   3800  N   GLN A 254     -27.829  -3.478  -1.974  1.00  0.59           N  
ATOM   3801  CA  GLN A 254     -28.062  -2.314  -1.110  1.00  0.59           C  
ATOM   3802  C   GLN A 254     -28.761  -1.196  -1.902  1.00  0.59           C  
ATOM   3803  O   GLN A 254     -28.370  -0.031  -1.810  1.00  0.59           O  
ATOM   3804  CB  GLN A 254     -26.707  -1.867  -0.503  1.00  0.59           C  
ATOM   3805  CG  GLN A 254     -25.975  -2.943   0.330  1.00  0.59           C  
ATOM   3806  CD  GLN A 254     -26.660  -3.258   1.662  1.00  0.59           C  
ATOM   3807  OE1 GLN A 254     -26.253  -2.753   2.703  1.00  0.59           O  
ATOM   3808  NE2 GLN A 254     -27.696  -4.098   1.646  1.00  0.59           N  
ATOM   3809  H   GLN A 254     -27.179  -3.338  -2.734  1.00  0.59           H  
ATOM   3810  HA  GLN A 254     -28.746  -2.562  -0.299  1.00  0.59           H  
ATOM   3811  HB3 GLN A 254     -26.851  -0.981   0.117  1.00  0.59           H  
ATOM   3812  HB2 GLN A 254     -26.046  -1.555  -1.312  1.00  0.59           H  
ATOM   3813  HG3 GLN A 254     -24.966  -2.591   0.548  1.00  0.59           H  
ATOM   3814  HG2 GLN A 254     -25.840  -3.861  -0.240  1.00  0.59           H  
ATOM   3815 HE22 GLN A 254     -28.172  -4.318   2.508  1.00  0.59           H  
ATOM   3816 HE21 GLN A 254     -28.040  -4.486   0.777  1.00  0.59           H  
ATOM   3817  N   GLN A 255     -29.769  -1.594  -2.695  1.00  0.55           N  
ATOM   3818  CA  GLN A 255     -30.508  -0.745  -3.630  1.00  0.55           C  
ATOM   3819  C   GLN A 255     -32.026  -0.888  -3.403  1.00  0.55           C  
ATOM   3820  O   GLN A 255     -32.453  -1.728  -2.608  1.00  0.55           O  
ATOM   3821  CB  GLN A 255     -30.088  -1.106  -5.070  1.00  0.55           C  
ATOM   3822  CG  GLN A 255     -28.589  -0.864  -5.382  1.00  0.55           C  
ATOM   3823  CD  GLN A 255     -28.313   0.401  -6.195  1.00  0.55           C  
ATOM   3824  OE1 GLN A 255     -28.782   1.485  -5.863  1.00  0.55           O  
ATOM   3825  NE2 GLN A 255     -27.521   0.273  -7.259  1.00  0.55           N  
ATOM   3826  H   GLN A 255     -30.045  -2.566  -2.685  1.00  0.55           H  
ATOM   3827  HA  GLN A 255     -30.258   0.299  -3.455  1.00  0.55           H  
ATOM   3828  HB3 GLN A 255     -30.711  -0.566  -5.784  1.00  0.55           H  
ATOM   3829  HB2 GLN A 255     -30.314  -2.158  -5.245  1.00  0.55           H  
ATOM   3830  HG3 GLN A 255     -28.196  -1.722  -5.921  1.00  0.55           H  
ATOM   3831  HG2 GLN A 255     -27.980  -0.810  -4.482  1.00  0.55           H  
ATOM   3832 HE22 GLN A 255     -27.291   1.080  -7.819  1.00  0.55           H  
ATOM   3833 HE21 GLN A 255     -27.158  -0.635  -7.519  1.00  0.55           H  
ATOM   3834  N   ARG A 256     -32.811  -0.034  -4.084  1.00  0.51           N  
ATOM   3835  CA  ARG A 256     -34.264   0.114  -3.918  1.00  0.51           C  
ATOM   3836  C   ARG A 256     -35.072  -1.167  -4.221  1.00  0.51           C  
ATOM   3837  O   ARG A 256     -34.647  -1.987  -5.035  1.00  0.51           O  
ATOM   3838  CB  ARG A 256     -34.724   1.321  -4.767  1.00  0.51           C  
ATOM   3839  CG  ARG A 256     -36.137   1.846  -4.431  1.00  0.51           C  
ATOM   3840  CD  ARG A 256     -36.496   3.164  -5.142  1.00  0.51           C  
ATOM   3841  NE  ARG A 256     -36.773   2.990  -6.580  1.00  0.51           N  
ATOM   3842  CZ  ARG A 256     -36.747   3.936  -7.539  1.00  0.51           C  
ATOM   3843  NH1 ARG A 256     -37.074   3.594  -8.789  1.00  0.51           N  
ATOM   3844  NH2 ARG A 256     -36.405   5.208  -7.289  1.00  0.51           N1+
ATOM   3845  H   ARG A 256     -32.378   0.612  -4.728  1.00  0.51           H  
ATOM   3846  HA  ARG A 256     -34.420   0.361  -2.866  1.00  0.51           H  
ATOM   3847  HB3 ARG A 256     -34.656   1.073  -5.828  1.00  0.51           H  
ATOM   3848  HB2 ARG A 256     -34.021   2.140  -4.609  1.00  0.51           H  
ATOM   3849  HG3 ARG A 256     -36.289   1.953  -3.357  1.00  0.51           H  
ATOM   3850  HG2 ARG A 256     -36.850   1.085  -4.751  1.00  0.51           H  
ATOM   3851  HD3 ARG A 256     -35.619   3.808  -5.090  1.00  0.51           H  
ATOM   3852  HD2 ARG A 256     -37.292   3.697  -4.626  1.00  0.51           H  
ATOM   3853  HE  ARG A 256     -37.039   2.056  -6.851  1.00  0.51           H  
ATOM   3854 HH12 ARG A 256     -37.043   4.278  -9.531  1.00  0.51           H  
ATOM   3855 HH11 ARG A 256     -37.311   2.637  -9.011  1.00  0.51           H  
ATOM   3856 HH22 ARG A 256     -36.332   5.881  -8.037  1.00  0.51           H  
ATOM   3857 HH21 ARG A 256     -36.150   5.481  -6.350  1.00  0.51           H  
ATOM   3858  N   ASP A 257     -36.224  -1.311  -3.545  1.00  0.55           N  
ATOM   3859  CA  ASP A 257     -37.094  -2.494  -3.599  1.00  0.55           C  
ATOM   3860  C   ASP A 257     -37.789  -2.696  -4.958  1.00  0.55           C  
ATOM   3861  O   ASP A 257     -37.967  -3.842  -5.366  1.00  0.55           O  
ATOM   3862  CB  ASP A 257     -38.163  -2.522  -2.473  1.00  0.55           C  
ATOM   3863  CG  ASP A 257     -37.681  -2.220  -1.041  1.00  0.55           C  
ATOM   3864  OD1 ASP A 257     -36.494  -2.473  -0.737  1.00  0.55           O  
ATOM   3865  OD2 ASP A 257     -38.559  -1.871  -0.223  1.00  0.55           O1-
ATOM   3866  H   ASP A 257     -36.488  -0.610  -2.867  1.00  0.55           H  
ATOM   3867  HA  ASP A 257     -36.447  -3.361  -3.451  1.00  0.55           H  
ATOM   3868  HB3 ASP A 257     -38.618  -3.514  -2.443  1.00  0.55           H  
ATOM   3869  HB2 ASP A 257     -38.961  -1.821  -2.718  1.00  0.55           H  
ATOM   3870  N   LEU A 258     -38.165  -1.591  -5.629  1.00  0.63           N  
ATOM   3871  CA  LEU A 258     -38.852  -1.588  -6.925  1.00  0.63           C  
ATOM   3872  C   LEU A 258     -38.057  -2.273  -8.045  1.00  0.63           C  
ATOM   3873  O   LEU A 258     -38.602  -3.140  -8.723  1.00  0.63           O  
ATOM   3874  CB  LEU A 258     -39.251  -0.135  -7.297  1.00  0.63           C  
ATOM   3875  CG  LEU A 258     -39.573   0.164  -8.789  1.00  0.63           C  
ATOM   3876  CD1 LEU A 258     -40.577  -0.812  -9.438  1.00  0.63           C  
ATOM   3877  CD2 LEU A 258     -40.006   1.623  -8.968  1.00  0.63           C  
ATOM   3878  H   LEU A 258     -37.997  -0.688  -5.211  1.00  0.63           H  
ATOM   3879  HA  LEU A 258     -39.767  -2.165  -6.792  1.00  0.63           H  
ATOM   3880  HB3 LEU A 258     -38.438   0.530  -7.003  1.00  0.63           H  
ATOM   3881  HB2 LEU A 258     -40.099   0.163  -6.680  1.00  0.63           H  
ATOM   3882  HG  LEU A 258     -38.639   0.071  -9.345  1.00  0.63           H  
ATOM   3883 HD11 LEU A 258     -40.106  -1.341 -10.266  1.00  0.63           H  
ATOM   3884 HD12 LEU A 258     -40.942  -1.564  -8.741  1.00  0.63           H  
ATOM   3885 HD13 LEU A 258     -41.454  -0.314  -9.846  1.00  0.63           H  
ATOM   3886 HD21 LEU A 258     -39.518   2.078  -9.828  1.00  0.63           H  
ATOM   3887 HD22 LEU A 258     -41.079   1.694  -9.124  1.00  0.63           H  
ATOM   3888 HD23 LEU A 258     -39.765   2.229  -8.095  1.00  0.63           H  
ATOM   3889  N   ILE A 259     -36.811  -1.828  -8.249  1.00  0.68           N  
ATOM   3890  CA  ILE A 259     -35.998  -2.190  -9.408  1.00  0.68           C  
ATOM   3891  C   ILE A 259     -35.552  -3.672  -9.426  1.00  0.68           C  
ATOM   3892  O   ILE A 259     -35.406  -4.238 -10.510  1.00  0.68           O  
ATOM   3893  CB  ILE A 259     -34.773  -1.244  -9.502  1.00  0.68           C  
ATOM   3894  CG1 ILE A 259     -34.077  -1.341 -10.871  1.00  0.68           C  
ATOM   3895  CG2 ILE A 259     -33.786  -1.416  -8.331  1.00  0.68           C  
ATOM   3896  CD1 ILE A 259     -33.019  -0.264 -11.120  1.00  0.68           C  
ATOM   3897  H   ILE A 259     -36.422  -1.132  -7.630  1.00  0.68           H  
ATOM   3898  HA  ILE A 259     -36.619  -2.029 -10.291  1.00  0.68           H  
ATOM   3899  HB  ILE A 259     -35.166  -0.228  -9.432  1.00  0.68           H  
ATOM   3900 HG13 ILE A 259     -34.832  -1.274 -11.654  1.00  0.68           H  
ATOM   3901 HG12 ILE A 259     -33.619  -2.318 -10.994  1.00  0.68           H  
ATOM   3902 HG21 ILE A 259     -33.066  -0.605  -8.289  1.00  0.68           H  
ATOM   3903 HG22 ILE A 259     -34.311  -1.390  -7.382  1.00  0.68           H  
ATOM   3904 HG23 ILE A 259     -33.236  -2.355  -8.386  1.00  0.68           H  
ATOM   3905 HD11 ILE A 259     -32.082  -0.712 -11.443  1.00  0.68           H  
ATOM   3906 HD12 ILE A 259     -33.327   0.422 -11.901  1.00  0.68           H  
ATOM   3907 HD13 ILE A 259     -32.822   0.339 -10.239  1.00  0.68           H  
ATOM   3908  N   SER A 260     -35.411  -4.286  -8.239  1.00  0.69           N  
ATOM   3909  CA  SER A 260     -35.177  -5.721  -8.072  1.00  0.69           C  
ATOM   3910  C   SER A 260     -36.445  -6.560  -8.337  1.00  0.69           C  
ATOM   3911  O   SER A 260     -36.331  -7.641  -8.914  1.00  0.69           O  
ATOM   3912  CB  SER A 260     -34.554  -5.970  -6.682  1.00  0.69           C  
ATOM   3913  OG  SER A 260     -35.463  -5.715  -5.629  1.00  0.69           O  
ATOM   3914  H   SER A 260     -35.554  -3.764  -7.385  1.00  0.69           H  
ATOM   3915  HA  SER A 260     -34.431  -6.020  -8.812  1.00  0.69           H  
ATOM   3916  HB3 SER A 260     -33.667  -5.350  -6.544  1.00  0.69           H  
ATOM   3917  HB2 SER A 260     -34.225  -7.007  -6.604  1.00  0.69           H  
ATOM   3918  HG  SER A 260     -34.999  -5.795  -4.793  1.00  0.69           H  
ATOM   3919  N   CYS A 261     -37.626  -6.030  -7.964  1.00  0.69           N  
ATOM   3920  CA  CYS A 261     -38.939  -6.623  -8.246  1.00  0.69           C  
ATOM   3921  C   CYS A 261     -39.320  -6.533  -9.737  1.00  0.69           C  
ATOM   3922  O   CYS A 261     -40.006  -7.427 -10.231  1.00  0.69           O  
ATOM   3923  CB  CYS A 261     -40.055  -6.008  -7.380  1.00  0.69           C  
ATOM   3924  SG  CYS A 261     -39.844  -6.502  -5.647  1.00  0.69           S  
ATOM   3925  H   CYS A 261     -37.635  -5.141  -7.482  1.00  0.69           H  
ATOM   3926  HA  CYS A 261     -38.880  -7.682  -7.993  1.00  0.69           H  
ATOM   3927  HB3 CYS A 261     -41.037  -6.353  -7.707  1.00  0.69           H  
ATOM   3928  HB2 CYS A 261     -40.061  -4.920  -7.445  1.00  0.69           H  
ATOM   3929  HG  CYS A 261     -38.765  -5.746  -5.416  1.00  0.69           H  
ATOM   3930  N   ALA A 262     -38.844  -5.483 -10.432  1.00  0.75           N  
ATOM   3931  CA  ALA A 262     -39.006  -5.279 -11.872  1.00  0.75           C  
ATOM   3932  C   ALA A 262     -38.241  -6.312 -12.716  1.00  0.75           C  
ATOM   3933  O   ALA A 262     -38.729  -6.690 -13.779  1.00  0.75           O  
ATOM   3934  CB  ALA A 262     -38.554  -3.855 -12.232  1.00  0.75           C  
ATOM   3935  H   ALA A 262     -38.317  -4.773  -9.942  1.00  0.75           H  
ATOM   3936  HA  ALA A 262     -40.067  -5.375 -12.106  1.00  0.75           H  
ATOM   3937  HB1 ALA A 262     -38.739  -3.641 -13.284  1.00  0.75           H  
ATOM   3938  HB2 ALA A 262     -39.089  -3.109 -11.645  1.00  0.75           H  
ATOM   3939  HB3 ALA A 262     -37.489  -3.712 -12.053  1.00  0.75           H  
ATOM   3940  N   PHE A 263     -37.078  -6.761 -12.211  1.00  0.71           N  
ATOM   3941  CA  PHE A 263     -36.245  -7.799 -12.816  1.00  0.71           C  
ATOM   3942  C   PHE A 263     -36.864  -9.194 -12.594  1.00  0.71           C  
ATOM   3943  O   PHE A 263     -36.909  -9.990 -13.530  1.00  0.71           O  
ATOM   3944  CB  PHE A 263     -34.835  -7.709 -12.192  1.00  0.71           C  
ATOM   3945  CG  PHE A 263     -33.734  -8.374 -12.995  1.00  0.71           C  
ATOM   3946  CD1 PHE A 263     -33.567  -9.776 -12.985  1.00  0.71           C  
ATOM   3947  CD2 PHE A 263     -32.949  -7.599 -13.872  1.00  0.71           C  
ATOM   3948  CE1 PHE A 263     -32.600 -10.365 -13.787  1.00  0.71           C  
ATOM   3949  CE2 PHE A 263     -31.984  -8.209 -14.658  1.00  0.71           C  
ATOM   3950  CZ  PHE A 263     -31.804  -9.585 -14.614  1.00  0.71           C  
ATOM   3951  H   PHE A 263     -36.751  -6.389 -11.331  1.00  0.71           H  
ATOM   3952  HA  PHE A 263     -36.175  -7.602 -13.887  1.00  0.71           H  
ATOM   3953  HB3 PHE A 263     -34.834  -8.143 -11.191  1.00  0.71           H  
ATOM   3954  HB2 PHE A 263     -34.559  -6.662 -12.052  1.00  0.71           H  
ATOM   3955  HD1 PHE A 263     -34.179 -10.396 -12.347  1.00  0.71           H  
ATOM   3956  HD2 PHE A 263     -33.088  -6.529 -13.930  1.00  0.71           H  
ATOM   3957  HE1 PHE A 263     -32.462 -11.436 -13.761  1.00  0.71           H  
ATOM   3958  HE2 PHE A 263     -31.382  -7.605 -15.317  1.00  0.71           H  
ATOM   3959  HZ  PHE A 263     -31.052 -10.051 -15.234  1.00  0.71           H  
ATOM   3960  N   GLU A 264     -37.338  -9.442 -11.360  1.00  0.66           N  
ATOM   3961  CA  GLU A 264     -37.968 -10.678 -10.886  1.00  0.66           C  
ATOM   3962  C   GLU A 264     -39.238 -11.088 -11.659  1.00  0.66           C  
ATOM   3963  O   GLU A 264     -39.445 -12.280 -11.887  1.00  0.66           O  
ATOM   3964  CB  GLU A 264     -38.214 -10.508  -9.365  1.00  0.66           C  
ATOM   3965  CG  GLU A 264     -39.077 -11.558  -8.620  1.00  0.66           C  
ATOM   3966  CD  GLU A 264     -38.473 -12.962  -8.446  1.00  0.66           C  
ATOM   3967  OE1 GLU A 264     -37.343 -13.207  -8.920  1.00  0.66           O  
ATOM   3968  OE2 GLU A 264     -39.178 -13.786  -7.821  1.00  0.66           O1-
ATOM   3969  H   GLU A 264     -37.237  -8.722 -10.658  1.00  0.66           H  
ATOM   3970  HA  GLU A 264     -37.239 -11.476 -11.029  1.00  0.66           H  
ATOM   3971  HB3 GLU A 264     -38.684  -9.541  -9.206  1.00  0.66           H  
ATOM   3972  HB2 GLU A 264     -37.248 -10.434  -8.864  1.00  0.66           H  
ATOM   3973  HG3 GLU A 264     -40.055 -11.651  -9.090  1.00  0.66           H  
ATOM   3974  HG2 GLU A 264     -39.276 -11.171  -7.620  1.00  0.66           H  
ATOM   3975  N   ARG A 265     -40.051 -10.090 -12.042  1.00  0.64           N  
ATOM   3976  CA  ARG A 265     -41.328 -10.258 -12.742  1.00  0.64           C  
ATOM   3977  C   ARG A 265     -41.242  -9.956 -14.252  1.00  0.64           C  
ATOM   3978  O   ARG A 265     -42.289  -9.895 -14.898  1.00  0.64           O  
ATOM   3979  CB  ARG A 265     -42.399  -9.385 -12.045  1.00  0.64           C  
ATOM   3980  CG  ARG A 265     -42.646  -9.699 -10.551  1.00  0.64           C  
ATOM   3981  CD  ARG A 265     -42.922 -11.177 -10.205  1.00  0.64           C  
ATOM   3982  NE  ARG A 265     -44.109 -11.717 -10.897  1.00  0.64           N  
ATOM   3983  CZ  ARG A 265     -45.404 -11.591 -10.547  1.00  0.64           C  
ATOM   3984  NH1 ARG A 265     -46.338 -12.150 -11.328  1.00  0.64           N  
ATOM   3985  NH2 ARG A 265     -45.795 -10.924  -9.449  1.00  0.64           N1+
ATOM   3986  H   ARG A 265     -39.803  -9.139 -11.803  1.00  0.64           H  
ATOM   3987  HA  ARG A 265     -41.645 -11.300 -12.682  1.00  0.64           H  
ATOM   3988  HB3 ARG A 265     -43.351  -9.487 -12.568  1.00  0.64           H  
ATOM   3989  HB2 ARG A 265     -42.127  -8.333 -12.140  1.00  0.64           H  
ATOM   3990  HG3 ARG A 265     -43.454  -9.071 -10.173  1.00  0.64           H  
ATOM   3991  HG2 ARG A 265     -41.768  -9.390  -9.982  1.00  0.64           H  
ATOM   3992  HD3 ARG A 265     -43.065 -11.276  -9.128  1.00  0.64           H  
ATOM   3993  HD2 ARG A 265     -42.055 -11.796 -10.433  1.00  0.64           H  
ATOM   3994  HE  ARG A 265     -43.910 -12.177 -11.774  1.00  0.64           H  
ATOM   3995 HH12 ARG A 265     -47.317 -12.069 -11.092  1.00  0.64           H  
ATOM   3996 HH11 ARG A 265     -46.075 -12.653 -12.163  1.00  0.64           H  
ATOM   3997 HH22 ARG A 265     -46.774 -10.841  -9.217  1.00  0.64           H  
ATOM   3998 HH21 ARG A 265     -45.106 -10.488  -8.854  1.00  0.64           H  
ATOM   3999  N   SER A 266     -40.024  -9.800 -14.804  1.00  0.75           N  
ATOM   4000  CA  SER A 266     -39.794  -9.601 -16.238  1.00  0.75           C  
ATOM   4001  C   SER A 266     -40.035 -10.877 -17.069  1.00  0.75           C  
ATOM   4002  O   SER A 266     -39.967 -11.984 -16.534  1.00  0.75           O  
ATOM   4003  CB  SER A 266     -38.371  -9.043 -16.460  1.00  0.75           C  
ATOM   4004  OG  SER A 266     -37.366 -10.031 -16.344  1.00  0.75           O  
ATOM   4005  H   SER A 266     -39.201  -9.875 -14.224  1.00  0.75           H  
ATOM   4006  HA  SER A 266     -40.499  -8.840 -16.571  1.00  0.75           H  
ATOM   4007  HB3 SER A 266     -38.158  -8.230 -15.768  1.00  0.75           H  
ATOM   4008  HB2 SER A 266     -38.298  -8.616 -17.460  1.00  0.75           H  
ATOM   4009  HG  SER A 266     -37.193 -10.180 -15.408  1.00  0.75           H  
ATOM   4010  N   ASP A 267     -40.247 -10.675 -18.379  1.00  0.77           N  
ATOM   4011  CA  ASP A 267     -40.262 -11.726 -19.403  1.00  0.77           C  
ATOM   4012  C   ASP A 267     -39.325 -11.351 -20.575  1.00  0.77           C  
ATOM   4013  O   ASP A 267     -39.475 -11.892 -21.671  1.00  0.77           O  
ATOM   4014  CB  ASP A 267     -41.700 -12.133 -19.837  1.00  0.77           C  
ATOM   4015  CG  ASP A 267     -42.624 -11.017 -20.358  1.00  0.77           C  
ATOM   4016  OD1 ASP A 267     -42.111 -10.031 -20.929  1.00  0.77           O  
ATOM   4017  OD2 ASP A 267     -43.856 -11.219 -20.290  1.00  0.77           O1-
ATOM   4018  H   ASP A 267     -40.316  -9.730 -18.730  1.00  0.77           H  
ATOM   4019  HA  ASP A 267     -39.806 -12.624 -18.982  1.00  0.77           H  
ATOM   4020  HB3 ASP A 267     -42.187 -12.586 -18.971  1.00  0.77           H  
ATOM   4021  HB2 ASP A 267     -41.655 -12.924 -20.587  1.00  0.77           H  
ATOM   4022  N   LEU A 268     -38.366 -10.450 -20.301  1.00  0.79           N  
ATOM   4023  CA  LEU A 268     -37.267 -10.023 -21.162  1.00  0.79           C  
ATOM   4024  C   LEU A 268     -36.387  -9.066 -20.350  1.00  0.79           C  
ATOM   4025  O   LEU A 268     -36.916  -8.140 -19.732  1.00  0.79           O  
ATOM   4026  CB  LEU A 268     -37.766  -9.358 -22.476  1.00  0.79           C  
ATOM   4027  CG  LEU A 268     -36.673  -8.671 -23.341  1.00  0.79           C  
ATOM   4028  CD1 LEU A 268     -35.575  -9.662 -23.792  1.00  0.79           C  
ATOM   4029  CD2 LEU A 268     -37.294  -7.904 -24.523  1.00  0.79           C  
ATOM   4030  H   LEU A 268     -38.338 -10.058 -19.371  1.00  0.79           H  
ATOM   4031  HA  LEU A 268     -36.690 -10.912 -21.408  1.00  0.79           H  
ATOM   4032  HB3 LEU A 268     -38.520  -8.611 -22.221  1.00  0.79           H  
ATOM   4033  HB2 LEU A 268     -38.277 -10.099 -23.091  1.00  0.79           H  
ATOM   4034  HG  LEU A 268     -36.181  -7.906 -22.741  1.00  0.79           H  
ATOM   4035 HD11 LEU A 268     -35.342  -9.579 -24.851  1.00  0.79           H  
ATOM   4036 HD12 LEU A 268     -34.642  -9.483 -23.259  1.00  0.79           H  
ATOM   4037 HD13 LEU A 268     -35.858 -10.699 -23.612  1.00  0.79           H  
ATOM   4038 HD21 LEU A 268     -36.791  -8.092 -25.471  1.00  0.79           H  
ATOM   4039 HD22 LEU A 268     -38.340  -8.165 -24.664  1.00  0.79           H  
ATOM   4040 HD23 LEU A 268     -37.254  -6.828 -24.349  1.00  0.79           H  
ATOM   4041  N   ILE A 269     -35.063  -9.261 -20.440  1.00  0.79           N  
ATOM   4042  CA  ILE A 269     -34.074  -8.269 -20.026  1.00  0.79           C  
ATOM   4043  C   ILE A 269     -33.066  -8.088 -21.168  1.00  0.79           C  
ATOM   4044  O   ILE A 269     -32.390  -9.044 -21.548  1.00  0.79           O  
ATOM   4045  CB  ILE A 269     -33.308  -8.655 -18.729  1.00  0.79           C  
ATOM   4046  CG1 ILE A 269     -34.254  -8.859 -17.525  1.00  0.79           C  
ATOM   4047  CG2 ILE A 269     -32.173  -7.673 -18.358  1.00  0.79           C  
ATOM   4048  CD1 ILE A 269     -34.924  -7.602 -16.976  1.00  0.79           C  
ATOM   4049  H   ILE A 269     -34.707 -10.051 -20.962  1.00  0.79           H  
ATOM   4050  HA  ILE A 269     -34.563  -7.311 -19.862  1.00  0.79           H  
ATOM   4051  HB  ILE A 269     -32.835  -9.622 -18.910  1.00  0.79           H  
ATOM   4052 HG13 ILE A 269     -33.686  -9.301 -16.709  1.00  0.79           H  
ATOM   4053 HG12 ILE A 269     -35.030  -9.578 -17.781  1.00  0.79           H  
ATOM   4054 HG21 ILE A 269     -31.659  -8.002 -17.458  1.00  0.79           H  
ATOM   4055 HG22 ILE A 269     -31.411  -7.599 -19.129  1.00  0.79           H  
ATOM   4056 HG23 ILE A 269     -32.552  -6.666 -18.184  1.00  0.79           H  
ATOM   4057 HD11 ILE A 269     -34.223  -7.036 -16.368  1.00  0.79           H  
ATOM   4058 HD12 ILE A 269     -35.293  -6.969 -17.778  1.00  0.79           H  
ATOM   4059 HD13 ILE A 269     -35.766  -7.854 -16.334  1.00  0.79           H  
ATOM   4060  N   ILE A 270     -32.976  -6.846 -21.665  1.00  0.83           N  
ATOM   4061  CA  ILE A 270     -32.024  -6.414 -22.683  1.00  0.83           C  
ATOM   4062  C   ILE A 270     -30.767  -5.918 -21.938  1.00  0.83           C  
ATOM   4063  O   ILE A 270     -30.611  -4.724 -21.679  1.00  0.83           O  
ATOM   4064  CB  ILE A 270     -32.629  -5.284 -23.568  1.00  0.83           C  
ATOM   4065  CG1 ILE A 270     -33.969  -5.706 -24.220  1.00  0.83           C  
ATOM   4066  CG2 ILE A 270     -31.656  -4.778 -24.658  1.00  0.83           C  
ATOM   4067  CD1 ILE A 270     -34.833  -4.520 -24.665  1.00  0.83           C  
ATOM   4068  H   ILE A 270     -33.576  -6.122 -21.290  1.00  0.83           H  
ATOM   4069  HA  ILE A 270     -31.748  -7.250 -23.328  1.00  0.83           H  
ATOM   4070  HB  ILE A 270     -32.852  -4.446 -22.908  1.00  0.83           H  
ATOM   4071 HG13 ILE A 270     -34.573  -6.295 -23.533  1.00  0.83           H  
ATOM   4072 HG12 ILE A 270     -33.777  -6.364 -25.069  1.00  0.83           H  
ATOM   4073 HG21 ILE A 270     -32.112  -3.990 -25.255  1.00  0.83           H  
ATOM   4074 HG22 ILE A 270     -30.738  -4.361 -24.247  1.00  0.83           H  
ATOM   4075 HG23 ILE A 270     -31.376  -5.584 -25.337  1.00  0.83           H  
ATOM   4076 HD11 ILE A 270     -35.887  -4.786 -24.626  1.00  0.83           H  
ATOM   4077 HD12 ILE A 270     -34.698  -3.647 -24.027  1.00  0.83           H  
ATOM   4078 HD13 ILE A 270     -34.602  -4.226 -25.687  1.00  0.83           H  
ATOM   4079  N   ALA A 271     -29.934  -6.882 -21.525  1.00  0.84           N  
ATOM   4080  CA  ALA A 271     -28.788  -6.662 -20.653  1.00  0.84           C  
ATOM   4081  C   ALA A 271     -27.583  -6.165 -21.463  1.00  0.84           C  
ATOM   4082  O   ALA A 271     -27.229  -6.772 -22.469  1.00  0.84           O  
ATOM   4083  CB  ALA A 271     -28.507  -7.960 -19.890  1.00  0.84           C  
ATOM   4084  H   ALA A 271     -30.107  -7.841 -21.798  1.00  0.84           H  
ATOM   4085  HA  ALA A 271     -29.066  -5.899 -19.927  1.00  0.84           H  
ATOM   4086  HB1 ALA A 271     -28.064  -7.725 -18.925  1.00  0.84           H  
ATOM   4087  HB2 ALA A 271     -29.418  -8.521 -19.682  1.00  0.84           H  
ATOM   4088  HB3 ALA A 271     -27.841  -8.626 -20.434  1.00  0.84           H  
ATOM   4089  N   VAL A 272     -27.017  -5.035 -21.023  1.00  0.82           N  
ATOM   4090  CA  VAL A 272     -26.134  -4.173 -21.800  1.00  0.82           C  
ATOM   4091  C   VAL A 272     -24.863  -3.864 -20.991  1.00  0.82           C  
ATOM   4092  O   VAL A 272     -24.927  -3.134 -20.009  1.00  0.82           O  
ATOM   4093  CB  VAL A 272     -26.909  -2.864 -22.181  1.00  0.82           C  
ATOM   4094  CG1 VAL A 272     -26.076  -1.592 -22.439  1.00  0.82           C  
ATOM   4095  CG2 VAL A 272     -27.829  -3.113 -23.389  1.00  0.82           C  
ATOM   4096  H   VAL A 272     -27.333  -4.636 -20.147  1.00  0.82           H  
ATOM   4097  HA  VAL A 272     -25.826  -4.672 -22.719  1.00  0.82           H  
ATOM   4098  HB  VAL A 272     -27.572  -2.620 -21.349  1.00  0.82           H  
ATOM   4099 HG11 VAL A 272     -26.699  -0.784 -22.822  1.00  0.82           H  
ATOM   4100 HG12 VAL A 272     -25.609  -1.210 -21.533  1.00  0.82           H  
ATOM   4101 HG13 VAL A 272     -25.293  -1.777 -23.168  1.00  0.82           H  
ATOM   4102 HG21 VAL A 272     -28.470  -2.253 -23.585  1.00  0.82           H  
ATOM   4103 HG22 VAL A 272     -27.246  -3.302 -24.291  1.00  0.82           H  
ATOM   4104 HG23 VAL A 272     -28.480  -3.972 -23.230  1.00  0.82           H  
ATOM   4105  N   GLY A 273     -23.723  -4.419 -21.429  1.00  0.80           N  
ATOM   4106  CA  GLY A 273     -22.370  -4.043 -21.010  1.00  0.80           C  
ATOM   4107  C   GLY A 273     -21.976  -4.499 -19.597  1.00  0.80           C  
ATOM   4108  O   GLY A 273     -20.858  -4.200 -19.183  1.00  0.80           O  
ATOM   4109  H   GLY A 273     -23.778  -5.089 -22.186  1.00  0.80           H  
ATOM   4110  HA3 GLY A 273     -22.258  -2.959 -21.074  1.00  0.80           H  
ATOM   4111  HA2 GLY A 273     -21.662  -4.469 -21.719  1.00  0.80           H  
ATOM   4112  N   TYR A 274     -22.867  -5.183 -18.861  1.00  0.72           N  
ATOM   4113  CA  TYR A 274     -22.667  -5.596 -17.473  1.00  0.72           C  
ATOM   4114  C   TYR A 274     -21.829  -6.884 -17.350  1.00  0.72           C  
ATOM   4115  O   TYR A 274     -21.828  -7.725 -18.251  1.00  0.72           O  
ATOM   4116  CB  TYR A 274     -24.047  -5.695 -16.773  1.00  0.72           C  
ATOM   4117  CG  TYR A 274     -24.852  -6.980 -16.928  1.00  0.72           C  
ATOM   4118  CD1 TYR A 274     -25.050  -7.571 -18.194  1.00  0.72           C  
ATOM   4119  CD2 TYR A 274     -25.430  -7.582 -15.789  1.00  0.72           C  
ATOM   4120  CE1 TYR A 274     -25.782  -8.766 -18.308  1.00  0.72           C  
ATOM   4121  CE2 TYR A 274     -26.193  -8.760 -15.913  1.00  0.72           C  
ATOM   4122  CZ  TYR A 274     -26.360  -9.361 -17.174  1.00  0.72           C  
ATOM   4123  OH  TYR A 274     -27.079 -10.514 -17.299  1.00  0.72           O  
ATOM   4124  H   TYR A 274     -23.773  -5.386 -19.257  1.00  0.72           H  
ATOM   4125  HA  TYR A 274     -22.112  -4.803 -16.968  1.00  0.72           H  
ATOM   4126  HB3 TYR A 274     -24.680  -4.852 -17.054  1.00  0.72           H  
ATOM   4127  HB2 TYR A 274     -23.867  -5.567 -15.705  1.00  0.72           H  
ATOM   4128  HD1 TYR A 274     -24.634  -7.129 -19.086  1.00  0.72           H  
ATOM   4129  HD2 TYR A 274     -25.303  -7.137 -14.813  1.00  0.72           H  
ATOM   4130  HE1 TYR A 274     -25.923  -9.213 -19.279  1.00  0.72           H  
ATOM   4131  HE2 TYR A 274     -26.643  -9.203 -15.038  1.00  0.72           H  
ATOM   4132  HH  TYR A 274     -27.071 -10.865 -18.193  1.00  0.72           H  
ATOM   4133  N   ASP A 275     -21.148  -6.996 -16.201  1.00  0.66           N  
ATOM   4134  CA  ASP A 275     -20.317  -8.132 -15.789  1.00  0.66           C  
ATOM   4135  C   ASP A 275     -21.136  -9.338 -15.283  1.00  0.66           C  
ATOM   4136  O   ASP A 275     -20.650 -10.464 -15.372  1.00  0.66           O  
ATOM   4137  CB  ASP A 275     -19.227  -7.737 -14.744  1.00  0.66           C  
ATOM   4138  CG  ASP A 275     -19.594  -6.735 -13.624  1.00  0.66           C  
ATOM   4139  OD1 ASP A 275     -20.795  -6.585 -13.299  1.00  0.66           O  
ATOM   4140  OD2 ASP A 275     -18.635  -6.221 -13.007  1.00  0.66           O1-
ATOM   4141  H   ASP A 275     -21.205  -6.251 -15.521  1.00  0.66           H  
ATOM   4142  HA  ASP A 275     -19.785  -8.473 -16.679  1.00  0.66           H  
ATOM   4143  HB3 ASP A 275     -18.374  -7.329 -15.290  1.00  0.66           H  
ATOM   4144  HB2 ASP A 275     -18.844  -8.634 -14.254  1.00  0.66           H  
ATOM   4145  N   LEU A 276     -22.344  -9.087 -14.743  1.00  0.61           N  
ATOM   4146  CA  LEU A 276     -23.203 -10.060 -14.054  1.00  0.61           C  
ATOM   4147  C   LEU A 276     -22.546 -10.583 -12.750  1.00  0.61           C  
ATOM   4148  O   LEU A 276     -22.629 -11.770 -12.440  1.00  0.61           O  
ATOM   4149  CB  LEU A 276     -23.722 -11.134 -15.066  1.00  0.61           C  
ATOM   4150  CG  LEU A 276     -24.716 -12.232 -14.594  1.00  0.61           C  
ATOM   4151  CD1 LEU A 276     -25.912 -11.712 -13.768  1.00  0.61           C  
ATOM   4152  CD2 LEU A 276     -25.179 -13.121 -15.770  1.00  0.61           C  
ATOM   4153  H   LEU A 276     -22.660  -8.128 -14.714  1.00  0.61           H  
ATOM   4154  HA  LEU A 276     -24.055  -9.465 -13.729  1.00  0.61           H  
ATOM   4155  HB3 LEU A 276     -22.872 -11.643 -15.513  1.00  0.61           H  
ATOM   4156  HB2 LEU A 276     -24.183 -10.601 -15.896  1.00  0.61           H  
ATOM   4157  HG  LEU A 276     -24.158 -12.898 -13.940  1.00  0.61           H  
ATOM   4158 HD11 LEU A 276     -26.130 -12.399 -12.951  1.00  0.61           H  
ATOM   4159 HD12 LEU A 276     -25.737 -10.739 -13.316  1.00  0.61           H  
ATOM   4160 HD13 LEU A 276     -26.820 -11.623 -14.365  1.00  0.61           H  
ATOM   4161 HD21 LEU A 276     -26.264 -13.191 -15.844  1.00  0.61           H  
ATOM   4162 HD22 LEU A 276     -24.821 -12.755 -16.730  1.00  0.61           H  
ATOM   4163 HD23 LEU A 276     -24.804 -14.138 -15.656  1.00  0.61           H  
ATOM   4164  N   ILE A 277     -21.892  -9.670 -12.003  1.00  0.64           N  
ATOM   4165  CA  ILE A 277     -21.246  -9.931 -10.709  1.00  0.64           C  
ATOM   4166  C   ILE A 277     -22.252 -10.420  -9.644  1.00  0.64           C  
ATOM   4167  O   ILE A 277     -23.372  -9.916  -9.607  1.00  0.64           O  
ATOM   4168  CB  ILE A 277     -20.517  -8.653 -10.182  1.00  0.64           C  
ATOM   4169  CG1 ILE A 277     -19.621  -8.937  -8.949  1.00  0.64           C  
ATOM   4170  CG2 ILE A 277     -21.456  -7.455  -9.906  1.00  0.64           C  
ATOM   4171  CD1 ILE A 277     -18.625  -7.812  -8.626  1.00  0.64           C  
ATOM   4172  H   ILE A 277     -21.833  -8.717 -12.336  1.00  0.64           H  
ATOM   4173  HA  ILE A 277     -20.505 -10.715 -10.876  1.00  0.64           H  
ATOM   4174  HB  ILE A 277     -19.848  -8.345 -10.987  1.00  0.64           H  
ATOM   4175 HG13 ILE A 277     -19.057  -9.856  -9.113  1.00  0.64           H  
ATOM   4176 HG12 ILE A 277     -20.238  -9.115  -8.068  1.00  0.64           H  
ATOM   4177 HG21 ILE A 277     -20.885  -6.544  -9.723  1.00  0.64           H  
ATOM   4178 HG22 ILE A 277     -22.108  -7.251 -10.756  1.00  0.64           H  
ATOM   4179 HG23 ILE A 277     -22.090  -7.620  -9.036  1.00  0.64           H  
ATOM   4180 HD11 ILE A 277     -17.790  -8.192  -8.037  1.00  0.64           H  
ATOM   4181 HD12 ILE A 277     -18.213  -7.365  -9.531  1.00  0.64           H  
ATOM   4182 HD13 ILE A 277     -19.101  -7.020  -8.046  1.00  0.64           H  
ATOM   4183  N   GLU A 278     -21.824 -11.378  -8.802  1.00  0.46           N  
ATOM   4184  CA  GLU A 278     -22.608 -12.048  -7.750  1.00  0.46           C  
ATOM   4185  C   GLU A 278     -23.331 -11.123  -6.741  1.00  0.46           C  
ATOM   4186  O   GLU A 278     -24.360 -11.522  -6.194  1.00  0.46           O  
ATOM   4187  CB  GLU A 278     -21.704 -13.113  -7.081  1.00  0.46           C  
ATOM   4188  CG  GLU A 278     -22.279 -13.819  -5.825  1.00  0.46           C  
ATOM   4189  CD  GLU A 278     -21.463 -15.015  -5.304  1.00  0.46           C  
ATOM   4190  OE1 GLU A 278     -20.326 -15.233  -5.781  1.00  0.46           O  
ATOM   4191  OE2 GLU A 278     -21.998 -15.705  -4.409  1.00  0.46           O1-
ATOM   4192  H   GLU A 278     -20.884 -11.728  -8.919  1.00  0.46           H  
ATOM   4193  HA  GLU A 278     -23.403 -12.588  -8.269  1.00  0.46           H  
ATOM   4194  HB3 GLU A 278     -20.743 -12.660  -6.829  1.00  0.46           H  
ATOM   4195  HB2 GLU A 278     -21.484 -13.872  -7.835  1.00  0.46           H  
ATOM   4196  HG3 GLU A 278     -23.297 -14.156  -6.028  1.00  0.46           H  
ATOM   4197  HG2 GLU A 278     -22.353 -13.104  -5.005  1.00  0.46           H  
ATOM   4198  N   TYR A 279     -22.814  -9.896  -6.558  1.00  0.54           N  
ATOM   4199  CA  TYR A 279     -23.398  -8.833  -5.737  1.00  0.54           C  
ATOM   4200  C   TYR A 279     -24.774  -8.335  -6.244  1.00  0.54           C  
ATOM   4201  O   TYR A 279     -25.552  -7.830  -5.434  1.00  0.54           O  
ATOM   4202  CB  TYR A 279     -22.365  -7.684  -5.650  1.00  0.54           C  
ATOM   4203  CG  TYR A 279     -22.626  -6.612  -4.601  1.00  0.54           C  
ATOM   4204  CD1 TYR A 279     -23.364  -5.451  -4.923  1.00  0.54           C  
ATOM   4205  CD2 TYR A 279     -22.100  -6.762  -3.301  1.00  0.54           C  
ATOM   4206  CE1 TYR A 279     -23.575  -4.454  -3.950  1.00  0.54           C  
ATOM   4207  CE2 TYR A 279     -22.304  -5.761  -2.332  1.00  0.54           C  
ATOM   4208  CZ  TYR A 279     -23.042  -4.606  -2.654  1.00  0.54           C  
ATOM   4209  OH  TYR A 279     -23.239  -3.638  -1.713  1.00  0.54           O  
ATOM   4210  H   TYR A 279     -21.972  -9.651  -7.058  1.00  0.54           H  
ATOM   4211  HA  TYR A 279     -23.545  -9.239  -4.734  1.00  0.54           H  
ATOM   4212  HB3 TYR A 279     -22.251  -7.206  -6.624  1.00  0.54           H  
ATOM   4213  HB2 TYR A 279     -21.385  -8.107  -5.423  1.00  0.54           H  
ATOM   4214  HD1 TYR A 279     -23.769  -5.325  -5.916  1.00  0.54           H  
ATOM   4215  HD2 TYR A 279     -21.528  -7.642  -3.044  1.00  0.54           H  
ATOM   4216  HE1 TYR A 279     -24.144  -3.571  -4.200  1.00  0.54           H  
ATOM   4217  HE2 TYR A 279     -21.891  -5.884  -1.341  1.00  0.54           H  
ATOM   4218  HH  TYR A 279     -23.711  -2.872  -2.046  1.00  0.54           H  
ATOM   4219  N   SER A 280     -25.052  -8.480  -7.555  1.00  0.57           N  
ATOM   4220  CA  SER A 280     -26.291  -8.027  -8.191  1.00  0.57           C  
ATOM   4221  C   SER A 280     -27.474  -9.026  -8.064  1.00  0.57           C  
ATOM   4222  O   SER A 280     -28.493  -8.610  -7.510  1.00  0.57           O  
ATOM   4223  CB  SER A 280     -25.993  -7.486  -9.611  1.00  0.57           C  
ATOM   4224  OG  SER A 280     -27.166  -7.186 -10.341  1.00  0.57           O  
ATOM   4225  H   SER A 280     -24.377  -8.927  -8.163  1.00  0.57           H  
ATOM   4226  HA  SER A 280     -26.610  -7.145  -7.641  1.00  0.57           H  
ATOM   4227  HB3 SER A 280     -25.366  -8.151 -10.200  1.00  0.57           H  
ATOM   4228  HB2 SER A 280     -25.418  -6.563  -9.525  1.00  0.57           H  
ATOM   4229  HG  SER A 280     -27.602  -8.008 -10.581  1.00  0.57           H  
ATOM   4230  N   PRO A 281     -27.353 -10.302  -8.519  1.00  0.53           N  
ATOM   4231  CA  PRO A 281     -28.428 -11.309  -8.368  1.00  0.53           C  
ATOM   4232  C   PRO A 281     -28.823 -11.695  -6.934  1.00  0.53           C  
ATOM   4233  O   PRO A 281     -29.959 -12.122  -6.742  1.00  0.53           O  
ATOM   4234  CB  PRO A 281     -27.884 -12.560  -9.085  1.00  0.53           C  
ATOM   4235  CG  PRO A 281     -26.865 -12.034 -10.068  1.00  0.53           C  
ATOM   4236  CD  PRO A 281     -26.264 -10.855  -9.323  1.00  0.53           C  
ATOM   4237  HA  PRO A 281     -29.305 -10.935  -8.896  1.00  0.53           H  
ATOM   4238  HB3 PRO A 281     -28.665 -13.144  -9.571  1.00  0.53           H  
ATOM   4239  HB2 PRO A 281     -27.381 -13.224  -8.380  1.00  0.53           H  
ATOM   4240  HG3 PRO A 281     -27.375 -11.677 -10.962  1.00  0.53           H  
ATOM   4241  HG2 PRO A 281     -26.127 -12.778 -10.372  1.00  0.53           H  
ATOM   4242  HD2 PRO A 281     -25.473 -11.192  -8.657  1.00  0.53           H  
ATOM   4243  HD3 PRO A 281     -25.854 -10.166 -10.051  1.00  0.53           H  
ATOM   4244  N   LYS A 282     -27.861 -11.608  -5.994  1.00  0.50           N  
ATOM   4245  CA  LYS A 282     -27.854 -12.275  -4.686  1.00  0.50           C  
ATOM   4246  C   LYS A 282     -27.604 -13.778  -4.929  1.00  0.50           C  
ATOM   4247  O   LYS A 282     -26.459 -14.143  -5.196  1.00  0.50           O  
ATOM   4248  CB  LYS A 282     -29.108 -11.951  -3.824  1.00  0.50           C  
ATOM   4249  CG  LYS A 282     -29.329 -10.445  -3.580  1.00  0.50           C  
ATOM   4250  CD  LYS A 282     -30.645 -10.158  -2.840  1.00  0.50           C  
ATOM   4251  CE  LYS A 282     -30.907  -8.654  -2.655  1.00  0.50           C  
ATOM   4252  NZ  LYS A 282     -32.229  -8.394  -2.058  1.00  0.50           N1+
ATOM   4253  H   LYS A 282     -26.967 -11.223  -6.266  1.00  0.50           H  
ATOM   4254  HA  LYS A 282     -26.981 -11.894  -4.155  1.00  0.50           H  
ATOM   4255  HB3 LYS A 282     -29.014 -12.451  -2.859  1.00  0.50           H  
ATOM   4256  HB2 LYS A 282     -30.009 -12.364  -4.274  1.00  0.50           H  
ATOM   4257  HG3 LYS A 282     -29.338  -9.911  -4.530  1.00  0.50           H  
ATOM   4258  HG2 LYS A 282     -28.487 -10.044  -3.017  1.00  0.50           H  
ATOM   4259  HD3 LYS A 282     -30.622 -10.650  -1.866  1.00  0.50           H  
ATOM   4260  HD2 LYS A 282     -31.468 -10.613  -3.393  1.00  0.50           H  
ATOM   4261  HE3 LYS A 282     -30.856  -8.138  -3.615  1.00  0.50           H  
ATOM   4262  HE2 LYS A 282     -30.149  -8.213  -2.010  1.00  0.50           H  
ATOM   4263  HZ1 LYS A 282     -32.360  -7.398  -1.950  1.00  0.50           H  
ATOM   4264  HZ2 LYS A 282     -32.950  -8.763  -2.662  1.00  0.50           H  
ATOM   4265  HZ3 LYS A 282     -32.288  -8.839  -1.153  1.00  0.50           H  
ATOM   4266  N   LYS A 283     -28.668 -14.602  -4.910  1.00  0.46           N  
ATOM   4267  CA  LYS A 283     -28.648 -15.963  -5.451  1.00  0.46           C  
ATOM   4268  C   LYS A 283     -28.934 -15.901  -6.964  1.00  0.46           C  
ATOM   4269  O   LYS A 283     -29.809 -15.144  -7.387  1.00  0.46           O  
ATOM   4270  CB  LYS A 283     -29.675 -16.834  -4.696  1.00  0.46           C  
ATOM   4271  CG  LYS A 283     -29.599 -18.331  -5.061  1.00  0.46           C  
ATOM   4272  CD  LYS A 283     -30.622 -19.217  -4.329  1.00  0.46           C  
ATOM   4273  CE  LYS A 283     -30.339 -19.384  -2.826  1.00  0.46           C  
ATOM   4274  NZ  LYS A 283     -31.301 -20.302  -2.190  1.00  0.46           N1+
ATOM   4275  H   LYS A 283     -29.583 -14.222  -4.717  1.00  0.46           H  
ATOM   4276  HA  LYS A 283     -27.658 -16.398  -5.295  1.00  0.46           H  
ATOM   4277  HB3 LYS A 283     -30.684 -16.458  -4.875  1.00  0.46           H  
ATOM   4278  HB2 LYS A 283     -29.496 -16.726  -3.625  1.00  0.46           H  
ATOM   4279  HG3 LYS A 283     -28.593 -18.703  -4.860  1.00  0.46           H  
ATOM   4280  HG2 LYS A 283     -29.745 -18.456  -6.132  1.00  0.46           H  
ATOM   4281  HD3 LYS A 283     -30.643 -20.193  -4.816  1.00  0.46           H  
ATOM   4282  HD2 LYS A 283     -31.617 -18.794  -4.465  1.00  0.46           H  
ATOM   4283  HE3 LYS A 283     -30.391 -18.424  -2.313  1.00  0.46           H  
ATOM   4284  HE2 LYS A 283     -29.333 -19.777  -2.674  1.00  0.46           H  
ATOM   4285  HZ1 LYS A 283     -31.248 -21.208  -2.633  1.00  0.46           H  
ATOM   4286  HZ2 LYS A 283     -31.082 -20.396  -1.209  1.00  0.46           H  
ATOM   4287  HZ3 LYS A 283     -32.237 -19.935  -2.291  1.00  0.46           H  
ATOM   4288  N   TRP A 284     -28.179 -16.685  -7.747  1.00  0.40           N  
ATOM   4289  CA  TRP A 284     -28.160 -16.602  -9.210  1.00  0.40           C  
ATOM   4290  C   TRP A 284     -29.416 -17.179  -9.889  1.00  0.40           C  
ATOM   4291  O   TRP A 284     -29.930 -16.551 -10.812  1.00  0.40           O  
ATOM   4292  CB  TRP A 284     -26.895 -17.296  -9.759  1.00  0.40           C  
ATOM   4293  CG  TRP A 284     -25.552 -16.906  -9.201  1.00  0.40           C  
ATOM   4294  CD1 TRP A 284     -25.257 -15.793  -8.486  1.00  0.40           C  
ATOM   4295  CD2 TRP A 284     -24.282 -17.606  -9.378  1.00  0.40           C  
ATOM   4296  NE1 TRP A 284     -23.915 -15.786  -8.172  1.00  0.40           N  
ATOM   4297  CE2 TRP A 284     -23.258 -16.874  -8.704  1.00  0.40           C  
ATOM   4298  CE3 TRP A 284     -23.888 -18.786 -10.053  1.00  0.40           C  
ATOM   4299  CZ2 TRP A 284     -21.918 -17.298  -8.686  1.00  0.40           C  
ATOM   4300  CZ3 TRP A 284     -22.542 -19.207 -10.065  1.00  0.40           C  
ATOM   4301  CH2 TRP A 284     -21.560 -18.471  -9.375  1.00  0.40           C  
ATOM   4302  H   TRP A 284     -27.481 -17.283  -7.329  1.00  0.40           H  
ATOM   4303  HA  TRP A 284     -28.097 -15.546  -9.478  1.00  0.40           H  
ATOM   4304  HB3 TRP A 284     -26.852 -17.150 -10.839  1.00  0.40           H  
ATOM   4305  HB2 TRP A 284     -26.983 -18.374  -9.610  1.00  0.40           H  
ATOM   4306  HD1 TRP A 284     -25.971 -15.038  -8.193  1.00  0.40           H  
ATOM   4307  HE1 TRP A 284     -23.489 -15.057  -7.615  1.00  0.40           H  
ATOM   4308  HE3 TRP A 284     -24.629 -19.363 -10.585  1.00  0.40           H  
ATOM   4309  HZ2 TRP A 284     -21.173 -16.721  -8.157  1.00  0.40           H  
ATOM   4310  HZ3 TRP A 284     -22.267 -20.101 -10.604  1.00  0.40           H  
ATOM   4311  HH2 TRP A 284     -20.534 -18.808  -9.381  1.00  0.40           H  
ATOM   4312  N   ASN A 285     -29.864 -18.366  -9.444  1.00  0.39           N  
ATOM   4313  CA  ASN A 285     -30.913 -19.157 -10.106  1.00  0.39           C  
ATOM   4314  C   ASN A 285     -32.334 -18.540 -10.080  1.00  0.39           C  
ATOM   4315  O   ASN A 285     -32.991 -18.613 -11.119  1.00  0.39           O  
ATOM   4316  CB  ASN A 285     -30.943 -20.622  -9.594  1.00  0.39           C  
ATOM   4317  CG  ASN A 285     -29.608 -21.366  -9.723  1.00  0.39           C  
ATOM   4318  OD1 ASN A 285     -28.662 -21.079  -8.992  1.00  0.39           O  
ATOM   4319  ND2 ASN A 285     -29.533 -22.344 -10.628  1.00  0.39           N  
ATOM   4320  H   ASN A 285     -29.382 -18.820  -8.681  1.00  0.39           H  
ATOM   4321  HA  ASN A 285     -30.624 -19.204 -11.158  1.00  0.39           H  
ATOM   4322  HB3 ASN A 285     -31.708 -21.182 -10.135  1.00  0.39           H  
ATOM   4323  HB2 ASN A 285     -31.237 -20.667  -8.547  1.00  0.39           H  
ATOM   4324 HD22 ASN A 285     -28.675 -22.867 -10.734  1.00  0.39           H  
ATOM   4325 HD21 ASN A 285     -30.326 -22.574 -11.210  1.00  0.39           H  
ATOM   4326  N   PRO A 286     -32.788 -17.914  -8.964  1.00  0.49           N  
ATOM   4327  CA  PRO A 286     -34.101 -17.238  -8.928  1.00  0.49           C  
ATOM   4328  C   PRO A 286     -34.203 -15.923  -9.720  1.00  0.49           C  
ATOM   4329  O   PRO A 286     -35.326 -15.471  -9.932  1.00  0.49           O  
ATOM   4330  CB  PRO A 286     -34.360 -16.975  -7.431  1.00  0.49           C  
ATOM   4331  CG  PRO A 286     -33.418 -17.905  -6.693  1.00  0.49           C  
ATOM   4332  CD  PRO A 286     -32.215 -17.966  -7.619  1.00  0.49           C  
ATOM   4333  HA  PRO A 286     -34.852 -17.936  -9.301  1.00  0.49           H  
ATOM   4334  HB3 PRO A 286     -35.402 -17.138  -7.152  1.00  0.49           H  
ATOM   4335  HB2 PRO A 286     -34.114 -15.944  -7.166  1.00  0.49           H  
ATOM   4336  HG3 PRO A 286     -33.868 -18.896  -6.616  1.00  0.49           H  
ATOM   4337  HG2 PRO A 286     -33.179 -17.559  -5.688  1.00  0.49           H  
ATOM   4338  HD2 PRO A 286     -31.583 -17.090  -7.477  1.00  0.49           H  
ATOM   4339  HD3 PRO A 286     -31.623 -18.854  -7.415  1.00  0.49           H  
ATOM   4340  N   ASP A 287     -33.055 -15.318 -10.083  1.00  0.49           N  
ATOM   4341  CA  ASP A 287     -32.937 -13.969 -10.641  1.00  0.49           C  
ATOM   4342  C   ASP A 287     -33.592 -13.857 -12.036  1.00  0.49           C  
ATOM   4343  O   ASP A 287     -32.950 -14.164 -13.041  1.00  0.49           O  
ATOM   4344  CB  ASP A 287     -31.451 -13.519 -10.656  1.00  0.49           C  
ATOM   4345  CG  ASP A 287     -31.202 -12.030 -10.956  1.00  0.49           C  
ATOM   4346  OD1 ASP A 287     -30.151 -11.744 -11.569  1.00  0.49           O  
ATOM   4347  OD2 ASP A 287     -31.975 -11.189 -10.443  1.00  0.49           O1-
ATOM   4348  H   ASP A 287     -32.178 -15.777  -9.886  1.00  0.49           H  
ATOM   4349  HA  ASP A 287     -33.485 -13.316  -9.959  1.00  0.49           H  
ATOM   4350  HB3 ASP A 287     -30.890 -14.134 -11.362  1.00  0.49           H  
ATOM   4351  HB2 ASP A 287     -31.006 -13.738  -9.684  1.00  0.49           H  
ATOM   4352  N   GLY A 288     -34.862 -13.423 -12.054  1.00  0.51           N  
ATOM   4353  CA  GLY A 288     -35.679 -13.258 -13.254  1.00  0.51           C  
ATOM   4354  C   GLY A 288     -36.364 -14.570 -13.669  1.00  0.51           C  
ATOM   4355  O   GLY A 288     -35.956 -15.668 -13.288  1.00  0.51           O  
ATOM   4356  H   GLY A 288     -35.320 -13.243 -11.171  1.00  0.51           H  
ATOM   4357  HA3 GLY A 288     -35.085 -12.873 -14.082  1.00  0.51           H  
ATOM   4358  HA2 GLY A 288     -36.444 -12.515 -13.037  1.00  0.51           H  
ATOM   4359  N   LYS A 289     -37.423 -14.421 -14.481  1.00  0.56           N  
ATOM   4360  CA  LYS A 289     -38.264 -15.493 -15.025  1.00  0.56           C  
ATOM   4361  C   LYS A 289     -38.370 -15.246 -16.540  1.00  0.56           C  
ATOM   4362  O   LYS A 289     -39.435 -14.884 -17.039  1.00  0.56           O  
ATOM   4363  CB  LYS A 289     -39.630 -15.469 -14.293  1.00  0.56           C  
ATOM   4364  CG  LYS A 289     -39.511 -15.782 -12.790  1.00  0.56           C  
ATOM   4365  CD  LYS A 289     -40.799 -15.541 -11.993  1.00  0.56           C  
ATOM   4366  CE  LYS A 289     -40.534 -15.688 -10.486  1.00  0.56           C  
ATOM   4367  NZ  LYS A 289     -41.675 -15.244  -9.669  1.00  0.56           N1+
ATOM   4368  H   LYS A 289     -37.698 -13.488 -14.751  1.00  0.56           H  
ATOM   4369  HA  LYS A 289     -37.796 -16.469 -14.881  1.00  0.56           H  
ATOM   4370  HB3 LYS A 289     -40.312 -16.188 -14.749  1.00  0.56           H  
ATOM   4371  HB2 LYS A 289     -40.089 -14.487 -14.422  1.00  0.56           H  
ATOM   4372  HG3 LYS A 289     -38.735 -15.162 -12.343  1.00  0.56           H  
ATOM   4373  HG2 LYS A 289     -39.183 -16.814 -12.658  1.00  0.56           H  
ATOM   4374  HD3 LYS A 289     -41.563 -16.251 -12.311  1.00  0.56           H  
ATOM   4375  HD2 LYS A 289     -41.183 -14.545 -12.217  1.00  0.56           H  
ATOM   4376  HE3 LYS A 289     -39.673 -15.083 -10.206  1.00  0.56           H  
ATOM   4377  HE2 LYS A 289     -40.290 -16.721 -10.237  1.00  0.56           H  
ATOM   4378  HZ1 LYS A 289     -42.481 -15.824  -9.853  1.00  0.56           H  
ATOM   4379  HZ2 LYS A 289     -41.419 -15.309  -8.693  1.00  0.56           H  
ATOM   4380  HZ3 LYS A 289     -41.885 -14.282  -9.890  1.00  0.56           H  
ATOM   4381  N   LEU A 290     -37.206 -15.324 -17.208  1.00  0.72           N  
ATOM   4382  CA  LEU A 290     -36.853 -14.423 -18.304  1.00  0.72           C  
ATOM   4383  C   LEU A 290     -35.974 -15.116 -19.374  1.00  0.72           C  
ATOM   4384  O   LEU A 290     -35.066 -15.869 -19.022  1.00  0.72           O  
ATOM   4385  CB  LEU A 290     -36.141 -13.198 -17.652  1.00  0.72           C  
ATOM   4386  CG  LEU A 290     -34.620 -13.291 -17.333  1.00  0.72           C  
ATOM   4387  CD1 LEU A 290     -34.112 -11.987 -16.706  1.00  0.72           C  
ATOM   4388  CD2 LEU A 290     -34.157 -14.504 -16.491  1.00  0.72           C  
ATOM   4389  H   LEU A 290     -36.406 -15.718 -16.733  1.00  0.72           H  
ATOM   4390  HA  LEU A 290     -37.773 -14.054 -18.752  1.00  0.72           H  
ATOM   4391  HB3 LEU A 290     -36.683 -12.896 -16.755  1.00  0.72           H  
ATOM   4392  HB2 LEU A 290     -36.267 -12.357 -18.336  1.00  0.72           H  
ATOM   4393  HG  LEU A 290     -34.123 -13.368 -18.297  1.00  0.72           H  
ATOM   4394 HD11 LEU A 290     -33.444 -12.135 -15.860  1.00  0.72           H  
ATOM   4395 HD12 LEU A 290     -33.545 -11.429 -17.447  1.00  0.72           H  
ATOM   4396 HD13 LEU A 290     -34.930 -11.361 -16.352  1.00  0.72           H  
ATOM   4397 HD21 LEU A 290     -33.584 -14.230 -15.608  1.00  0.72           H  
ATOM   4398 HD22 LEU A 290     -34.969 -15.126 -16.132  1.00  0.72           H  
ATOM   4399 HD23 LEU A 290     -33.503 -15.138 -17.085  1.00  0.72           H  
ATOM   4400  N   PRO A 291     -36.186 -14.783 -20.667  1.00  0.78           N  
ATOM   4401  CA  PRO A 291     -35.115 -14.758 -21.676  1.00  0.78           C  
ATOM   4402  C   PRO A 291     -34.201 -13.532 -21.466  1.00  0.78           C  
ATOM   4403  O   PRO A 291     -34.669 -12.402 -21.615  1.00  0.78           O  
ATOM   4404  CB  PRO A 291     -35.874 -14.671 -23.026  1.00  0.78           C  
ATOM   4405  CG  PRO A 291     -37.351 -14.825 -22.693  1.00  0.78           C  
ATOM   4406  CD  PRO A 291     -37.437 -14.338 -21.256  1.00  0.78           C  
ATOM   4407  HA  PRO A 291     -34.542 -15.684 -21.628  1.00  0.78           H  
ATOM   4408  HB3 PRO A 291     -35.548 -15.427 -23.738  1.00  0.78           H  
ATOM   4409  HB2 PRO A 291     -35.726 -13.708 -23.516  1.00  0.78           H  
ATOM   4410  HG3 PRO A 291     -37.622 -15.881 -22.731  1.00  0.78           H  
ATOM   4411  HG2 PRO A 291     -38.008 -14.282 -23.374  1.00  0.78           H  
ATOM   4412  HD2 PRO A 291     -37.434 -13.253 -21.217  1.00  0.78           H  
ATOM   4413  HD3 PRO A 291     -38.332 -14.721 -20.765  1.00  0.78           H  
ATOM   4414  N   ILE A 292     -32.919 -13.760 -21.141  1.00  0.77           N  
ATOM   4415  CA  ILE A 292     -31.905 -12.699 -21.156  1.00  0.77           C  
ATOM   4416  C   ILE A 292     -31.385 -12.510 -22.602  1.00  0.77           C  
ATOM   4417  O   ILE A 292     -31.268 -13.486 -23.344  1.00  0.77           O  
ATOM   4418  CB  ILE A 292     -30.717 -13.003 -20.180  1.00  0.77           C  
ATOM   4419  CG1 ILE A 292     -31.207 -13.041 -18.717  1.00  0.77           C  
ATOM   4420  CG2 ILE A 292     -29.529 -12.021 -20.300  1.00  0.77           C  
ATOM   4421  CD1 ILE A 292     -30.139 -13.425 -17.684  1.00  0.77           C  
ATOM   4422  H   ILE A 292     -32.587 -14.704 -21.005  1.00  0.77           H  
ATOM   4423  HA  ILE A 292     -32.360 -11.761 -20.832  1.00  0.77           H  
ATOM   4424  HB  ILE A 292     -30.338 -13.999 -20.397  1.00  0.77           H  
ATOM   4425 HG13 ILE A 292     -32.016 -13.763 -18.627  1.00  0.77           H  
ATOM   4426 HG12 ILE A 292     -31.618 -12.068 -18.452  1.00  0.77           H  
ATOM   4427 HG21 ILE A 292     -28.731 -12.249 -19.595  1.00  0.77           H  
ATOM   4428 HG22 ILE A 292     -29.069 -12.070 -21.281  1.00  0.77           H  
ATOM   4429 HG23 ILE A 292     -29.845 -10.992 -20.126  1.00  0.77           H  
ATOM   4430 HD11 ILE A 292     -30.599 -13.845 -16.790  1.00  0.77           H  
ATOM   4431 HD12 ILE A 292     -29.449 -14.167 -18.088  1.00  0.77           H  
ATOM   4432 HD13 ILE A 292     -29.557 -12.557 -17.372  1.00  0.77           H  
ATOM   4433  N   ILE A 293     -31.070 -11.259 -22.968  1.00  0.79           N  
ATOM   4434  CA  ILE A 293     -30.299 -10.917 -24.162  1.00  0.79           C  
ATOM   4435  C   ILE A 293     -29.029 -10.212 -23.662  1.00  0.79           C  
ATOM   4436  O   ILE A 293     -29.060  -9.009 -23.407  1.00  0.79           O  
ATOM   4437  CB  ILE A 293     -31.098 -10.013 -25.157  1.00  0.79           C  
ATOM   4438  CG1 ILE A 293     -32.306 -10.794 -25.730  1.00  0.79           C  
ATOM   4439  CG2 ILE A 293     -30.239  -9.436 -26.312  1.00  0.79           C  
ATOM   4440  CD1 ILE A 293     -33.200  -9.983 -26.679  1.00  0.79           C  
ATOM   4441  H   ILE A 293     -31.257 -10.493 -22.333  1.00  0.79           H  
ATOM   4442  HA  ILE A 293     -29.989 -11.819 -24.687  1.00  0.79           H  
ATOM   4443  HB  ILE A 293     -31.499  -9.168 -24.596  1.00  0.79           H  
ATOM   4444 HG13 ILE A 293     -32.927 -11.173 -24.918  1.00  0.79           H  
ATOM   4445 HG12 ILE A 293     -31.942 -11.675 -26.259  1.00  0.79           H  
ATOM   4446 HG21 ILE A 293     -30.823  -8.779 -26.957  1.00  0.79           H  
ATOM   4447 HG22 ILE A 293     -29.401  -8.834 -25.966  1.00  0.79           H  
ATOM   4448 HG23 ILE A 293     -29.836 -10.230 -26.938  1.00  0.79           H  
ATOM   4449 HD11 ILE A 293     -34.179 -10.449 -26.785  1.00  0.79           H  
ATOM   4450 HD12 ILE A 293     -33.353  -8.966 -26.316  1.00  0.79           H  
ATOM   4451 HD13 ILE A 293     -32.762  -9.926 -27.675  1.00  0.79           H  
ATOM   4452  N   HIS A 294     -27.960 -11.001 -23.458  1.00  0.76           N  
ATOM   4453  CA  HIS A 294     -26.699 -10.540 -22.878  1.00  0.76           C  
ATOM   4454  C   HIS A 294     -25.791  -9.983 -23.985  1.00  0.76           C  
ATOM   4455  O   HIS A 294     -25.280 -10.742 -24.809  1.00  0.76           O  
ATOM   4456  CB  HIS A 294     -26.041 -11.691 -22.084  1.00  0.76           C  
ATOM   4457  CG  HIS A 294     -25.035 -11.286 -21.026  1.00  0.76           C  
ATOM   4458  ND1 HIS A 294     -24.856 -12.030 -19.853  1.00  0.76           N  
ATOM   4459  CD2 HIS A 294     -24.137 -10.235 -21.016  1.00  0.76           C  
ATOM   4460  CE1 HIS A 294     -23.870 -11.423 -19.206  1.00  0.76           C  
ATOM   4461  NE2 HIS A 294     -23.401 -10.354 -19.850  1.00  0.76           N  
ATOM   4462  H   HIS A 294     -28.015 -11.984 -23.681  1.00  0.76           H  
ATOM   4463  HA  HIS A 294     -26.926  -9.749 -22.163  1.00  0.76           H  
ATOM   4464  HB3 HIS A 294     -25.569 -12.402 -22.761  1.00  0.76           H  
ATOM   4465  HB2 HIS A 294     -26.809 -12.257 -21.560  1.00  0.76           H  
ATOM   4466  HD2 HIS A 294     -23.948  -9.446 -21.728  1.00  0.76           H  
ATOM   4467  HE1 HIS A 294     -23.484 -11.755 -18.254  1.00  0.76           H  
ATOM   4468  HE2 HIS A 294     -22.662  -9.742 -19.533  1.00  0.76           H  
ATOM   4469  N   ILE A 295     -25.619  -8.655 -23.951  1.00  0.77           N  
ATOM   4470  CA  ILE A 295     -24.724  -7.880 -24.804  1.00  0.77           C  
ATOM   4471  C   ILE A 295     -23.574  -7.400 -23.893  1.00  0.77           C  
ATOM   4472  O   ILE A 295     -23.844  -6.891 -22.806  1.00  0.77           O  
ATOM   4473  CB  ILE A 295     -25.439  -6.618 -25.399  1.00  0.77           C  
ATOM   4474  CG1 ILE A 295     -26.893  -6.911 -25.857  1.00  0.77           C  
ATOM   4475  CG2 ILE A 295     -24.628  -5.986 -26.553  1.00  0.77           C  
ATOM   4476  CD1 ILE A 295     -27.618  -5.734 -26.527  1.00  0.77           C  
ATOM   4477  H   ILE A 295     -26.120  -8.112 -23.257  1.00  0.77           H  
ATOM   4478  HA  ILE A 295     -24.321  -8.501 -25.602  1.00  0.77           H  
ATOM   4479  HB  ILE A 295     -25.508  -5.859 -24.620  1.00  0.77           H  
ATOM   4480 HG13 ILE A 295     -27.501  -7.233 -25.013  1.00  0.77           H  
ATOM   4481 HG12 ILE A 295     -26.888  -7.754 -26.539  1.00  0.77           H  
ATOM   4482 HG21 ILE A 295     -24.953  -4.964 -26.750  1.00  0.77           H  
ATOM   4483 HG22 ILE A 295     -23.559  -5.950 -26.347  1.00  0.77           H  
ATOM   4484 HG23 ILE A 295     -24.763  -6.536 -27.482  1.00  0.77           H  
ATOM   4485 HD11 ILE A 295     -28.697  -5.820 -26.393  1.00  0.77           H  
ATOM   4486 HD12 ILE A 295     -27.311  -4.778 -26.108  1.00  0.77           H  
ATOM   4487 HD13 ILE A 295     -27.420  -5.712 -27.598  1.00  0.77           H  
ATOM   4488  N   GLY A 296     -22.319  -7.593 -24.323  1.00  0.77           N  
ATOM   4489  CA  GLY A 296     -21.138  -7.240 -23.531  1.00  0.77           C  
ATOM   4490  C   GLY A 296     -19.884  -7.552 -24.354  1.00  0.77           C  
ATOM   4491  O   GLY A 296     -19.940  -8.344 -25.289  1.00  0.77           O  
ATOM   4492  H   GLY A 296     -22.151  -8.019 -25.224  1.00  0.77           H  
ATOM   4493  HA3 GLY A 296     -21.117  -7.811 -22.601  1.00  0.77           H  
ATOM   4494  HA2 GLY A 296     -21.161  -6.179 -23.281  1.00  0.77           H  
ATOM   4495  N   MET A 297     -18.751  -6.911 -24.027  1.00  0.72           N  
ATOM   4496  CA  MET A 297     -17.531  -6.941 -24.847  1.00  0.72           C  
ATOM   4497  C   MET A 297     -16.668  -8.198 -24.652  1.00  0.72           C  
ATOM   4498  O   MET A 297     -16.132  -8.711 -25.634  1.00  0.72           O  
ATOM   4499  CB  MET A 297     -16.702  -5.664 -24.592  1.00  0.72           C  
ATOM   4500  CG  MET A 297     -17.470  -4.388 -24.961  1.00  0.72           C  
ATOM   4501  SD  MET A 297     -16.560  -2.833 -24.791  1.00  0.72           S  
ATOM   4502  CE  MET A 297     -15.583  -2.887 -26.315  1.00  0.72           C  
ATOM   4503  H   MET A 297     -18.738  -6.290 -23.231  1.00  0.72           H  
ATOM   4504  HA  MET A 297     -17.830  -6.933 -25.897  1.00  0.72           H  
ATOM   4505  HB3 MET A 297     -15.778  -5.704 -25.171  1.00  0.72           H  
ATOM   4506  HB2 MET A 297     -16.397  -5.615 -23.546  1.00  0.72           H  
ATOM   4507  HG3 MET A 297     -18.378  -4.303 -24.363  1.00  0.72           H  
ATOM   4508  HG2 MET A 297     -17.781  -4.478 -25.997  1.00  0.72           H  
ATOM   4509  HE1 MET A 297     -14.961  -1.998 -26.403  1.00  0.72           H  
ATOM   4510  HE2 MET A 297     -14.937  -3.764 -26.325  1.00  0.72           H  
ATOM   4511  HE3 MET A 297     -16.236  -2.934 -27.183  1.00  0.72           H  
ATOM   4512  N   THR A 298     -16.543  -8.650 -23.396  1.00  0.68           N  
ATOM   4513  CA  THR A 298     -15.697  -9.771 -22.988  1.00  0.68           C  
ATOM   4514  C   THR A 298     -16.435 -11.114 -23.220  1.00  0.68           C  
ATOM   4515  O   THR A 298     -17.596 -11.221 -22.816  1.00  0.68           O  
ATOM   4516  CB  THR A 298     -15.405  -9.651 -21.471  1.00  0.68           C  
ATOM   4517  OG1 THR A 298     -14.755  -8.426 -21.218  1.00  0.68           O  
ATOM   4518  CG2 THR A 298     -14.513 -10.751 -20.867  1.00  0.68           C  
ATOM   4519  H   THR A 298     -17.025  -8.173 -22.648  1.00  0.68           H  
ATOM   4520  HA  THR A 298     -14.760  -9.699 -23.540  1.00  0.68           H  
ATOM   4521  HB  THR A 298     -16.351  -9.621 -20.933  1.00  0.68           H  
ATOM   4522  HG1 THR A 298     -13.848  -8.490 -21.528  1.00  0.68           H  
ATOM   4523 HG21 THR A 298     -14.273 -10.526 -19.827  1.00  0.68           H  
ATOM   4524 HG22 THR A 298     -15.000 -11.724 -20.877  1.00  0.68           H  
ATOM   4525 HG23 THR A 298     -13.567 -10.838 -21.404  1.00  0.68           H  
ATOM   4526  N   PRO A 299     -15.773 -12.105 -23.865  1.00  0.64           N  
ATOM   4527  CA  PRO A 299     -16.402 -13.401 -24.195  1.00  0.64           C  
ATOM   4528  C   PRO A 299     -16.774 -14.285 -22.983  1.00  0.64           C  
ATOM   4529  O   PRO A 299     -17.696 -15.092 -23.100  1.00  0.64           O  
ATOM   4530  CB  PRO A 299     -15.359 -14.084 -25.099  1.00  0.64           C  
ATOM   4531  CG  PRO A 299     -14.028 -13.500 -24.665  1.00  0.64           C  
ATOM   4532  CD  PRO A 299     -14.383 -12.060 -24.329  1.00  0.64           C  
ATOM   4533  HA  PRO A 299     -17.313 -13.228 -24.770  1.00  0.64           H  
ATOM   4534  HB3 PRO A 299     -15.540 -13.813 -26.139  1.00  0.64           H  
ATOM   4535  HB2 PRO A 299     -15.367 -15.173 -25.041  1.00  0.64           H  
ATOM   4536  HG3 PRO A 299     -13.247 -13.580 -25.422  1.00  0.64           H  
ATOM   4537  HG2 PRO A 299     -13.683 -14.018 -23.768  1.00  0.64           H  
ATOM   4538  HD2 PRO A 299     -13.688 -11.665 -23.588  1.00  0.64           H  
ATOM   4539  HD3 PRO A 299     -14.328 -11.434 -25.222  1.00  0.64           H  
ATOM   4540  N   ALA A 300     -16.060 -14.124 -21.855  1.00  0.58           N  
ATOM   4541  CA  ALA A 300     -16.239 -14.909 -20.632  1.00  0.58           C  
ATOM   4542  C   ALA A 300     -17.391 -14.432 -19.728  1.00  0.58           C  
ATOM   4543  O   ALA A 300     -17.939 -15.262 -19.001  1.00  0.58           O  
ATOM   4544  CB  ALA A 300     -14.918 -14.914 -19.848  1.00  0.58           C  
ATOM   4545  H   ALA A 300     -15.311 -13.447 -21.840  1.00  0.58           H  
ATOM   4546  HA  ALA A 300     -16.456 -15.941 -20.916  1.00  0.58           H  
ATOM   4547  HB1 ALA A 300     -15.004 -15.492 -18.927  1.00  0.58           H  
ATOM   4548  HB2 ALA A 300     -14.115 -15.359 -20.437  1.00  0.58           H  
ATOM   4549  HB3 ALA A 300     -14.609 -13.903 -19.576  1.00  0.58           H  
ATOM   4550  N   GLU A 301     -17.743 -13.131 -19.778  1.00  0.58           N  
ATOM   4551  CA  GLU A 301     -18.805 -12.529 -18.954  1.00  0.58           C  
ATOM   4552  C   GLU A 301     -20.227 -12.972 -19.353  1.00  0.58           C  
ATOM   4553  O   GLU A 301     -21.139 -12.891 -18.534  1.00  0.58           O  
ATOM   4554  CB  GLU A 301     -18.705 -10.986 -18.988  1.00  0.58           C  
ATOM   4555  CG  GLU A 301     -17.370 -10.371 -18.504  1.00  0.58           C  
ATOM   4556  CD  GLU A 301     -17.097 -10.358 -16.991  1.00  0.58           C  
ATOM   4557  OE1 GLU A 301     -17.776 -11.085 -16.235  1.00  0.58           O  
ATOM   4558  OE2 GLU A 301     -16.177  -9.602 -16.610  1.00  0.58           O1-
ATOM   4559  H   GLU A 301     -17.258 -12.506 -20.406  1.00  0.58           H  
ATOM   4560  HA  GLU A 301     -18.657 -12.873 -17.931  1.00  0.58           H  
ATOM   4561  HB3 GLU A 301     -19.525 -10.549 -18.414  1.00  0.58           H  
ATOM   4562  HB2 GLU A 301     -18.871 -10.652 -20.014  1.00  0.58           H  
ATOM   4563  HG3 GLU A 301     -17.333  -9.337 -18.850  1.00  0.58           H  
ATOM   4564  HG2 GLU A 301     -16.534 -10.882 -18.978  1.00  0.58           H  
ATOM   4565  N   ILE A 302     -20.379 -13.460 -20.590  1.00  0.65           N  
ATOM   4566  CA  ILE A 302     -21.571 -14.131 -21.098  1.00  0.65           C  
ATOM   4567  C   ILE A 302     -21.338 -15.634 -20.883  1.00  0.65           C  
ATOM   4568  O   ILE A 302     -20.524 -16.197 -21.608  1.00  0.65           O  
ATOM   4569  CB  ILE A 302     -21.742 -13.768 -22.601  1.00  0.65           C  
ATOM   4570  CG1 ILE A 302     -22.202 -12.299 -22.715  1.00  0.65           C  
ATOM   4571  CG2 ILE A 302     -22.682 -14.675 -23.422  1.00  0.65           C  
ATOM   4572  CD1 ILE A 302     -21.733 -11.569 -23.969  1.00  0.65           C  
ATOM   4573  H   ILE A 302     -19.578 -13.483 -21.204  1.00  0.65           H  
ATOM   4574  HA  ILE A 302     -22.462 -13.820 -20.548  1.00  0.65           H  
ATOM   4575  HB  ILE A 302     -20.757 -13.848 -23.065  1.00  0.65           H  
ATOM   4576 HG13 ILE A 302     -21.860 -11.718 -21.859  1.00  0.65           H  
ATOM   4577 HG12 ILE A 302     -23.286 -12.273 -22.682  1.00  0.65           H  
ATOM   4578 HG21 ILE A 302     -22.859 -14.262 -24.415  1.00  0.65           H  
ATOM   4579 HG22 ILE A 302     -22.258 -15.666 -23.574  1.00  0.65           H  
ATOM   4580 HG23 ILE A 302     -23.648 -14.789 -22.934  1.00  0.65           H  
ATOM   4581 HD11 ILE A 302     -21.247 -10.627 -23.716  1.00  0.65           H  
ATOM   4582 HD12 ILE A 302     -21.018 -12.177 -24.517  1.00  0.65           H  
ATOM   4583 HD13 ILE A 302     -22.570 -11.341 -24.629  1.00  0.65           H  
ATOM   4584  N   ASP A 303     -21.980 -16.186 -19.831  1.00  0.56           N  
ATOM   4585  CA  ASP A 303     -21.731 -17.471 -19.135  1.00  0.56           C  
ATOM   4586  C   ASP A 303     -21.251 -17.226 -17.681  1.00  0.56           C  
ATOM   4587  O   ASP A 303     -20.779 -18.157 -17.032  1.00  0.56           O  
ATOM   4588  CB  ASP A 303     -20.849 -18.491 -19.926  1.00  0.56           C  
ATOM   4589  CG  ASP A 303     -20.746 -19.969 -19.494  1.00  0.56           C  
ATOM   4590  OD1 ASP A 303     -19.844 -20.628 -20.058  1.00  0.56           O  
ATOM   4591  OD2 ASP A 303     -21.608 -20.458 -18.733  1.00  0.56           O1-
ATOM   4592  H   ASP A 303     -22.662 -15.605 -19.366  1.00  0.56           H  
ATOM   4593  HA  ASP A 303     -22.714 -17.919 -19.014  1.00  0.56           H  
ATOM   4594  HB3 ASP A 303     -19.837 -18.087 -19.937  1.00  0.56           H  
ATOM   4595  HB2 ASP A 303     -21.188 -18.517 -20.962  1.00  0.56           H  
ATOM   4596  N   SER A 304     -21.398 -15.991 -17.161  1.00  0.59           N  
ATOM   4597  CA  SER A 304     -21.064 -15.626 -15.779  1.00  0.59           C  
ATOM   4598  C   SER A 304     -21.883 -16.404 -14.728  1.00  0.59           C  
ATOM   4599  O   SER A 304     -21.285 -16.949 -13.798  1.00  0.59           O  
ATOM   4600  CB  SER A 304     -21.167 -14.098 -15.614  1.00  0.59           C  
ATOM   4601  OG  SER A 304     -20.913 -13.669 -14.292  1.00  0.59           O  
ATOM   4602  H   SER A 304     -21.759 -15.245 -17.738  1.00  0.59           H  
ATOM   4603  HA  SER A 304     -20.017 -15.884 -15.622  1.00  0.59           H  
ATOM   4604  HB3 SER A 304     -22.152 -13.747 -15.922  1.00  0.59           H  
ATOM   4605  HB2 SER A 304     -20.432 -13.606 -16.249  1.00  0.59           H  
ATOM   4606  HG  SER A 304     -20.933 -12.709 -14.274  1.00  0.59           H  
ATOM   4607  N   SER A 305     -23.215 -16.472 -14.911  1.00  0.57           N  
ATOM   4608  CA  SER A 305     -24.125 -17.138 -13.976  1.00  0.57           C  
ATOM   4609  C   SER A 305     -25.482 -17.557 -14.579  1.00  0.57           C  
ATOM   4610  O   SER A 305     -26.198 -18.301 -13.907  1.00  0.57           O  
ATOM   4611  CB  SER A 305     -24.304 -16.270 -12.706  1.00  0.57           C  
ATOM   4612  OG  SER A 305     -25.153 -15.158 -12.910  1.00  0.57           O  
ATOM   4613  H   SER A 305     -23.635 -16.003 -15.699  1.00  0.57           H  
ATOM   4614  HA  SER A 305     -23.646 -18.072 -13.673  1.00  0.57           H  
ATOM   4615  HB3 SER A 305     -23.350 -15.928 -12.303  1.00  0.57           H  
ATOM   4616  HB2 SER A 305     -24.762 -16.877 -11.932  1.00  0.57           H  
ATOM   4617  HG  SER A 305     -25.206 -14.660 -12.092  1.00  0.57           H  
ATOM   4618  N   TYR A 306     -25.839 -17.079 -15.786  1.00  0.55           N  
ATOM   4619  CA  TYR A 306     -27.176 -17.275 -16.359  1.00  0.55           C  
ATOM   4620  C   TYR A 306     -27.092 -17.342 -17.895  1.00  0.55           C  
ATOM   4621  O   TYR A 306     -26.207 -16.720 -18.484  1.00  0.55           O  
ATOM   4622  CB  TYR A 306     -28.102 -16.129 -15.875  1.00  0.55           C  
ATOM   4623  CG  TYR A 306     -29.541 -16.531 -15.588  1.00  0.55           C  
ATOM   4624  CD1 TYR A 306     -30.451 -16.767 -16.641  1.00  0.55           C  
ATOM   4625  CD2 TYR A 306     -29.980 -16.655 -14.252  1.00  0.55           C  
ATOM   4626  CE1 TYR A 306     -31.780 -17.136 -16.358  1.00  0.55           C  
ATOM   4627  CE2 TYR A 306     -31.315 -17.003 -13.969  1.00  0.55           C  
ATOM   4628  CZ  TYR A 306     -32.217 -17.245 -15.023  1.00  0.55           C  
ATOM   4629  OH  TYR A 306     -33.514 -17.573 -14.753  1.00  0.55           O  
ATOM   4630  H   TYR A 306     -25.216 -16.491 -16.318  1.00  0.55           H  
ATOM   4631  HA  TYR A 306     -27.578 -18.233 -16.021  1.00  0.55           H  
ATOM   4632  HB3 TYR A 306     -28.080 -15.288 -16.568  1.00  0.55           H  
ATOM   4633  HB2 TYR A 306     -27.713 -15.716 -14.942  1.00  0.55           H  
ATOM   4634  HD1 TYR A 306     -30.141 -16.657 -17.668  1.00  0.55           H  
ATOM   4635  HD2 TYR A 306     -29.297 -16.471 -13.435  1.00  0.55           H  
ATOM   4636  HE1 TYR A 306     -32.471 -17.315 -17.169  1.00  0.55           H  
ATOM   4637  HE2 TYR A 306     -31.643 -17.075 -12.943  1.00  0.55           H  
ATOM   4638  HH  TYR A 306     -33.724 -17.550 -13.816  1.00  0.55           H  
ATOM   4639  N   ALA A 307     -28.024 -18.097 -18.504  1.00  0.67           N  
ATOM   4640  CA  ALA A 307     -28.110 -18.340 -19.945  1.00  0.67           C  
ATOM   4641  C   ALA A 307     -28.976 -17.291 -20.675  1.00  0.67           C  
ATOM   4642  O   ALA A 307     -30.196 -17.322 -20.505  1.00  0.67           O  
ATOM   4643  CB  ALA A 307     -28.710 -19.743 -20.156  1.00  0.67           C  
ATOM   4644  H   ALA A 307     -28.725 -18.558 -17.942  1.00  0.67           H  
ATOM   4645  HA  ALA A 307     -27.114 -18.379 -20.367  1.00  0.67           H  
ATOM   4646  HB1 ALA A 307     -28.886 -19.941 -21.214  1.00  0.67           H  
ATOM   4647  HB2 ALA A 307     -28.033 -20.520 -19.805  1.00  0.67           H  
ATOM   4648  HB3 ALA A 307     -29.660 -19.863 -19.634  1.00  0.67           H  
ATOM   4649  N   PRO A 308     -28.368 -16.429 -21.525  1.00  0.70           N  
ATOM   4650  CA  PRO A 308     -29.120 -15.724 -22.579  1.00  0.70           C  
ATOM   4651  C   PRO A 308     -29.668 -16.661 -23.668  1.00  0.70           C  
ATOM   4652  O   PRO A 308     -28.937 -17.513 -24.172  1.00  0.70           O  
ATOM   4653  CB  PRO A 308     -28.110 -14.720 -23.156  1.00  0.70           C  
ATOM   4654  CG  PRO A 308     -26.760 -15.357 -22.892  1.00  0.70           C  
ATOM   4655  CD  PRO A 308     -26.959 -16.028 -21.542  1.00  0.70           C  
ATOM   4656  HA  PRO A 308     -29.954 -15.197 -22.127  1.00  0.70           H  
ATOM   4657  HB3 PRO A 308     -28.193 -13.782 -22.611  1.00  0.70           H  
ATOM   4658  HB2 PRO A 308     -28.264 -14.496 -24.213  1.00  0.70           H  
ATOM   4659  HG3 PRO A 308     -25.933 -14.650 -22.911  1.00  0.70           H  
ATOM   4660  HG2 PRO A 308     -26.569 -16.120 -23.647  1.00  0.70           H  
ATOM   4661  HD2 PRO A 308     -26.243 -16.833 -21.418  1.00  0.70           H  
ATOM   4662  HD3 PRO A 308     -26.801 -15.306 -20.739  1.00  0.70           H  
ATOM   4663  N   VAL A 309     -30.949 -16.456 -24.011  1.00  0.76           N  
ATOM   4664  CA  VAL A 309     -31.652 -17.155 -25.087  1.00  0.76           C  
ATOM   4665  C   VAL A 309     -31.201 -16.678 -26.486  1.00  0.76           C  
ATOM   4666  O   VAL A 309     -31.133 -17.500 -27.399  1.00  0.76           O  
ATOM   4667  CB  VAL A 309     -33.192 -16.994 -24.922  1.00  0.76           C  
ATOM   4668  CG1 VAL A 309     -34.047 -17.446 -26.125  1.00  0.76           C  
ATOM   4669  CG2 VAL A 309     -33.667 -17.732 -23.657  1.00  0.76           C  
ATOM   4670  H   VAL A 309     -31.466 -15.717 -23.553  1.00  0.76           H  
ATOM   4671  HA  VAL A 309     -31.410 -18.217 -25.013  1.00  0.76           H  
ATOM   4672  HB  VAL A 309     -33.401 -15.934 -24.771  1.00  0.76           H  
ATOM   4673 HG11 VAL A 309     -35.111 -17.394 -25.890  1.00  0.76           H  
ATOM   4674 HG12 VAL A 309     -33.895 -16.815 -27.000  1.00  0.76           H  
ATOM   4675 HG13 VAL A 309     -33.821 -18.475 -26.407  1.00  0.76           H  
ATOM   4676 HG21 VAL A 309     -34.742 -17.625 -23.508  1.00  0.76           H  
ATOM   4677 HG22 VAL A 309     -33.452 -18.799 -23.722  1.00  0.76           H  
ATOM   4678 HG23 VAL A 309     -33.177 -17.351 -22.761  1.00  0.76           H  
ATOM   4679  N   VAL A 310     -30.854 -15.385 -26.610  1.00  0.78           N  
ATOM   4680  CA  VAL A 310     -30.186 -14.816 -27.780  1.00  0.78           C  
ATOM   4681  C   VAL A 310     -29.039 -13.932 -27.258  1.00  0.78           C  
ATOM   4682  O   VAL A 310     -29.282 -12.785 -26.882  1.00  0.78           O  
ATOM   4683  CB  VAL A 310     -31.146 -13.966 -28.678  1.00  0.78           C  
ATOM   4684  CG1 VAL A 310     -30.436 -13.247 -29.847  1.00  0.78           C  
ATOM   4685  CG2 VAL A 310     -32.307 -14.800 -29.249  1.00  0.78           C  
ATOM   4686  H   VAL A 310     -30.938 -14.772 -25.812  1.00  0.78           H  
ATOM   4687  HA  VAL A 310     -29.746 -15.607 -28.391  1.00  0.78           H  
ATOM   4688  HB  VAL A 310     -31.604 -13.193 -28.059  1.00  0.78           H  
ATOM   4689 HG11 VAL A 310     -31.153 -12.734 -30.488  1.00  0.78           H  
ATOM   4690 HG12 VAL A 310     -29.731 -12.491 -29.507  1.00  0.78           H  
ATOM   4691 HG13 VAL A 310     -29.889 -13.956 -30.469  1.00  0.78           H  
ATOM   4692 HG21 VAL A 310     -32.941 -14.198 -29.901  1.00  0.78           H  
ATOM   4693 HG22 VAL A 310     -31.938 -15.644 -29.833  1.00  0.78           H  
ATOM   4694 HG23 VAL A 310     -32.947 -15.192 -28.460  1.00  0.78           H  
ATOM   4695  N   GLU A 311     -27.810 -14.479 -27.227  1.00  0.72           N  
ATOM   4696  CA  GLU A 311     -26.597 -13.710 -26.928  1.00  0.72           C  
ATOM   4697  C   GLU A 311     -26.199 -12.849 -28.141  1.00  0.72           C  
ATOM   4698  O   GLU A 311     -26.386 -13.273 -29.284  1.00  0.72           O  
ATOM   4699  CB  GLU A 311     -25.459 -14.653 -26.479  1.00  0.72           C  
ATOM   4700  CG  GLU A 311     -24.885 -15.605 -27.552  1.00  0.72           C  
ATOM   4701  CD  GLU A 311     -23.704 -16.421 -27.015  1.00  0.72           C  
ATOM   4702  OE1 GLU A 311     -22.567 -16.146 -27.459  1.00  0.72           O  
ATOM   4703  OE2 GLU A 311     -23.957 -17.307 -26.168  1.00  0.72           O1-
ATOM   4704  H   GLU A 311     -27.672 -15.436 -27.518  1.00  0.72           H  
ATOM   4705  HA  GLU A 311     -26.815 -13.045 -26.088  1.00  0.72           H  
ATOM   4706  HB3 GLU A 311     -25.816 -15.245 -25.637  1.00  0.72           H  
ATOM   4707  HB2 GLU A 311     -24.651 -14.042 -26.075  1.00  0.72           H  
ATOM   4708  HG3 GLU A 311     -24.558 -15.051 -28.433  1.00  0.72           H  
ATOM   4709  HG2 GLU A 311     -25.659 -16.292 -27.898  1.00  0.72           H  
ATOM   4710  N   VAL A 312     -25.676 -11.646 -27.864  1.00  0.74           N  
ATOM   4711  CA  VAL A 312     -25.310 -10.662 -28.883  1.00  0.74           C  
ATOM   4712  C   VAL A 312     -24.004  -9.987 -28.419  1.00  0.74           C  
ATOM   4713  O   VAL A 312     -23.993  -8.814 -28.056  1.00  0.74           O  
ATOM   4714  CB  VAL A 312     -26.446  -9.611 -29.107  1.00  0.74           C  
ATOM   4715  CG1 VAL A 312     -26.141  -8.592 -30.219  1.00  0.74           C  
ATOM   4716  CG2 VAL A 312     -27.809 -10.258 -29.408  1.00  0.74           C  
ATOM   4717  H   VAL A 312     -25.536 -11.364 -26.903  1.00  0.74           H  
ATOM   4718  HA  VAL A 312     -25.092 -11.153 -29.834  1.00  0.74           H  
ATOM   4719  HB  VAL A 312     -26.576  -9.051 -28.184  1.00  0.74           H  
ATOM   4720 HG11 VAL A 312     -26.959  -7.884 -30.326  1.00  0.74           H  
ATOM   4721 HG12 VAL A 312     -25.246  -7.999 -30.036  1.00  0.74           H  
ATOM   4722 HG13 VAL A 312     -26.017  -9.104 -31.171  1.00  0.74           H  
ATOM   4723 HG21 VAL A 312     -28.574  -9.511 -29.617  1.00  0.74           H  
ATOM   4724 HG22 VAL A 312     -27.742 -10.922 -30.268  1.00  0.74           H  
ATOM   4725 HG23 VAL A 312     -28.168 -10.843 -28.563  1.00  0.74           H  
ATOM   4726  N   VAL A 313     -22.918 -10.775 -28.373  1.00  0.70           N  
ATOM   4727  CA  VAL A 313     -21.636 -10.348 -27.804  1.00  0.70           C  
ATOM   4728  C   VAL A 313     -20.930  -9.304 -28.703  1.00  0.70           C  
ATOM   4729  O   VAL A 313     -20.892  -9.481 -29.921  1.00  0.70           O  
ATOM   4730  CB  VAL A 313     -20.661 -11.541 -27.614  1.00  0.70           C  
ATOM   4731  CG1 VAL A 313     -19.518 -11.189 -26.641  1.00  0.70           C  
ATOM   4732  CG2 VAL A 313     -21.357 -12.854 -27.200  1.00  0.70           C  
ATOM   4733  H   VAL A 313     -22.987 -11.742 -28.656  1.00  0.70           H  
ATOM   4734  HA  VAL A 313     -21.841  -9.901 -26.828  1.00  0.70           H  
ATOM   4735  HB  VAL A 313     -20.193 -11.755 -28.571  1.00  0.70           H  
ATOM   4736 HG11 VAL A 313     -18.962 -12.067 -26.321  1.00  0.70           H  
ATOM   4737 HG12 VAL A 313     -18.815 -10.483 -27.079  1.00  0.70           H  
ATOM   4738 HG13 VAL A 313     -19.900 -10.733 -25.735  1.00  0.70           H  
ATOM   4739 HG21 VAL A 313     -20.647 -13.589 -26.820  1.00  0.70           H  
ATOM   4740 HG22 VAL A 313     -22.115 -12.695 -26.438  1.00  0.70           H  
ATOM   4741 HG23 VAL A 313     -21.861 -13.311 -28.050  1.00  0.70           H  
ATOM   4742  N   GLY A 314     -20.384  -8.252 -28.074  1.00  0.74           N  
ATOM   4743  CA  GLY A 314     -19.750  -7.119 -28.742  1.00  0.74           C  
ATOM   4744  C   GLY A 314     -19.962  -5.829 -27.939  1.00  0.74           C  
ATOM   4745  O   GLY A 314     -20.648  -5.822 -26.915  1.00  0.74           O  
ATOM   4746  H   GLY A 314     -20.419  -8.212 -27.062  1.00  0.74           H  
ATOM   4747  HA3 GLY A 314     -20.198  -6.970 -29.722  1.00  0.74           H  
ATOM   4748  HA2 GLY A 314     -18.685  -7.307 -28.868  1.00  0.74           H  
ATOM   4749  N   ASP A 315     -19.380  -4.720 -28.436  1.00  0.69           N  
ATOM   4750  CA  ASP A 315     -19.603  -3.359 -27.933  1.00  0.69           C  
ATOM   4751  C   ASP A 315     -21.085  -2.981 -28.076  1.00  0.69           C  
ATOM   4752  O   ASP A 315     -21.668  -3.122 -29.154  1.00  0.69           O  
ATOM   4753  CB  ASP A 315     -18.691  -2.311 -28.627  1.00  0.69           C  
ATOM   4754  CG  ASP A 315     -18.422  -0.994 -27.865  1.00  0.69           C  
ATOM   4755  OD1 ASP A 315     -19.141  -0.677 -26.890  1.00  0.69           O  
ATOM   4756  OD2 ASP A 315     -17.524  -0.260 -28.332  1.00  0.69           O1-
ATOM   4757  H   ASP A 315     -18.840  -4.782 -29.287  1.00  0.69           H  
ATOM   4758  HA  ASP A 315     -19.366  -3.368 -26.871  1.00  0.69           H  
ATOM   4759  HB3 ASP A 315     -19.138  -2.036 -29.583  1.00  0.69           H  
ATOM   4760  HB2 ASP A 315     -17.737  -2.770 -28.887  1.00  0.69           H  
ATOM   4761  N   ILE A 316     -21.642  -2.498 -26.960  1.00  0.75           N  
ATOM   4762  CA  ILE A 316     -23.026  -2.061 -26.850  1.00  0.75           C  
ATOM   4763  C   ILE A 316     -23.293  -0.749 -27.616  1.00  0.75           C  
ATOM   4764  O   ILE A 316     -24.449  -0.482 -27.928  1.00  0.75           O  
ATOM   4765  CB  ILE A 316     -23.460  -1.920 -25.365  1.00  0.75           C  
ATOM   4766  CG1 ILE A 316     -23.009  -0.634 -24.623  1.00  0.75           C  
ATOM   4767  CG2 ILE A 316     -23.060  -3.166 -24.557  1.00  0.75           C  
ATOM   4768  CD1 ILE A 316     -24.060   0.484 -24.650  1.00  0.75           C  
ATOM   4769  H   ILE A 316     -21.073  -2.381 -26.133  1.00  0.75           H  
ATOM   4770  HA  ILE A 316     -23.646  -2.837 -27.296  1.00  0.75           H  
ATOM   4771  HB  ILE A 316     -24.551  -1.938 -25.382  1.00  0.75           H  
ATOM   4772 HG13 ILE A 316     -22.057  -0.272 -25.012  1.00  0.75           H  
ATOM   4773 HG12 ILE A 316     -22.815  -0.864 -23.575  1.00  0.75           H  
ATOM   4774 HG21 ILE A 316     -23.536  -3.135 -23.584  1.00  0.75           H  
ATOM   4775 HG22 ILE A 316     -23.382  -4.083 -25.042  1.00  0.75           H  
ATOM   4776 HG23 ILE A 316     -21.984  -3.229 -24.393  1.00  0.75           H  
ATOM   4777 HD11 ILE A 316     -23.939   1.130 -25.519  1.00  0.75           H  
ATOM   4778 HD12 ILE A 316     -25.067   0.079 -24.666  1.00  0.75           H  
ATOM   4779 HD13 ILE A 316     -24.007   1.105 -23.762  1.00  0.75           H  
ATOM   4780  N   THR A 317     -22.229   0.008 -27.946  1.00  0.75           N  
ATOM   4781  CA  THR A 317     -22.257   1.196 -28.800  1.00  0.75           C  
ATOM   4782  C   THR A 317     -22.821   0.888 -30.203  1.00  0.75           C  
ATOM   4783  O   THR A 317     -23.878   1.415 -30.545  1.00  0.75           O  
ATOM   4784  CB  THR A 317     -20.843   1.823 -28.959  1.00  0.75           C  
ATOM   4785  OG1 THR A 317     -20.320   2.156 -27.688  1.00  0.75           O  
ATOM   4786  CG2 THR A 317     -20.790   3.084 -29.837  1.00  0.75           C  
ATOM   4787  H   THR A 317     -21.313  -0.284 -27.633  1.00  0.75           H  
ATOM   4788  HA  THR A 317     -22.914   1.927 -28.325  1.00  0.75           H  
ATOM   4789  HB  THR A 317     -20.160   1.085 -29.382  1.00  0.75           H  
ATOM   4790  HG1 THR A 317     -20.045   1.342 -27.254  1.00  0.75           H  
ATOM   4791 HG21 THR A 317     -19.804   3.550 -29.791  1.00  0.75           H  
ATOM   4792 HG22 THR A 317     -20.985   2.860 -30.886  1.00  0.75           H  
ATOM   4793 HG23 THR A 317     -21.528   3.815 -29.507  1.00  0.75           H  
ATOM   4794  N   ASP A 318     -22.137   0.005 -30.955  1.00  0.72           N  
ATOM   4795  CA  ASP A 318     -22.545  -0.454 -32.288  1.00  0.72           C  
ATOM   4796  C   ASP A 318     -23.853  -1.256 -32.277  1.00  0.72           C  
ATOM   4797  O   ASP A 318     -24.661  -1.080 -33.187  1.00  0.72           O  
ATOM   4798  CB  ASP A 318     -21.461  -1.272 -33.027  1.00  0.72           C  
ATOM   4799  CG  ASP A 318     -20.121  -0.541 -33.183  1.00  0.72           C  
ATOM   4800  OD1 ASP A 318     -19.320  -0.586 -32.223  1.00  0.72           O  
ATOM   4801  OD2 ASP A 318     -19.980   0.172 -34.202  1.00  0.72           O1-
ATOM   4802  H   ASP A 318     -21.268  -0.380 -30.610  1.00  0.72           H  
ATOM   4803  HA  ASP A 318     -22.725   0.443 -32.883  1.00  0.72           H  
ATOM   4804  HB3 ASP A 318     -21.828  -1.555 -34.015  1.00  0.72           H  
ATOM   4805  HB2 ASP A 318     -21.275  -2.205 -32.491  1.00  0.72           H  
ATOM   4806  N   SER A 319     -24.049  -2.101 -31.248  1.00  0.78           N  
ATOM   4807  CA  SER A 319     -25.234  -2.952 -31.111  1.00  0.78           C  
ATOM   4808  C   SER A 319     -26.527  -2.148 -30.882  1.00  0.78           C  
ATOM   4809  O   SER A 319     -27.553  -2.522 -31.448  1.00  0.78           O  
ATOM   4810  CB  SER A 319     -25.018  -3.985 -29.990  1.00  0.78           C  
ATOM   4811  OG  SER A 319     -24.015  -4.914 -30.351  1.00  0.78           O  
ATOM   4812  H   SER A 319     -23.344  -2.183 -30.529  1.00  0.78           H  
ATOM   4813  HA  SER A 319     -25.362  -3.496 -32.050  1.00  0.78           H  
ATOM   4814  HB3 SER A 319     -25.934  -4.548 -29.803  1.00  0.78           H  
ATOM   4815  HB2 SER A 319     -24.749  -3.498 -29.056  1.00  0.78           H  
ATOM   4816  HG  SER A 319     -23.160  -4.475 -30.304  1.00  0.78           H  
ATOM   4817  N   LEU A 320     -26.446  -1.044 -30.112  1.00  0.78           N  
ATOM   4818  CA  LEU A 320     -27.556  -0.111 -29.895  1.00  0.78           C  
ATOM   4819  C   LEU A 320     -27.810   0.835 -31.081  1.00  0.78           C  
ATOM   4820  O   LEU A 320     -28.941   1.291 -31.227  1.00  0.78           O  
ATOM   4821  CB  LEU A 320     -27.371   0.693 -28.597  1.00  0.78           C  
ATOM   4822  CG  LEU A 320     -27.581  -0.132 -27.310  1.00  0.78           C  
ATOM   4823  CD1 LEU A 320     -27.270   0.752 -26.105  1.00  0.78           C  
ATOM   4824  CD2 LEU A 320     -28.997  -0.729 -27.184  1.00  0.78           C  
ATOM   4825  H   LEU A 320     -25.570  -0.801 -29.668  1.00  0.78           H  
ATOM   4826  HA  LEU A 320     -28.449  -0.708 -29.758  1.00  0.78           H  
ATOM   4827  HB3 LEU A 320     -28.084   1.520 -28.576  1.00  0.78           H  
ATOM   4828  HB2 LEU A 320     -26.386   1.161 -28.599  1.00  0.78           H  
ATOM   4829  HG  LEU A 320     -26.874  -0.961 -27.302  1.00  0.78           H  
ATOM   4830 HD11 LEU A 320     -27.287   0.186 -25.174  1.00  0.78           H  
ATOM   4831 HD12 LEU A 320     -26.301   1.241 -26.206  1.00  0.78           H  
ATOM   4832 HD13 LEU A 320     -28.014   1.538 -26.037  1.00  0.78           H  
ATOM   4833 HD21 LEU A 320     -29.427  -0.560 -26.196  1.00  0.78           H  
ATOM   4834 HD22 LEU A 320     -29.689  -0.299 -27.907  1.00  0.78           H  
ATOM   4835 HD23 LEU A 320     -28.980  -1.807 -27.346  1.00  0.78           H  
ATOM   4836  N   ILE A 321     -26.788   1.096 -31.911  1.00  0.75           N  
ATOM   4837  CA  ILE A 321     -26.909   1.887 -33.139  1.00  0.75           C  
ATOM   4838  C   ILE A 321     -27.597   1.101 -34.278  1.00  0.75           C  
ATOM   4839  O   ILE A 321     -28.389   1.689 -35.013  1.00  0.75           O  
ATOM   4840  CB  ILE A 321     -25.515   2.434 -33.583  1.00  0.75           C  
ATOM   4841  CG1 ILE A 321     -25.078   3.580 -32.641  1.00  0.75           C  
ATOM   4842  CG2 ILE A 321     -25.398   2.890 -35.055  1.00  0.75           C  
ATOM   4843  CD1 ILE A 321     -23.575   3.898 -32.683  1.00  0.75           C  
ATOM   4844  H   ILE A 321     -25.876   0.704 -31.720  1.00  0.75           H  
ATOM   4845  HA  ILE A 321     -27.547   2.747 -32.922  1.00  0.75           H  
ATOM   4846  HB  ILE A 321     -24.798   1.622 -33.456  1.00  0.75           H  
ATOM   4847 HG13 ILE A 321     -25.339   3.338 -31.612  1.00  0.75           H  
ATOM   4848 HG12 ILE A 321     -25.645   4.482 -32.878  1.00  0.75           H  
ATOM   4849 HG21 ILE A 321     -24.415   3.314 -35.261  1.00  0.75           H  
ATOM   4850 HG22 ILE A 321     -25.520   2.058 -35.748  1.00  0.75           H  
ATOM   4851 HG23 ILE A 321     -26.142   3.650 -35.295  1.00  0.75           H  
ATOM   4852 HD11 ILE A 321     -23.241   4.303 -31.727  1.00  0.75           H  
ATOM   4853 HD12 ILE A 321     -22.976   3.010 -32.888  1.00  0.75           H  
ATOM   4854 HD13 ILE A 321     -23.350   4.640 -33.450  1.00  0.75           H  
ATOM   4855  N   ASP A 322     -27.306  -0.205 -34.387  1.00  0.74           N  
ATOM   4856  CA  ASP A 322     -27.825  -1.098 -35.429  1.00  0.74           C  
ATOM   4857  C   ASP A 322     -29.236  -1.641 -35.145  1.00  0.74           C  
ATOM   4858  O   ASP A 322     -29.984  -1.850 -36.100  1.00  0.74           O  
ATOM   4859  CB  ASP A 322     -26.848  -2.256 -35.726  1.00  0.74           C  
ATOM   4860  CG  ASP A 322     -25.475  -1.857 -36.290  1.00  0.74           C  
ATOM   4861  OD1 ASP A 322     -25.368  -0.784 -36.930  1.00  0.74           O  
ATOM   4862  OD2 ASP A 322     -24.572  -2.713 -36.180  1.00  0.74           O1-
ATOM   4863  H   ASP A 322     -26.625  -0.612 -33.759  1.00  0.74           H  
ATOM   4864  HA  ASP A 322     -27.928  -0.510 -36.341  1.00  0.74           H  
ATOM   4865  HB3 ASP A 322     -27.296  -2.976 -36.410  1.00  0.74           H  
ATOM   4866  HB2 ASP A 322     -26.657  -2.782 -34.791  1.00  0.74           H  
ATOM   4867  N   ILE A 323     -29.602  -1.828 -33.865  1.00  0.76           N  
ATOM   4868  CA  ILE A 323     -30.975  -2.167 -33.460  1.00  0.76           C  
ATOM   4869  C   ILE A 323     -31.924  -0.949 -33.548  1.00  0.76           C  
ATOM   4870  O   ILE A 323     -33.122  -1.148 -33.732  1.00  0.76           O  
ATOM   4871  CB  ILE A 323     -31.019  -2.746 -32.013  1.00  0.76           C  
ATOM   4872  CG1 ILE A 323     -32.364  -3.384 -31.600  1.00  0.76           C  
ATOM   4873  CG2 ILE A 323     -30.632  -1.708 -30.958  1.00  0.76           C  
ATOM   4874  CD1 ILE A 323     -32.832  -4.508 -32.522  1.00  0.76           C  
ATOM   4875  H   ILE A 323     -28.935  -1.672 -33.122  1.00  0.76           H  
ATOM   4876  HA  ILE A 323     -31.343  -2.928 -34.149  1.00  0.76           H  
ATOM   4877  HB  ILE A 323     -30.262  -3.529 -31.971  1.00  0.76           H  
ATOM   4878 HG13 ILE A 323     -33.145  -2.626 -31.541  1.00  0.76           H  
ATOM   4879 HG12 ILE A 323     -32.272  -3.788 -30.591  1.00  0.76           H  
ATOM   4880 HG21 ILE A 323     -30.406  -2.169 -29.996  1.00  0.76           H  
ATOM   4881 HG22 ILE A 323     -29.760  -1.171 -31.302  1.00  0.76           H  
ATOM   4882 HG23 ILE A 323     -31.415  -0.969 -30.807  1.00  0.76           H  
ATOM   4883 HD11 ILE A 323     -33.490  -5.194 -31.990  1.00  0.76           H  
ATOM   4884 HD12 ILE A 323     -33.377  -4.117 -33.381  1.00  0.76           H  
ATOM   4885 HD13 ILE A 323     -31.984  -5.081 -32.892  1.00  0.76           H  
ATOM   4886  N   LEU A 324     -31.379   0.279 -33.450  1.00  0.74           N  
ATOM   4887  CA  LEU A 324     -32.116   1.534 -33.617  1.00  0.74           C  
ATOM   4888  C   LEU A 324     -32.553   1.772 -35.077  1.00  0.74           C  
ATOM   4889  O   LEU A 324     -33.622   2.341 -35.292  1.00  0.74           O  
ATOM   4890  CB  LEU A 324     -31.266   2.689 -33.043  1.00  0.74           C  
ATOM   4891  CG  LEU A 324     -31.913   4.090 -33.044  1.00  0.74           C  
ATOM   4892  CD1 LEU A 324     -33.209   4.145 -32.212  1.00  0.74           C  
ATOM   4893  CD2 LEU A 324     -30.896   5.138 -32.564  1.00  0.74           C  
ATOM   4894  H   LEU A 324     -30.386   0.368 -33.283  1.00  0.74           H  
ATOM   4895  HA  LEU A 324     -33.019   1.452 -33.014  1.00  0.74           H  
ATOM   4896  HB3 LEU A 324     -30.320   2.732 -33.584  1.00  0.74           H  
ATOM   4897  HB2 LEU A 324     -31.014   2.451 -32.011  1.00  0.74           H  
ATOM   4898  HG  LEU A 324     -32.160   4.355 -34.073  1.00  0.74           H  
ATOM   4899 HD11 LEU A 324     -33.237   5.016 -31.556  1.00  0.74           H  
ATOM   4900 HD12 LEU A 324     -34.083   4.202 -32.861  1.00  0.74           H  
ATOM   4901 HD13 LEU A 324     -33.330   3.267 -31.577  1.00  0.74           H  
ATOM   4902 HD21 LEU A 324     -31.184   6.140 -32.884  1.00  0.74           H  
ATOM   4903 HD22 LEU A 324     -30.817   5.141 -31.477  1.00  0.74           H  
ATOM   4904 HD23 LEU A 324     -29.898   4.946 -32.957  1.00  0.74           H  
ATOM   4905  N   LYS A 325     -31.759   1.268 -36.042  1.00  0.68           N  
ATOM   4906  CA  LYS A 325     -32.090   1.215 -37.472  1.00  0.68           C  
ATOM   4907  C   LYS A 325     -33.225   0.221 -37.798  1.00  0.68           C  
ATOM   4908  O   LYS A 325     -33.840   0.357 -38.854  1.00  0.68           O  
ATOM   4909  CB  LYS A 325     -30.822   0.855 -38.277  1.00  0.68           C  
ATOM   4910  CG  LYS A 325     -29.715   1.921 -38.209  1.00  0.68           C  
ATOM   4911  CD  LYS A 325     -28.374   1.418 -38.770  1.00  0.68           C  
ATOM   4912  CE  LYS A 325     -27.221   2.396 -38.492  1.00  0.68           C  
ATOM   4913  NZ  LYS A 325     -25.915   1.829 -38.876  1.00  0.68           N1+
ATOM   4914  H   LYS A 325     -30.894   0.820 -35.775  1.00  0.68           H  
ATOM   4915  HA  LYS A 325     -32.425   2.208 -37.778  1.00  0.68           H  
ATOM   4916  HB3 LYS A 325     -31.077   0.699 -39.327  1.00  0.68           H  
ATOM   4917  HB2 LYS A 325     -30.434  -0.099 -37.923  1.00  0.68           H  
ATOM   4918  HG3 LYS A 325     -29.576   2.248 -37.181  1.00  0.68           H  
ATOM   4919  HG2 LYS A 325     -30.032   2.807 -38.760  1.00  0.68           H  
ATOM   4920  HD3 LYS A 325     -28.475   1.269 -39.846  1.00  0.68           H  
ATOM   4921  HD2 LYS A 325     -28.146   0.438 -38.352  1.00  0.68           H  
ATOM   4922  HE3 LYS A 325     -27.185   2.639 -37.430  1.00  0.68           H  
ATOM   4923  HE2 LYS A 325     -27.380   3.331 -39.028  1.00  0.68           H  
ATOM   4924  HZ1 LYS A 325     -25.740   0.989 -38.337  1.00  0.68           H  
ATOM   4925  HZ2 LYS A 325     -25.915   1.603 -39.860  1.00  0.68           H  
ATOM   4926  HZ3 LYS A 325     -25.186   2.501 -38.683  1.00  0.68           H  
ATOM   4927  N   ARG A 326     -33.475  -0.744 -36.895  1.00  0.65           N  
ATOM   4928  CA  ARG A 326     -34.556  -1.727 -36.969  1.00  0.65           C  
ATOM   4929  C   ARG A 326     -35.786  -1.304 -36.134  1.00  0.65           C  
ATOM   4930  O   ARG A 326     -36.883  -1.785 -36.416  1.00  0.65           O  
ATOM   4931  CB  ARG A 326     -33.970  -3.095 -36.539  1.00  0.65           C  
ATOM   4932  CG  ARG A 326     -34.948  -4.279 -36.409  1.00  0.65           C  
ATOM   4933  CD  ARG A 326     -35.691  -4.644 -37.707  1.00  0.65           C  
ATOM   4934  NE  ARG A 326     -36.681  -5.713 -37.483  1.00  0.65           N  
ATOM   4935  CZ  ARG A 326     -37.975  -5.573 -37.134  1.00  0.65           C  
ATOM   4936  NH1 ARG A 326     -38.714  -6.674 -36.948  1.00  0.65           N  
ATOM   4937  NH2 ARG A 326     -38.548  -4.371 -36.962  1.00  0.65           N1+
ATOM   4938  H   ARG A 326     -32.909  -0.782 -36.060  1.00  0.65           H
[truncated: 2,256,583 more chars]
