# Supplementary material for: Biochemical and Structural Insights into a Thiamine Diphosphate-Dependent α-Ketoglutarate Decarboxylase from Cyanobacterium Microcystis aeruginosa NIES-843
Source: Int J Mol Sci. 2023 Jul 30;24(15):12198. doi: 10.3390/ijms241512198 (PMC10418658; doi:10.3390/ijms241512198)
Supplement: Supplementary file 1 [file ijms-24-12198-s001.zip › File S2.pdb]

HETATM    1  C   UNL     1       1.098   4.858   8.875  1.00  0.00           C  
HETATM    2  C   UNL     1       2.179   3.945   9.447  1.00  0.00           C  
HETATM    3  C   UNL     1       3.290   4.710  10.132  1.00  0.00           C  
HETATM    4  C   UNL     1      -0.303   4.409   9.234  1.00  0.00           C  
HETATM    5  C   UNL     1      -0.623   4.354  10.713  1.00  0.00           C  
HETATM    6  O   UNL     1       4.487   4.482  10.017  1.00  0.00           O  
HETATM    7  O   UNL     1       2.797   5.703  10.917  1.00  0.00           O  
HETATM    8  O   UNL     1      -1.172   4.104   8.431  1.00  0.00           O  
HETATM    9  O   UNL     1      -0.227   5.187  11.502  1.00  0.00           O  
HETATM   10  O   UNL     1      -1.380   3.281  10.987  1.00  0.00           O  
HETATM   11  H   UNL     1       2.023   6.144  10.506  1.00  0.00           H  
HETATM   12  H   UNL     1      -1.855   3.370  11.839  1.00  0.00           H  
HETATM   13  CM2 TPP A 530       7.195   4.793   2.736  1.00  0.00           C  
HETATM   14  CM4 TPP A 530       6.868   9.813   8.363  1.00  0.00           C  
HETATM   15  PA  TPP A 530       2.414  13.723   6.118  1.00  0.00           P  
HETATM   16  PB  TPP A 530       0.253  15.033   7.476  1.00  0.00           P  
HETATM   17  C7' TPP A 530       6.068   6.845   8.020  1.00  0.00           C  
HETATM   18  C6' TPP A 530       7.295   6.900   5.764  1.00  0.00           C  
HETATM   19  C5' TPP A 530       6.325   6.350   6.602  1.00  0.00           C  
HETATM   20  C4' TPP A 530       5.632   5.247   6.063  1.00  0.00           C  
HETATM   21  N4' TPP A 530       4.804   4.499   6.847  1.00  0.00           N  
HETATM   22  N3' TPP A 530       5.845   4.752   4.822  1.00  0.00           N  
HETATM   23  C2' TPP A 530       6.814   5.340   4.118  1.00  0.00           C  
HETATM   24  N1' TPP A 530       7.526   6.382   4.558  1.00  0.00           N  
HETATM   25  O1A TPP A 530       2.395  13.603   4.608  1.00  0.00           O1-
HETATM   26  O1B TPP A 530       0.791  14.800   8.889  1.00  0.00           O  
HETATM   27  S1  TPP A 530       2.790   9.191   8.122  1.00  0.00           S  
HETATM   28  C2  TPP A 530       3.695   7.680   7.990  1.00  0.00           C  
HETATM   29  O2A TPP A 530       3.280  14.875   6.542  1.00  0.00           O  
HETATM   30  O2B TPP A 530       0.790  16.309   6.845  1.00  0.00           O1-
HETATM   31  N3  TPP A 530       5.053   7.914   8.133  1.00  0.00           N  
HETATM   32  O3A TPP A 530       0.975  13.954   6.588  1.00  0.00           O  
HETATM   33  O3B TPP A 530      -1.225  14.910   7.417  1.00  0.00           O  
HETATM   34  C4  TPP A 530       5.413   9.323   8.351  1.00  0.00           C  
HETATM   35  C5  TPP A 530       4.273  10.071   8.369  1.00  0.00           C  
HETATM   36  C6  TPP A 530       4.062  11.542   8.655  1.00  0.00           C  
HETATM   37  C7  TPP A 530       2.736  12.101   8.091  1.00  0.00           C  
HETATM   38  O7  TPP A 530       3.008  12.454   6.735  1.00  0.00           O  
HETATM   39  H1' TPP A 530       8.252   6.786   3.966  1.00  0.00           H  
HETATM   40  H3' TPP A 530       5.299   3.976   4.448  1.00  0.00           H  
HETATM   41 1H4' TPP A 530       4.536   3.556   6.564  1.00  0.00           H  
HETATM   42 2H4' TPP A 530       4.397   4.994   7.639  1.00  0.00           H  
ATOM     43  N   MET A   1       9.173  -8.863 -43.106  1.00  0.00           N  
ATOM     44  CA  MET A   1       9.048  -8.773 -41.640  1.00  0.00           C  
ATOM     45  C   MET A   1      10.225  -9.540 -41.087  1.00  0.00           C  
ATOM     46  O   MET A   1      10.414 -10.665 -41.534  1.00  0.00           O  
ATOM     47  CB  MET A   1       7.711  -9.361 -41.160  1.00  0.00           C  
ATOM     48  CG  MET A   1       6.553  -8.398 -41.452  1.00  0.00           C  
ATOM     49  SD  MET A   1       4.914  -9.130 -41.234  1.00  0.00           S  
ATOM     50  CE  MET A   1       3.869  -7.741 -41.752  1.00  0.00           C  
ATOM     51  H   MET A   1       8.382  -8.428 -43.559  1.00  0.00           H  
ATOM     52  HA  MET A   1       9.123  -7.739 -41.303  1.00  0.00           H  
ATOM     53  HB2 MET A   1       7.531 -10.315 -41.655  1.00  0.00           H  
ATOM     54  HB3 MET A   1       7.755  -9.532 -40.084  1.00  0.00           H  
ATOM     55  HG2 MET A   1       6.624  -8.055 -42.484  1.00  0.00           H  
ATOM     56  HG3 MET A   1       6.641  -7.532 -40.797  1.00  0.00           H  
ATOM     57  HE1 MET A   1       4.048  -6.886 -41.100  1.00  0.00           H  
ATOM     58  HE2 MET A   1       2.821  -8.030 -41.676  1.00  0.00           H  
ATOM     59  HE3 MET A   1       4.095  -7.469 -42.783  1.00  0.00           H  
ATOM     60  H2  MET A   1      10.035  -8.426 -43.403  1.00  0.00           H  
ATOM     61  H3  MET A   1       9.217  -9.841 -43.352  1.00  0.00           H  
ATOM     62  N   GLY A   2      11.075  -8.897 -40.283  1.00  0.00           N  
ATOM     63  CA  GLY A   2      12.159  -9.606 -39.599  1.00  0.00           C  
ATOM     64  C   GLY A   2      11.593 -10.680 -38.672  1.00  0.00           C  
ATOM     65  O   GLY A   2      10.391 -10.679 -38.392  1.00  0.00           O  
ATOM     66  H   GLY A   2      10.827  -8.001 -39.890  1.00  0.00           H  
ATOM     67  HA2 GLY A   2      12.743  -8.911 -38.995  1.00  0.00           H  
ATOM     68  HA3 GLY A   2      12.818 -10.081 -40.327  1.00  0.00           H  
ATOM     69  N   GLU A   3      12.438 -11.613 -38.245  1.00  0.00           N  
ATOM     70  CA  GLU A   3      12.080 -12.507 -37.143  1.00  0.00           C  
ATOM     71  C   GLU A   3      11.767 -11.661 -35.900  1.00  0.00           C  
ATOM     72  O   GLU A   3      12.477 -10.697 -35.619  1.00  0.00           O  
ATOM     73  CB  GLU A   3      13.214 -13.509 -36.871  1.00  0.00           C  
ATOM     74  CG  GLU A   3      13.331 -14.545 -38.003  1.00  0.00           C  
ATOM     75  CD  GLU A   3      14.466 -15.564 -37.804  1.00  0.00           C  
ATOM     76  OE1 GLU A   3      14.489 -16.541 -38.588  1.00  0.00           O  
ATOM     77  OE2 GLU A   3      15.329 -15.346 -36.924  1.00  0.00           O1-
ATOM     78  H   GLU A   3      13.421 -11.541 -38.464  1.00  0.00           H  
ATOM     79  HA  GLU A   3      11.182 -13.065 -37.406  1.00  0.00           H  
ATOM     80  HB2 GLU A   3      13.001 -14.034 -35.940  1.00  0.00           H  
ATOM     81  HB3 GLU A   3      14.153 -12.966 -36.763  1.00  0.00           H  
ATOM     82  HG2 GLU A   3      13.499 -14.022 -38.945  1.00  0.00           H  
ATOM     83  HG3 GLU A   3      12.382 -15.075 -38.084  1.00  0.00           H  
ATOM     84  N   LEU A   4      10.679 -12.004 -35.207  1.00  0.00           N  
ATOM     85  CA  LEU A   4      10.245 -11.350 -33.973  1.00  0.00           C  
ATOM     86  C   LEU A   4      11.340 -11.509 -32.912  1.00  0.00           C  
ATOM     87  O   LEU A   4      11.817 -12.627 -32.733  1.00  0.00           O  
ATOM     88  CB  LEU A   4       8.946 -12.057 -33.534  1.00  0.00           C  
ATOM     89  CG  LEU A   4       8.187 -11.404 -32.370  1.00  0.00           C  
ATOM     90  CD1 LEU A   4       7.453 -10.159 -32.862  1.00  0.00           C  
ATOM     91  CD2 LEU A   4       7.122 -12.374 -31.854  1.00  0.00           C  
ATOM     92  H   LEU A   4      10.205 -12.859 -35.461  1.00  0.00           H  
ATOM     93  HA  LEU A   4      10.069 -10.292 -34.168  1.00  0.00           H  
ATOM     94  HB2 LEU A   4       8.277 -12.135 -34.391  1.00  0.00           H  
ATOM     95  HB3 LEU A   4       9.208 -13.074 -33.242  1.00  0.00           H  
ATOM     96  HG  LEU A   4       8.863 -11.150 -31.554  1.00  0.00           H  
ATOM     97 HD11 LEU A   4       6.893 -10.386 -33.769  1.00  0.00           H  
ATOM     98 HD12 LEU A   4       8.193  -9.405 -33.128  1.00  0.00           H  
ATOM     99 HD13 LEU A   4       6.810  -9.771 -32.073  1.00  0.00           H  
ATOM    100 HD21 LEU A   4       7.620 -13.263 -31.468  1.00  0.00           H  
ATOM    101 HD22 LEU A   4       6.564 -11.911 -31.040  1.00  0.00           H  
ATOM    102 HD23 LEU A   4       6.450 -12.678 -32.657  1.00  0.00           H  
ATOM    103  N   ASN A   5      11.733 -10.461 -32.193  1.00  0.00           N  
ATOM    104  CA  ASN A   5      12.614 -10.618 -31.029  1.00  0.00           C  
ATOM    105  C   ASN A   5      11.813 -10.874 -29.734  1.00  0.00           C  
ATOM    106  O   ASN A   5      10.582 -10.780 -29.698  1.00  0.00           O  
ATOM    107  CB  ASN A   5      13.650  -9.478 -30.970  1.00  0.00           C  
ATOM    108  CG  ASN A   5      13.114  -8.146 -30.484  1.00  0.00           C  
ATOM    109  ND2 ASN A   5      13.834  -7.074 -30.706  1.00  0.00           N  
ATOM    110  OD1 ASN A   5      12.080  -8.057 -29.849  1.00  0.00           O  
ATOM    111  H   ASN A   5      11.335  -9.556 -32.402  1.00  0.00           H  
ATOM    112  HA  ASN A   5      13.203 -11.522 -31.180  1.00  0.00           H  
ATOM    113  HB2 ASN A   5      14.455  -9.764 -30.294  1.00  0.00           H  
ATOM    114  HB3 ASN A   5      14.082  -9.341 -31.961  1.00  0.00           H  
ATOM    115 HD21 ASN A   5      14.750  -7.141 -31.126  1.00  0.00           H  
ATOM    116 HD22 ASN A   5      13.507  -6.209 -30.301  1.00  0.00           H  
ATOM    117  N   THR A   6      12.493 -11.235 -28.646  1.00  0.00           N  
ATOM    118  CA  THR A   6      11.833 -11.542 -27.367  1.00  0.00           C  
ATOM    119  C   THR A   6      11.064 -10.351 -26.802  1.00  0.00           C  
ATOM    120  O   THR A   6      10.005 -10.552 -26.209  1.00  0.00           O  
ATOM    121  CB  THR A   6      12.842 -11.988 -26.310  1.00  0.00           C  
ATOM    122  CG2 THR A   6      12.185 -12.529 -25.043  1.00  0.00           C  
ATOM    123  OG1 THR A   6      13.647 -13.026 -26.788  1.00  0.00           O  
ATOM    124  H   THR A   6      13.488 -11.390 -28.729  1.00  0.00           H  
ATOM    125  HA  THR A   6      11.121 -12.352 -27.530  1.00  0.00           H  
ATOM    126  HB  THR A   6      13.476 -11.141 -26.048  1.00  0.00           H  
ATOM    127  HG1 THR A   6      14.543 -12.714 -26.644  1.00  0.00           H  
ATOM    128 HG21 THR A   6      11.662 -11.731 -24.515  1.00  0.00           H  
ATOM    129 HG22 THR A   6      11.485 -13.316 -25.324  1.00  0.00           H  
ATOM    130 HG23 THR A   6      12.947 -12.939 -24.380  1.00  0.00           H  
ATOM    131  N   ALA A   7      11.562  -9.125 -26.975  1.00  0.00           N  
ATOM    132  CA  ALA A   7      10.883  -7.916 -26.521  1.00  0.00           C  
ATOM    133  C   ALA A   7       9.572  -7.662 -27.287  1.00  0.00           C  
ATOM    134  O   ALA A   7       8.543  -7.375 -26.677  1.00  0.00           O  
ATOM    135  CB  ALA A   7      11.850  -6.744 -26.660  1.00  0.00           C  
ATOM    136  H   ALA A   7      12.425  -9.016 -27.489  1.00  0.00           H  
ATOM    137  HA  ALA A   7      10.632  -8.027 -25.466  1.00  0.00           H  
ATOM    138  HB1 ALA A   7      12.766  -6.945 -26.105  1.00  0.00           H  
ATOM    139  HB2 ALA A   7      11.377  -5.847 -26.260  1.00  0.00           H  
ATOM    140  HB3 ALA A   7      12.093  -6.572 -27.709  1.00  0.00           H  
ATOM    141  N   GLU A   8       9.562  -7.854 -28.605  1.00  0.00           N  
ATOM    142  CA  GLU A   8       8.349  -7.787 -29.420  1.00  0.00           C  
ATOM    143  C   GLU A   8       7.370  -8.918 -29.068  1.00  0.00           C  
ATOM    144  O   GLU A   8       6.157  -8.698 -29.035  1.00  0.00           O  
ATOM    145  CB  GLU A   8       8.709  -7.860 -30.905  1.00  0.00           C  
ATOM    146  CG  GLU A   8       9.529  -6.695 -31.481  1.00  0.00           C  
ATOM    147  CD  GLU A   8       9.973  -6.996 -32.924  1.00  0.00           C  
ATOM    148  OE1 GLU A   8       9.825  -6.103 -33.789  1.00  0.00           O  
ATOM    149  OE2 GLU A   8      10.390  -8.148 -33.187  1.00  0.00           O1-
ATOM    150  H   GLU A   8      10.438  -8.048 -29.069  1.00  0.00           H  
ATOM    151  HA  GLU A   8       7.831  -6.847 -29.234  1.00  0.00           H  
ATOM    152  HB2 GLU A   8       7.770  -7.874 -31.459  1.00  0.00           H  
ATOM    153  HB3 GLU A   8       9.241  -8.797 -31.065  1.00  0.00           H  
ATOM    154  HG2 GLU A   8      10.406  -6.501 -30.863  1.00  0.00           H  
ATOM    155  HG3 GLU A   8       8.908  -5.799 -31.460  1.00  0.00           H  
ATOM    156  N   LEU A   9       7.868 -10.119 -28.744  1.00  0.00           N  
ATOM    157  CA  LEU A   9       7.032 -11.206 -28.230  1.00  0.00           C  
ATOM    158  C   LEU A   9       6.427 -10.865 -26.861  1.00  0.00           C  
ATOM    159  O   LEU A   9       5.242 -11.125 -26.650  1.00  0.00           O  
ATOM    160  CB  LEU A   9       7.834 -12.521 -28.195  1.00  0.00           C  
ATOM    161  CG  LEU A   9       7.022 -13.746 -27.723  1.00  0.00           C  
ATOM    162  CD1 LEU A   9       5.774 -14.006 -28.573  1.00  0.00           C  
ATOM    163  CD2 LEU A   9       7.897 -14.998 -27.784  1.00  0.00           C  
ATOM    164  H   LEU A   9       8.862 -10.262 -28.847  1.00  0.00           H  
ATOM    165  HA  LEU A   9       6.195 -11.326 -28.918  1.00  0.00           H  
ATOM    166  HB2 LEU A   9       8.229 -12.717 -29.191  1.00  0.00           H  
ATOM    167  HB3 LEU A   9       8.684 -12.396 -27.524  1.00  0.00           H  
ATOM    168  HG  LEU A   9       6.715 -13.602 -26.687  1.00  0.00           H  
ATOM    169 HD11 LEU A   9       6.053 -14.105 -29.622  1.00  0.00           H  
ATOM    170 HD12 LEU A   9       5.062 -13.189 -28.456  1.00  0.00           H  
ATOM    171 HD13 LEU A   9       5.289 -14.925 -28.246  1.00  0.00           H  
ATOM    172 HD21 LEU A   9       8.209 -15.180 -28.813  1.00  0.00           H  
ATOM    173 HD22 LEU A   9       7.340 -15.866 -27.431  1.00  0.00           H  
ATOM    174 HD23 LEU A   9       8.780 -14.865 -27.160  1.00  0.00           H  
ATOM    175  N   LEU A  10       7.203 -10.263 -25.951  1.00  0.00           N  
ATOM    176  CA  LEU A  10       6.716  -9.772 -24.660  1.00  0.00           C  
ATOM    177  C   LEU A  10       5.578  -8.770 -24.873  1.00  0.00           C  
ATOM    178  O   LEU A  10       4.501  -8.964 -24.317  1.00  0.00           O  
ATOM    179  CB  LEU A  10       7.875  -9.140 -23.858  1.00  0.00           C  
ATOM    180  CG  LEU A  10       7.451  -8.587 -22.481  1.00  0.00           C  
ATOM    181  CD1 LEU A  10       7.358  -9.707 -21.449  1.00  0.00           C  
ATOM    182  CD2 LEU A  10       8.448  -7.551 -21.972  1.00  0.00           C  
ATOM    183  H   LEU A  10       8.169 -10.094 -26.192  1.00  0.00           H  
ATOM    184  HA  LEU A  10       6.311 -10.614 -24.097  1.00  0.00           H  
ATOM    185  HB2 LEU A  10       8.285  -8.312 -24.436  1.00  0.00           H  
ATOM    186  HB3 LEU A  10       8.674  -9.869 -23.727  1.00  0.00           H  
ATOM    187  HG  LEU A  10       6.480  -8.096 -22.551  1.00  0.00           H  
ATOM    188 HD11 LEU A  10       6.927  -9.320 -20.525  1.00  0.00           H  
ATOM    189 HD12 LEU A  10       6.727 -10.505 -21.841  1.00  0.00           H  
ATOM    190 HD13 LEU A  10       8.350 -10.110 -21.245  1.00  0.00           H  
ATOM    191 HD21 LEU A  10       9.440  -7.994 -21.880  1.00  0.00           H  
ATOM    192 HD22 LEU A  10       8.495  -6.714 -22.669  1.00  0.00           H  
ATOM    193 HD23 LEU A  10       8.130  -7.177 -20.999  1.00  0.00           H  
ATOM    194  N   VAL A  11       5.788  -7.748 -25.709  1.00  0.00           N  
ATOM    195  CA  VAL A  11       4.784  -6.710 -25.997  1.00  0.00           C  
ATOM    196  C   VAL A  11       3.512  -7.314 -26.592  1.00  0.00           C  
ATOM    197  O   VAL A  11       2.430  -7.029 -26.087  1.00  0.00           O  
ATOM    198  CB  VAL A  11       5.381  -5.607 -26.891  1.00  0.00           C  
ATOM    199  CG1 VAL A  11       4.329  -4.629 -27.418  1.00  0.00           C  
ATOM    200  CG2 VAL A  11       6.396  -4.783 -26.087  1.00  0.00           C  
ATOM    201  H   VAL A  11       6.701  -7.657 -26.130  1.00  0.00           H  
ATOM    202  HA  VAL A  11       4.487  -6.246 -25.056  1.00  0.00           H  
ATOM    203  HB  VAL A  11       5.885  -6.063 -27.743  1.00  0.00           H  
ATOM    204 HG11 VAL A  11       3.765  -4.192 -26.594  1.00  0.00           H  
ATOM    205 HG12 VAL A  11       3.639  -5.130 -28.097  1.00  0.00           H  
ATOM    206 HG13 VAL A  11       4.828  -3.835 -27.975  1.00  0.00           H  
ATOM    207 HG21 VAL A  11       5.911  -4.323 -25.226  1.00  0.00           H  
ATOM    208 HG22 VAL A  11       6.815  -3.995 -26.713  1.00  0.00           H  
ATOM    209 HG23 VAL A  11       7.214  -5.414 -25.738  1.00  0.00           H  
ATOM    210  N   LYS A  12       3.613  -8.237 -27.558  1.00  0.00           N  
ATOM    211  CA  LYS A  12       2.440  -8.964 -28.083  1.00  0.00           C  
ATOM    212  C   LYS A  12       1.696  -9.751 -27.004  1.00  0.00           C  
ATOM    213  O   LYS A  12       0.472  -9.854 -27.047  1.00  0.00           O  
ATOM    214  CB  LYS A  12       2.871  -9.930 -29.188  1.00  0.00           C  
ATOM    215  CG  LYS A  12       3.169  -9.196 -30.495  1.00  0.00           C  
ATOM    216  CD  LYS A  12       3.592 -10.215 -31.551  1.00  0.00           C  
ATOM    217  CE  LYS A  12       3.869  -9.489 -32.863  1.00  0.00           C  
ATOM    218  NZ  LYS A  12       4.270 -10.450 -33.913  1.00  0.00           N1+
ATOM    219  H   LYS A  12       4.525  -8.420 -27.952  1.00  0.00           H  
ATOM    220  HA  LYS A  12       1.726  -8.245 -28.484  1.00  0.00           H  
ATOM    221  HB2 LYS A  12       2.060 -10.634 -29.373  1.00  0.00           H  
ATOM    222  HB3 LYS A  12       3.747 -10.491 -28.864  1.00  0.00           H  
ATOM    223  HG2 LYS A  12       2.271  -8.676 -30.828  1.00  0.00           H  
ATOM    224  HG3 LYS A  12       3.964  -8.464 -30.348  1.00  0.00           H  
ATOM    225  HD2 LYS A  12       4.494 -10.723 -31.211  1.00  0.00           H  
ATOM    226  HD3 LYS A  12       2.793 -10.943 -31.689  1.00  0.00           H  
ATOM    227  HE2 LYS A  12       2.974  -8.939 -33.156  1.00  0.00           H  
ATOM    228  HE3 LYS A  12       4.663  -8.762 -32.689  1.00  0.00           H  
ATOM    229  HZ1 LYS A  12       5.094 -10.944 -33.603  1.00  0.00           H  
ATOM    230  HZ2 LYS A  12       4.501  -9.955 -34.763  1.00  0.00           H  
ATOM    231  HZ3 LYS A  12       3.531 -11.118 -34.085  1.00  0.00           H  
ATOM    232  N   CYS A  13       2.417 -10.333 -26.044  1.00  0.00           N  
ATOM    233  CA  CYS A  13       1.783 -11.003 -24.913  1.00  0.00           C  
ATOM    234  C   CYS A  13       1.054  -9.990 -24.022  1.00  0.00           C  
ATOM    235  O   CYS A  13      -0.091 -10.242 -23.676  1.00  0.00           O  
ATOM    236  CB  CYS A  13       2.797 -11.846 -24.129  1.00  0.00           C  
ATOM    237  SG  CYS A  13       3.452 -13.192 -25.155  1.00  0.00           S  
ATOM    238  H   CYS A  13       3.421 -10.223 -26.056  1.00  0.00           H  
ATOM    239  HA  CYS A  13       1.015 -11.677 -25.292  1.00  0.00           H  
ATOM    240  HB2 CYS A  13       2.289 -12.284 -23.270  1.00  0.00           H  
ATOM    241  HB3 CYS A  13       3.613 -11.216 -23.777  1.00  0.00           H  
ATOM    242  HG  CYS A  13       4.133 -12.403 -25.991  1.00  0.00           H  
ATOM    243  N   LEU A  14       1.655  -8.836 -23.714  1.00  0.00           N  
ATOM    244  CA  LEU A  14       1.009  -7.764 -22.941  1.00  0.00           C  
ATOM    245  C   LEU A  14      -0.247  -7.209 -23.639  1.00  0.00           C  
ATOM    246  O   LEU A  14      -1.260  -6.978 -22.984  1.00  0.00           O  
ATOM    247  CB  LEU A  14       2.023  -6.633 -22.673  1.00  0.00           C  
ATOM    248  CG  LEU A  14       3.251  -7.020 -21.829  1.00  0.00           C  
ATOM    249  CD1 LEU A  14       4.218  -5.842 -21.731  1.00  0.00           C  
ATOM    250  CD2 LEU A  14       2.879  -7.444 -20.412  1.00  0.00           C  
ATOM    251  H   LEU A  14       2.587  -8.674 -24.067  1.00  0.00           H  
ATOM    252  HA  LEU A  14       0.671  -8.174 -21.989  1.00  0.00           H  
ATOM    253  HB2 LEU A  14       2.372  -6.248 -23.631  1.00  0.00           H  
ATOM    254  HB3 LEU A  14       1.504  -5.818 -22.169  1.00  0.00           H  
ATOM    255  HG  LEU A  14       3.777  -7.853 -22.295  1.00  0.00           H  
ATOM    256 HD11 LEU A  14       5.125  -6.152 -21.213  1.00  0.00           H  
ATOM    257 HD12 LEU A  14       3.751  -5.023 -21.184  1.00  0.00           H  
ATOM    258 HD13 LEU A  14       4.490  -5.502 -22.731  1.00  0.00           H  
ATOM    259 HD21 LEU A  14       3.782  -7.708 -19.861  1.00  0.00           H  
ATOM    260 HD22 LEU A  14       2.229  -8.318 -20.456  1.00  0.00           H  
ATOM    261 HD23 LEU A  14       2.368  -6.627 -19.902  1.00  0.00           H  
ATOM    262  N   GLU A  15      -0.223  -7.054 -24.964  1.00  0.00           N  
ATOM    263  CA  GLU A  15      -1.408  -6.676 -25.750  1.00  0.00           C  
ATOM    264  C   GLU A  15      -2.524  -7.715 -25.615  1.00  0.00           C  
ATOM    265  O   GLU A  15      -3.681  -7.364 -25.387  1.00  0.00           O  
ATOM    266  CB  GLU A  15      -1.044  -6.534 -27.233  1.00  0.00           C  
ATOM    267  CG  GLU A  15      -0.193  -5.293 -27.499  1.00  0.00           C  
ATOM    268  CD  GLU A  15       0.186  -5.156 -28.975  1.00  0.00           C  
ATOM    269  OE1 GLU A  15       0.205  -3.987 -29.429  1.00  0.00           O  
ATOM    270  OE2 GLU A  15       0.511  -6.177 -29.626  1.00  0.00           O1-
ATOM    271  H   GLU A  15       0.655  -7.176 -25.449  1.00  0.00           H  
ATOM    272  HA  GLU A  15      -1.802  -5.725 -25.390  1.00  0.00           H  
ATOM    273  HB2 GLU A  15      -1.961  -6.446 -27.816  1.00  0.00           H  
ATOM    274  HB3 GLU A  15      -0.513  -7.428 -27.561  1.00  0.00           H  
ATOM    275  HG2 GLU A  15      -0.764  -4.419 -27.187  1.00  0.00           H  
ATOM    276  HG3 GLU A  15       0.717  -5.325 -26.901  1.00  0.00           H  
ATOM    277  N   ASN A  16      -2.177  -9.003 -25.695  1.00  0.00           N  
ATOM    278  CA  ASN A  16      -3.124 -10.100 -25.512  1.00  0.00           C  
ATOM    279  C   ASN A  16      -3.701 -10.155 -24.088  1.00  0.00           C  
ATOM    280  O   ASN A  16      -4.837 -10.577 -23.923  1.00  0.00           O  
ATOM    281  CB  ASN A  16      -2.415 -11.396 -25.906  1.00  0.00           C  
ATOM    282  CG  ASN A  16      -3.291 -12.627 -25.779  1.00  0.00           C  
ATOM    283  ND2 ASN A  16      -3.101 -13.393 -24.729  1.00  0.00           N  
ATOM    284  OD1 ASN A  16      -4.084 -12.945 -26.650  1.00  0.00           O  
ATOM    285  H   ASN A  16      -1.212  -9.223 -25.897  1.00  0.00           H  
ATOM    286  HA  ASN A  16      -3.968  -9.949 -26.185  1.00  0.00           H  
ATOM    287  HB2 ASN A  16      -1.532 -11.523 -25.278  1.00  0.00           H  
ATOM    288  HB3 ASN A  16      -2.089 -11.321 -26.943  1.00  0.00           H  
ATOM    289 HD21 ASN A  16      -3.530 -14.307 -24.716  1.00  0.00           H  
ATOM    290 HD22 ASN A  16      -2.512 -13.080 -23.970  1.00  0.00           H  
ATOM    291  N   GLU A  17      -2.966  -9.691 -23.075  1.00  0.00           N  
ATOM    292  CA  GLU A  17      -3.469  -9.506 -21.703  1.00  0.00           C  
ATOM    293  C   GLU A  17      -4.417  -8.303 -21.550  1.00  0.00           C  
ATOM    294  O   GLU A  17      -5.015  -8.109 -20.489  1.00  0.00           O  
ATOM    295  CB  GLU A  17      -2.286  -9.356 -20.732  1.00  0.00           C  
ATOM    296  CG  GLU A  17      -1.403 -10.603 -20.640  1.00  0.00           C  
ATOM    297  CD  GLU A  17      -2.146 -11.829 -20.144  1.00  0.00           C  
ATOM    298  OE1 GLU A  17      -1.657 -12.956 -20.409  1.00  0.00           O  
ATOM    299  OE2 GLU A  17      -3.157 -11.691 -19.411  1.00  0.00           O1-
ATOM    300  H   GLU A  17      -2.020  -9.397 -23.273  1.00  0.00           H  
ATOM    301  HA  GLU A  17      -4.051 -10.380 -21.413  1.00  0.00           H  
ATOM    302  HB2 GLU A  17      -1.663  -8.518 -21.042  1.00  0.00           H  
ATOM    303  HB3 GLU A  17      -2.667  -9.127 -19.737  1.00  0.00           H  
ATOM    304  HG2 GLU A  17      -0.564 -10.392 -19.977  1.00  0.00           H  
ATOM    305  HG3 GLU A  17      -0.985 -10.843 -21.618  1.00  0.00           H  
ATOM    306  N   GLY A  18      -4.571  -7.488 -22.598  1.00  0.00           N  
ATOM    307  CA  GLY A  18      -5.400  -6.288 -22.582  1.00  0.00           C  
ATOM    308  C   GLY A  18      -4.762  -5.120 -21.833  1.00  0.00           C  
ATOM    309  O   GLY A  18      -5.489  -4.299 -21.273  1.00  0.00           O  
ATOM    310  H   GLY A  18      -4.077  -7.703 -23.452  1.00  0.00           H  
ATOM    311  HA2 GLY A  18      -6.362  -6.515 -22.121  1.00  0.00           H  
ATOM    312  HA3 GLY A  18      -5.567  -5.974 -23.612  1.00  0.00           H  
ATOM    313  N   VAL A  19      -3.425  -5.055 -21.788  1.00  0.00           N  
ATOM    314  CA  VAL A  19      -2.695  -3.916 -21.218  1.00  0.00           C  
ATOM    315  C   VAL A  19      -2.973  -2.669 -22.056  1.00  0.00           C  
ATOM    316  O   VAL A  19      -2.778  -2.662 -23.267  1.00  0.00           O  
ATOM    317  CB  VAL A  19      -1.183  -4.199 -21.130  1.00  0.00           C  
ATOM    318  CG1 VAL A  19      -0.382  -2.995 -20.615  1.00  0.00           C  
ATOM    319  CG2 VAL A  19      -0.914  -5.357 -20.164  1.00  0.00           C  
ATOM    320  H   VAL A  19      -2.894  -5.771 -22.263  1.00  0.00           H  
ATOM    321  HA  VAL A  19      -3.065  -3.740 -20.208  1.00  0.00           H  
ATOM    322  HB  VAL A  19      -0.806  -4.464 -22.118  1.00  0.00           H  
ATOM    323 HG11 VAL A  19       0.672  -3.261 -20.532  1.00  0.00           H  
ATOM    324 HG12 VAL A  19      -0.462  -2.162 -21.313  1.00  0.00           H  
ATOM    325 HG13 VAL A  19      -0.749  -2.684 -19.637  1.00  0.00           H  
ATOM    326 HG21 VAL A  19      -1.464  -6.246 -20.471  1.00  0.00           H  
ATOM    327 HG22 VAL A  19      -1.222  -5.082 -19.156  1.00  0.00           H  
ATOM    328 HG23 VAL A  19       0.150  -5.594 -20.178  1.00  0.00           H  
ATOM    329  N   GLU A  20      -3.423  -1.601 -21.401  1.00  0.00           N  
ATOM    330  CA  GLU A  20      -3.719  -0.315 -22.050  1.00  0.00           C  
ATOM    331  C   GLU A  20      -2.575   0.690 -21.839  1.00  0.00           C  
ATOM    332  O   GLU A  20      -2.207   1.437 -22.750  1.00  0.00           O  
ATOM    333  CB  GLU A  20      -5.055   0.225 -21.503  1.00  0.00           C  
ATOM    334  CG  GLU A  20      -6.251  -0.683 -21.856  1.00  0.00           C  
ATOM    335  CD  GLU A  20      -7.559  -0.250 -21.174  1.00  0.00           C  
ATOM    336  OE1 GLU A  20      -8.219  -1.116 -20.530  1.00  0.00           O  
ATOM    337  OE2 GLU A  20      -7.896   0.948 -21.281  1.00  0.00           O1-
ATOM    338  H   GLU A  20      -3.690  -1.724 -20.435  1.00  0.00           H  
ATOM    339  HA  GLU A  20      -3.828  -0.452 -23.126  1.00  0.00           H  
ATOM    340  HB2 GLU A  20      -5.229   1.217 -21.919  1.00  0.00           H  
ATOM    341  HB3 GLU A  20      -4.984   0.315 -20.419  1.00  0.00           H  
ATOM    342  HG2 GLU A  20      -6.030  -1.706 -21.551  1.00  0.00           H  
ATOM    343  HG3 GLU A  20      -6.389  -0.681 -22.937  1.00  0.00           H  
ATOM    344  N   TYR A  21      -1.972   0.668 -20.645  1.00  0.00           N  
ATOM    345  CA  TYR A  21      -0.900   1.569 -20.231  1.00  0.00           C  
ATOM    346  C   TYR A  21       0.266   0.797 -19.619  1.00  0.00           C  
ATOM    347  O   TYR A  21       0.064  -0.138 -18.844  1.00  0.00           O  
ATOM    348  CB  TYR A  21      -1.421   2.604 -19.220  1.00  0.00           C  
ATOM    349  CG  TYR A  21      -2.636   3.384 -19.683  1.00  0.00           C  
ATOM    350  CD1 TYR A  21      -2.490   4.431 -20.610  1.00  0.00           C  
ATOM    351  CD2 TYR A  21      -3.916   3.030 -19.215  1.00  0.00           C  
ATOM    352  CE1 TYR A  21      -3.629   5.109 -21.090  1.00  0.00           C  
ATOM    353  CE2 TYR A  21      -5.053   3.715 -19.679  1.00  0.00           C  
ATOM    354  CZ  TYR A  21      -4.911   4.749 -20.623  1.00  0.00           C  
ATOM    355  OH  TYR A  21      -6.010   5.404 -21.077  1.00  0.00           O  
ATOM    356  H   TYR A  21      -2.266  -0.030 -19.977  1.00  0.00           H  
ATOM    357  HA  TYR A  21      -0.536   2.104 -21.108  1.00  0.00           H  
ATOM    358  HB2 TYR A  21      -1.666   2.092 -18.290  1.00  0.00           H  
ATOM    359  HB3 TYR A  21      -0.620   3.309 -18.998  1.00  0.00           H  
ATOM    360  HD1 TYR A  21      -1.500   4.683 -20.963  1.00  0.00           H  
ATOM    361  HD2 TYR A  21      -4.025   2.212 -18.519  1.00  0.00           H  
ATOM    362  HE1 TYR A  21      -3.539   5.894 -21.826  1.00  0.00           H  
ATOM    363  HE2 TYR A  21      -6.044   3.435 -19.354  1.00  0.00           H  
ATOM    364  HH  TYR A  21      -5.828   5.997 -21.811  1.00  0.00           H  
ATOM    365  N   ILE A  22       1.483   1.253 -19.909  1.00  0.00           N  
ATOM    366  CA  ILE A  22       2.680   0.917 -19.133  1.00  0.00           C  
ATOM    367  C   ILE A  22       3.223   2.216 -18.555  1.00  0.00           C  
ATOM    368  O   ILE A  22       3.516   3.147 -19.304  1.00  0.00           O  
ATOM    369  CB  ILE A  22       3.728   0.176 -19.990  1.00  0.00           C  
ATOM    370  CG1 ILE A  22       3.200  -1.218 -20.382  1.00  0.00           C  
ATOM    371  CG2 ILE A  22       5.059   0.032 -19.227  1.00  0.00           C  
ATOM    372  CD1 ILE A  22       4.093  -1.952 -21.387  1.00  0.00           C  
ATOM    373  H   ILE A  22       1.552   2.023 -20.559  1.00  0.00           H  
ATOM    374  HA  ILE A  22       2.410   0.267 -18.301  1.00  0.00           H  
ATOM    375  HB  ILE A  22       3.904   0.755 -20.896  1.00  0.00           H  
ATOM    376 HG12 ILE A  22       3.101  -1.835 -19.489  1.00  0.00           H  
ATOM    377 HG13 ILE A  22       2.204  -1.117 -20.814  1.00  0.00           H  
ATOM    378 HG21 ILE A  22       4.905  -0.532 -18.307  1.00  0.00           H  
ATOM    379 HG22 ILE A  22       5.798  -0.480 -19.843  1.00  0.00           H  
ATOM    380 HG23 ILE A  22       5.470   1.010 -18.976  1.00  0.00           H  
ATOM    381 HD11 ILE A  22       4.995  -2.322 -20.900  1.00  0.00           H  
ATOM    382 HD12 ILE A  22       4.364  -1.272 -22.195  1.00  0.00           H  
ATOM    383 HD13 ILE A  22       3.547  -2.798 -21.804  1.00  0.00           H  
ATOM    384  N   PHE A  23       3.364   2.281 -17.236  1.00  0.00           N  
ATOM    385  CA  PHE A  23       3.957   3.423 -16.541  1.00  0.00           C  
ATOM    386  C   PHE A  23       5.437   3.138 -16.298  1.00  0.00           C  
ATOM    387  O   PHE A  23       5.767   2.069 -15.790  1.00  0.00           O  
ATOM    388  CB  PHE A  23       3.203   3.669 -15.228  1.00  0.00           C  
ATOM    389  CG  PHE A  23       1.697   3.724 -15.388  1.00  0.00           C  
ATOM    390  CD1 PHE A  23       1.085   4.888 -15.882  1.00  0.00           C  
ATOM    391  CD2 PHE A  23       0.907   2.602 -15.076  1.00  0.00           C  
ATOM    392  CE1 PHE A  23      -0.307   4.928 -16.069  1.00  0.00           C  
ATOM    393  CE2 PHE A  23      -0.486   2.643 -15.254  1.00  0.00           C  
ATOM    394  CZ  PHE A  23      -1.095   3.807 -15.754  1.00  0.00           C  
ATOM    395  H   PHE A  23       3.106   1.474 -16.685  1.00  0.00           H  
ATOM    396  HA  PHE A  23       3.871   4.318 -17.157  1.00  0.00           H  
ATOM    397  HB2 PHE A  23       3.449   2.875 -14.523  1.00  0.00           H  
ATOM    398  HB3 PHE A  23       3.546   4.612 -14.802  1.00  0.00           H  
ATOM    399  HD1 PHE A  23       1.685   5.759 -16.101  1.00  0.00           H  
ATOM    400  HD2 PHE A  23       1.375   1.700 -14.710  1.00  0.00           H  
ATOM    401  HE1 PHE A  23      -0.769   5.829 -16.445  1.00  0.00           H  
ATOM    402  HE2 PHE A  23      -1.089   1.779 -15.016  1.00  0.00           H  
ATOM    403  HZ  PHE A  23      -2.165   3.837 -15.897  1.00  0.00           H  
ATOM    404  N   GLY A  24       6.354   4.041 -16.634  1.00  0.00           N  
ATOM    405  CA  GLY A  24       7.763   3.702 -16.446  1.00  0.00           C  
ATOM    406  C   GLY A  24       8.777   4.737 -16.879  1.00  0.00           C  
ATOM    407  O   GLY A  24       8.428   5.802 -17.383  1.00  0.00           O  
ATOM    408  H   GLY A  24       6.096   4.909 -17.081  1.00  0.00           H  
ATOM    409  HA2 GLY A  24       7.964   2.801 -17.025  1.00  0.00           H  
ATOM    410  HA3 GLY A  24       7.944   3.475 -15.395  1.00  0.00           H  
ATOM    411  N   LEU A  25      10.053   4.391 -16.703  1.00  0.00           N  
ATOM    412  CA  LEU A  25      11.186   5.165 -17.207  1.00  0.00           C  
ATOM    413  C   LEU A  25      12.007   4.338 -18.207  1.00  0.00           C  
ATOM    414  O   LEU A  25      12.182   3.128 -18.020  1.00  0.00           O  
ATOM    415  CB  LEU A  25      12.090   5.695 -16.074  1.00  0.00           C  
ATOM    416  CG  LEU A  25      11.617   7.026 -15.463  1.00  0.00           C  
ATOM    417  CD1 LEU A  25      10.515   6.817 -14.437  1.00  0.00           C  
ATOM    418  CD2 LEU A  25      12.764   7.737 -14.747  1.00  0.00           C  
ATOM    419  H   LEU A  25      10.245   3.479 -16.314  1.00  0.00           H  
ATOM    420  HA  LEU A  25      10.789   6.031 -17.736  1.00  0.00           H  
ATOM    421  HB2 LEU A  25      13.078   5.870 -16.499  1.00  0.00           H  
ATOM    422  HB3 LEU A  25      12.211   4.940 -15.298  1.00  0.00           H  
ATOM    423  HG  LEU A  25      11.255   7.681 -16.255  1.00  0.00           H  
ATOM    424 HD11 LEU A  25       9.668   6.320 -14.909  1.00  0.00           H  
ATOM    425 HD12 LEU A  25      10.887   6.201 -13.617  1.00  0.00           H  
ATOM    426 HD13 LEU A  25      10.190   7.783 -14.052  1.00  0.00           H  
ATOM    427 HD21 LEU A  25      12.413   8.675 -14.317  1.00  0.00           H  
ATOM    428 HD22 LEU A  25      13.567   7.946 -15.454  1.00  0.00           H  
ATOM    429 HD23 LEU A  25      13.157   7.101 -13.954  1.00  0.00           H  
ATOM    430  N   PRO A  26      12.527   4.984 -19.265  1.00  0.00           N  
ATOM    431  CA  PRO A  26      13.454   4.342 -20.178  1.00  0.00           C  
ATOM    432  C   PRO A  26      14.841   4.166 -19.545  1.00  0.00           C  
ATOM    433  O   PRO A  26      15.293   5.018 -18.780  1.00  0.00           O  
ATOM    434  CB  PRO A  26      13.486   5.266 -21.400  1.00  0.00           C  
ATOM    435  CG  PRO A  26      13.290   6.653 -20.794  1.00  0.00           C  
ATOM    436  CD  PRO A  26      12.323   6.379 -19.644  1.00  0.00           C  
ATOM    437  HA  PRO A  26      13.070   3.358 -20.448  1.00  0.00           H  
ATOM    438  HB2 PRO A  26      12.632   5.049 -22.041  1.00  0.00           H  
ATOM    439  HB3 PRO A  26      14.420   5.186 -21.957  1.00  0.00           H  
ATOM    440  HG2 PRO A  26      12.873   7.356 -21.515  1.00  0.00           H  
ATOM    441  HG3 PRO A  26      14.237   7.023 -20.400  1.00  0.00           H  
ATOM    442  HD2 PRO A  26      12.535   7.051 -18.812  1.00  0.00           H  
ATOM    443  HD3 PRO A  26      11.297   6.511 -19.990  1.00  0.00           H  
ATOM    444  N   GLY A  27      15.537   3.095 -19.919  1.00  0.00           N  
ATOM    445  CA  GLY A  27      16.953   2.866 -19.627  1.00  0.00           C  
ATOM    446  C   GLY A  27      17.587   1.962 -20.684  1.00  0.00           C  
ATOM    447  O   GLY A  27      16.888   1.455 -21.557  1.00  0.00           O  
ATOM    448  H   GLY A  27      15.105   2.417 -20.530  1.00  0.00           H  
ATOM    449  HA2 GLY A  27      17.486   3.816 -19.624  1.00  0.00           H  
ATOM    450  HA3 GLY A  27      17.071   2.408 -18.644  1.00  0.00           H  
ATOM    451  N   GLU A  28      18.907   1.788 -20.642  1.00  0.00           N  
ATOM    452  CA  GLU A  28      19.650   1.057 -21.682  1.00  0.00           C  
ATOM    453  C   GLU A  28      19.162  -0.398 -21.823  1.00  0.00           C  
ATOM    454  O   GLU A  28      18.879  -0.872 -22.920  1.00  0.00           O  
ATOM    455  CB  GLU A  28      21.153   1.172 -21.367  1.00  0.00           C  
ATOM    456  CG  GLU A  28      22.066   0.563 -22.444  1.00  0.00           C  
ATOM    457  CD  GLU A  28      23.565   0.868 -22.230  1.00  0.00           C  
ATOM    458  OE1 GLU A  28      24.389   0.320 -23.001  1.00  0.00           O  
ATOM    459  OE2 GLU A  28      23.904   1.725 -21.378  1.00  0.00           O1-
ATOM    460  H   GLU A  28      19.439   2.116 -19.849  1.00  0.00           H  
ATOM    461  HA  GLU A  28      19.480   1.541 -22.643  1.00  0.00           H  
ATOM    462  HB2 GLU A  28      21.382   2.234 -21.278  1.00  0.00           H  
ATOM    463  HB3 GLU A  28      21.367   0.697 -20.409  1.00  0.00           H  
ATOM    464  HG2 GLU A  28      21.764   0.964 -23.412  1.00  0.00           H  
ATOM    465  HG3 GLU A  28      21.915  -0.516 -22.464  1.00  0.00           H  
ATOM    466  N   GLU A  29      18.917  -1.066 -20.702  1.00  0.00           N  
ATOM    467  CA  GLU A  29      18.613  -2.496 -20.642  1.00  0.00           C  
ATOM    468  C   GLU A  29      17.140  -2.827 -20.935  1.00  0.00           C  
ATOM    469  O   GLU A  29      16.757  -3.996 -20.962  1.00  0.00           O  
ATOM    470  CB  GLU A  29      19.037  -3.058 -19.275  1.00  0.00           C  
ATOM    471  CG  GLU A  29      20.539  -2.910 -18.967  1.00  0.00           C  
ATOM    472  CD  GLU A  29      21.038  -1.494 -18.598  1.00  0.00           C  
ATOM    473  OE1 GLU A  29      22.274  -1.369 -18.447  1.00  0.00           O  
ATOM    474  OE2 GLU A  29      20.207  -0.568 -18.376  1.00  0.00           O1-
ATOM    475  H   GLU A  29      19.222  -0.636 -19.841  1.00  0.00           H  
ATOM    476  HA  GLU A  29      19.205  -3.001 -21.405  1.00  0.00           H  
ATOM    477  HB2 GLU A  29      18.440  -2.612 -18.480  1.00  0.00           H  
ATOM    478  HB3 GLU A  29      18.814  -4.125 -19.273  1.00  0.00           H  
ATOM    479  HG2 GLU A  29      20.773  -3.581 -18.142  1.00  0.00           H  
ATOM    480  HG3 GLU A  29      21.103  -3.272 -19.827  1.00  0.00           H  
ATOM    481  N   ASN A  30      16.292  -1.815 -21.155  1.00  0.00           N  
ATOM    482  CA  ASN A  30      14.910  -2.000 -21.607  1.00  0.00           C  
ATOM    483  C   ASN A  30      14.630  -1.379 -22.990  1.00  0.00           C  
ATOM    484  O   ASN A  30      13.470  -1.335 -23.410  1.00  0.00           O  
ATOM    485  CB  ASN A  30      13.928  -1.605 -20.488  1.00  0.00           C  
ATOM    486  CG  ASN A  30      13.848  -0.119 -20.173  1.00  0.00           C  
ATOM    487  ND2 ASN A  30      13.365   0.218 -19.001  1.00  0.00           N  
ATOM    488  OD1 ASN A  30      14.156   0.761 -20.953  1.00  0.00           O  
ATOM    489  H   ASN A  30      16.675  -0.881 -21.143  1.00  0.00           H  
ATOM    490  HA  ASN A  30      14.757  -3.067 -21.772  1.00  0.00           H  
ATOM    491  HB2 ASN A  30      14.210  -2.139 -19.580  1.00  0.00           H  
ATOM    492  HB3 ASN A  30      12.928  -1.935 -20.768  1.00  0.00           H  
ATOM    493 HD21 ASN A  30      13.123  -0.506 -18.340  1.00  0.00           H  
ATOM    494 HD22 ASN A  30      13.227   1.200 -18.811  1.00  0.00           H  
ATOM    495  N   LEU A  31      15.673  -0.961 -23.725  1.00  0.00           N  
ATOM    496  CA  LEU A  31      15.556  -0.335 -25.048  1.00  0.00           C  
ATOM    497  C   LEU A  31      14.779  -1.187 -26.055  1.00  0.00           C  
ATOM    498  O   LEU A  31      13.914  -0.649 -26.744  1.00  0.00           O  
ATOM    499  CB  LEU A  31      16.955  -0.026 -25.613  1.00  0.00           C  
ATOM    500  CG  LEU A  31      17.655   1.193 -24.991  1.00  0.00           C  
ATOM    501  CD1 LEU A  31      19.082   1.298 -25.533  1.00  0.00           C  
ATOM    502  CD2 LEU A  31      16.939   2.512 -25.296  1.00  0.00           C  
ATOM    503  H   LEU A  31      16.598  -1.034 -23.325  1.00  0.00           H  
ATOM    504  HA  LEU A  31      14.995   0.593 -24.941  1.00  0.00           H  
ATOM    505  HB2 LEU A  31      17.586  -0.905 -25.479  1.00  0.00           H  
ATOM    506  HB3 LEU A  31      16.868   0.150 -26.685  1.00  0.00           H  
ATOM    507  HG  LEU A  31      17.693   1.080 -23.907  1.00  0.00           H  
ATOM    508 HD11 LEU A  31      19.070   1.412 -26.617  1.00  0.00           H  
ATOM    509 HD12 LEU A  31      19.596   2.142 -25.073  1.00  0.00           H  
ATOM    510 HD13 LEU A  31      19.627   0.390 -25.274  1.00  0.00           H  
ATOM    511 HD21 LEU A  31      15.970   2.526 -24.797  1.00  0.00           H  
ATOM    512 HD22 LEU A  31      16.807   2.624 -26.372  1.00  0.00           H  
ATOM    513 HD23 LEU A  31      17.530   3.341 -24.905  1.00  0.00           H  
ATOM    514  N   ASP A  32      15.022  -2.500 -26.118  1.00  0.00           N  
ATOM    515  CA  ASP A  32      14.301  -3.386 -27.043  1.00  0.00           C  
ATOM    516  C   ASP A  32      12.791  -3.414 -26.756  1.00  0.00           C  
ATOM    517  O   ASP A  32      11.979  -3.462 -27.681  1.00  0.00           O  
ATOM    518  CB  ASP A  32      14.865  -4.809 -26.963  1.00  0.00           C  
ATOM    519  CG  ASP A  32      16.286  -4.905 -27.509  1.00  0.00           C  
ATOM    520  OD1 ASP A  32      16.439  -4.757 -28.743  1.00  0.00           O  
ATOM    521  OD2 ASP A  32      17.192  -5.142 -26.686  1.00  0.00           O1-
ATOM    522  H   ASP A  32      15.799  -2.881 -25.597  1.00  0.00           H  
ATOM    523  HA  ASP A  32      14.436  -3.024 -28.062  1.00  0.00           H  
ATOM    524  HB2 ASP A  32      14.237  -5.470 -27.559  1.00  0.00           H  
ATOM    525  HB3 ASP A  32      14.833  -5.154 -25.929  1.00  0.00           H  
ATOM    526  N   VAL A  33      12.390  -3.330 -25.480  1.00  0.00           N  
ATOM    527  CA  VAL A  33      10.970  -3.263 -25.090  1.00  0.00           C  
ATOM    528  C   VAL A  33      10.365  -1.925 -25.506  1.00  0.00           C  
ATOM    529  O   VAL A  33       9.259  -1.893 -26.042  1.00  0.00           O  
ATOM    530  CB  VAL A  33      10.767  -3.522 -23.583  1.00  0.00           C  
ATOM    531  CG1 VAL A  33       9.276  -3.503 -23.217  1.00  0.00           C  
ATOM    532  CG2 VAL A  33      11.324  -4.890 -23.164  1.00  0.00           C  
ATOM    533  H   VAL A  33      13.099  -3.190 -24.774  1.00  0.00           H  
ATOM    534  HA  VAL A  33      10.420  -4.028 -25.638  1.00  0.00           H  
ATOM    535  HB  VAL A  33      11.274  -2.750 -23.004  1.00  0.00           H  
ATOM    536 HG11 VAL A  33       8.876  -2.495 -23.324  1.00  0.00           H  
ATOM    537 HG12 VAL A  33       9.138  -3.823 -22.184  1.00  0.00           H  
ATOM    538 HG13 VAL A  33       8.724  -4.178 -23.871  1.00  0.00           H  
ATOM    539 HG21 VAL A  33      12.397  -4.933 -23.351  1.00  0.00           H  
ATOM    540 HG22 VAL A  33      10.831  -5.684 -23.725  1.00  0.00           H  
ATOM    541 HG23 VAL A  33      11.161  -5.044 -22.097  1.00  0.00           H  
ATOM    542  N   LEU A  34      11.090  -0.819 -25.317  1.00  0.00           N  
ATOM    543  CA  LEU A  34      10.644   0.504 -25.762  1.00  0.00           C  
ATOM    544  C   LEU A  34      10.522   0.594 -27.288  1.00  0.00           C  
ATOM    545  O   LEU A  34       9.582   1.211 -27.787  1.00  0.00           O  
ATOM    546  CB  LEU A  34      11.622   1.573 -25.264  1.00  0.00           C  
ATOM    547  CG  LEU A  34      11.734   1.687 -23.739  1.00  0.00           C  
ATOM    548  CD1 LEU A  34      12.882   2.643 -23.450  1.00  0.00           C  
ATOM    549  CD2 LEU A  34      10.456   2.220 -23.085  1.00  0.00           C  
ATOM    550  H   LEU A  34      12.007  -0.914 -24.905  1.00  0.00           H  
ATOM    551  HA  LEU A  34       9.654   0.706 -25.353  1.00  0.00           H  
ATOM    552  HB2 LEU A  34      12.607   1.348 -25.674  1.00  0.00           H  
ATOM    553  HB3 LEU A  34      11.313   2.539 -25.664  1.00  0.00           H  
ATOM    554  HG  LEU A  34      11.970   0.718 -23.299  1.00  0.00           H  
ATOM    555 HD11 LEU A  34      12.666   3.636 -23.845  1.00  0.00           H  
ATOM    556 HD12 LEU A  34      13.043   2.666 -22.372  1.00  0.00           H  
ATOM    557 HD13 LEU A  34      13.798   2.257 -23.896  1.00  0.00           H  
ATOM    558 HD21 LEU A  34      10.623   2.342 -22.014  1.00  0.00           H  
ATOM    559 HD22 LEU A  34       9.644   1.506 -23.223  1.00  0.00           H  
ATOM    560 HD23 LEU A  34      10.176   3.179 -23.521  1.00  0.00           H  
ATOM    561  N   GLU A  35      11.444  -0.026 -28.030  1.00  0.00           N  
ATOM    562  CA  GLU A  35      11.381  -0.099 -29.491  1.00  0.00           C  
ATOM    563  C   GLU A  35      10.160  -0.904 -29.944  1.00  0.00           C  
ATOM    564  O   GLU A  35       9.394  -0.436 -30.789  1.00  0.00           O  
ATOM    565  CB  GLU A  35      12.685  -0.693 -30.054  1.00  0.00           C  
ATOM    566  CG  GLU A  35      12.768  -0.622 -31.593  1.00  0.00           C  
ATOM    567  CD  GLU A  35      12.731   0.819 -32.134  1.00  0.00           C  
ATOM    568  OE1 GLU A  35      12.312   1.065 -33.287  1.00  0.00           O  
ATOM    569  OE2 GLU A  35      13.087   1.766 -31.396  1.00  0.00           O1-
ATOM    570  H   GLU A  35      12.224  -0.466 -27.563  1.00  0.00           H  
ATOM    571  HA  GLU A  35      11.262   0.914 -29.875  1.00  0.00           H  
ATOM    572  HB2 GLU A  35      13.535  -0.157 -29.631  1.00  0.00           H  
ATOM    573  HB3 GLU A  35      12.766  -1.736 -29.748  1.00  0.00           H  
ATOM    574  HG2 GLU A  35      13.701  -1.088 -31.909  1.00  0.00           H  
ATOM    575  HG3 GLU A  35      11.950  -1.197 -32.025  1.00  0.00           H  
ATOM    576  N   ALA A  36       9.921  -2.064 -29.325  1.00  0.00           N  
ATOM    577  CA  ALA A  36       8.756  -2.898 -29.602  1.00  0.00           C  
ATOM    578  C   ALA A  36       7.426  -2.164 -29.336  1.00  0.00           C  
ATOM    579  O   ALA A  36       6.477  -2.291 -30.114  1.00  0.00           O  
ATOM    580  CB  ALA A  36       8.876  -4.169 -28.759  1.00  0.00           C  
ATOM    581  H   ALA A  36      10.600  -2.406 -28.661  1.00  0.00           H  
ATOM    582  HA  ALA A  36       8.770  -3.180 -30.655  1.00  0.00           H  
ATOM    583  HB1 ALA A  36       7.973  -4.766 -28.887  1.00  0.00           H  
ATOM    584  HB2 ALA A  36       9.745  -4.744 -29.078  1.00  0.00           H  
ATOM    585  HB3 ALA A  36       8.989  -3.918 -27.704  1.00  0.00           H  
ATOM    586  N   LEU A  37       7.361  -1.343 -28.281  1.00  0.00           N  
ATOM    587  CA  LEU A  37       6.167  -0.568 -27.930  1.00  0.00           C  
ATOM    588  C   LEU A  37       5.778   0.485 -28.982  1.00  0.00           C  
ATOM    589  O   LEU A  37       4.606   0.849 -29.047  1.00  0.00           O  
ATOM    590  CB  LEU A  37       6.364   0.092 -26.552  1.00  0.00           C  
ATOM    591  CG  LEU A  37       6.227  -0.878 -25.364  1.00  0.00           C  
ATOM    592  CD1 LEU A  37       6.737  -0.203 -24.090  1.00  0.00           C  
ATOM    593  CD2 LEU A  37       4.774  -1.294 -25.129  1.00  0.00           C  
ATOM    594  H   LEU A  37       8.161  -1.305 -27.666  1.00  0.00           H  
ATOM    595  HA  LEU A  37       5.323  -1.256 -27.877  1.00  0.00           H  
ATOM    596  HB2 LEU A  37       7.350   0.557 -26.527  1.00  0.00           H  
ATOM    597  HB3 LEU A  37       5.625   0.883 -26.427  1.00  0.00           H  
ATOM    598  HG  LEU A  37       6.813  -1.780 -25.544  1.00  0.00           H  
ATOM    599 HD11 LEU A  37       6.181   0.717 -23.911  1.00  0.00           H  
ATOM    600 HD12 LEU A  37       7.797   0.026 -24.203  1.00  0.00           H  
ATOM    601 HD13 LEU A  37       6.621  -0.881 -23.244  1.00  0.00           H  
ATOM    602 HD21 LEU A  37       4.168  -0.425 -24.872  1.00  0.00           H  
ATOM    603 HD22 LEU A  37       4.359  -1.760 -26.022  1.00  0.00           H  
ATOM    604 HD23 LEU A  37       4.730  -2.028 -24.324  1.00  0.00           H  
ATOM    605  N   LYS A  38       6.695   0.950 -29.846  1.00  0.00           N  
ATOM    606  CA  LYS A  38       6.372   1.947 -30.893  1.00  0.00           C  
ATOM    607  C   LYS A  38       5.284   1.484 -31.861  1.00  0.00           C  
ATOM    608  O   LYS A  38       4.553   2.317 -32.392  1.00  0.00           O  
ATOM    609  CB  LYS A  38       7.615   2.280 -31.724  1.00  0.00           C  
ATOM    610  CG  LYS A  38       8.659   3.093 -30.954  1.00  0.00           C  
ATOM    611  CD  LYS A  38       9.847   3.335 -31.884  1.00  0.00           C  
ATOM    612  CE  LYS A  38      10.922   4.175 -31.202  1.00  0.00           C  
ATOM    613  NZ  LYS A  38      12.155   4.149 -32.017  1.00  0.00           N1+
ATOM    614  H   LYS A  38       7.637   0.593 -29.778  1.00  0.00           H  
ATOM    615  HA  LYS A  38       5.991   2.852 -30.420  1.00  0.00           H  
ATOM    616  HB2 LYS A  38       7.305   2.867 -32.589  1.00  0.00           H  
ATOM    617  HB3 LYS A  38       8.060   1.356 -32.093  1.00  0.00           H  
ATOM    618  HG2 LYS A  38       8.991   2.538 -30.077  1.00  0.00           H  
ATOM    619  HG3 LYS A  38       8.228   4.044 -30.643  1.00  0.00           H  
ATOM    620  HD2 LYS A  38       9.512   3.837 -32.791  1.00  0.00           H  
ATOM    621  HD3 LYS A  38      10.266   2.365 -32.154  1.00  0.00           H  
ATOM    622  HE2 LYS A  38      11.131   3.729 -30.230  1.00  0.00           H  
ATOM    623  HE3 LYS A  38      10.558   5.191 -31.055  1.00  0.00           H  
ATOM    624  HZ1 LYS A  38      12.006   4.423 -32.977  1.00  0.00           H  
ATOM    625  HZ2 LYS A  38      12.460   3.187 -32.051  1.00  0.00           H  
ATOM    626  HZ3 LYS A  38      12.924   4.628 -31.572  1.00  0.00           H  
ATOM    627  N   ASN A  39       5.201   0.177 -32.103  1.00  0.00           N  
ATOM    628  CA  ASN A  39       4.233  -0.432 -33.018  1.00  0.00           C  
ATOM    629  C   ASN A  39       3.061  -1.100 -32.278  1.00  0.00           C  
ATOM    630  O   ASN A  39       2.289  -1.828 -32.901  1.00  0.00           O  
ATOM    631  CB  ASN A  39       4.975  -1.406 -33.947  1.00  0.00           C  
ATOM    632  CG  ASN A  39       6.031  -0.719 -34.793  1.00  0.00           C  
ATOM    633  ND2 ASN A  39       7.242  -1.226 -34.792  1.00  0.00           N  
ATOM    634  OD1 ASN A  39       5.789   0.268 -35.469  1.00  0.00           O  
ATOM    635  H   ASN A  39       5.819  -0.433 -31.587  1.00  0.00           H  
ATOM    636  HA  ASN A  39       3.789   0.348 -33.637  1.00  0.00           H  
ATOM    637  HB2 ASN A  39       4.262  -1.874 -34.626  1.00  0.00           H  
ATOM    638  HB3 ASN A  39       5.433  -2.190 -33.344  1.00  0.00           H  
ATOM    639 HD21 ASN A  39       7.474  -1.991 -34.174  1.00  0.00           H  
ATOM    640 HD22 ASN A  39       7.958  -0.705 -35.277  1.00  0.00           H  
ATOM    641  N   SER A  40       2.947  -0.879 -30.966  1.00  0.00           N  
ATOM    642  CA  SER A  40       1.924  -1.471 -30.108  1.00  0.00           C  
ATOM    643  C   SER A  40       0.717  -0.549 -29.923  1.00  0.00           C  
ATOM    644  O   SER A  40       0.819   0.670 -30.066  1.00  0.00           O  
ATOM    645  CB  SER A  40       2.552  -1.815 -28.757  1.00  0.00           C  
ATOM    646  OG  SER A  40       1.617  -2.428 -27.898  1.00  0.00           O  
ATOM    647  H   SER A  40       3.568  -0.211 -30.533  1.00  0.00           H  
ATOM    648  HA  SER A  40       1.579  -2.396 -30.569  1.00  0.00           H  
ATOM    649  HB2 SER A  40       3.389  -2.492 -28.927  1.00  0.00           H  
ATOM    650  HB3 SER A  40       2.922  -0.906 -28.282  1.00  0.00           H  
ATOM    651  HG  SER A  40       1.156  -3.090 -28.420  1.00  0.00           H  
ATOM    652  N   SER A  41      -0.431  -1.116 -29.544  1.00  0.00           N  
ATOM    653  CA  SER A  41      -1.565  -0.336 -29.028  1.00  0.00           C  
ATOM    654  C   SER A  41      -1.357   0.186 -27.600  1.00  0.00           C  
ATOM    655  O   SER A  41      -2.122   1.039 -27.149  1.00  0.00           O  
ATOM    656  CB  SER A  41      -2.853  -1.159 -29.100  1.00  0.00           C  
ATOM    657  OG  SER A  41      -2.762  -2.366 -28.367  1.00  0.00           O  
ATOM    658  H   SER A  41      -0.464  -2.123 -29.477  1.00  0.00           H  
ATOM    659  HA  SER A  41      -1.697   0.539 -29.664  1.00  0.00           H  
ATOM    660  HB2 SER A  41      -3.683  -0.566 -28.716  1.00  0.00           H  
ATOM    661  HB3 SER A  41      -3.057  -1.400 -30.143  1.00  0.00           H  
ATOM    662  HG  SER A  41      -2.560  -2.183 -27.447  1.00  0.00           H  
ATOM    663  N   ILE A  42      -0.361  -0.326 -26.872  1.00  0.00           N  
ATOM    664  CA  ILE A  42      -0.080   0.046 -25.482  1.00  0.00           C  
ATOM    665  C   ILE A  42       0.498   1.461 -25.421  1.00  0.00           C  
ATOM    666  O   ILE A  42       1.516   1.766 -26.045  1.00  0.00           O  
ATOM    667  CB  ILE A  42       0.886  -0.970 -24.837  1.00  0.00           C  
ATOM    668  CG1 ILE A  42       0.266  -2.383 -24.800  1.00  0.00           C  
ATOM    669  CG2 ILE A  42       1.256  -0.523 -23.411  1.00  0.00           C  
ATOM    670  CD1 ILE A  42       1.228  -3.498 -24.376  1.00  0.00           C  
ATOM    671  H   ILE A  42       0.252  -1.001 -27.307  1.00  0.00           H  
ATOM    672  HA  ILE A  42      -1.015   0.030 -24.921  1.00  0.00           H  
ATOM    673  HB  ILE A  42       1.797  -1.006 -25.434  1.00  0.00           H  
ATOM    674 HG12 ILE A  42      -0.116  -2.645 -25.787  1.00  0.00           H  
ATOM    675 HG13 ILE A  42      -0.573  -2.377 -24.105  1.00  0.00           H  
ATOM    676 HG21 ILE A  42       1.792   0.425 -23.424  1.00  0.00           H  
ATOM    677 HG22 ILE A  42       1.928  -1.264 -22.977  1.00  0.00           H  
ATOM    678 HG23 ILE A  42       0.359  -0.434 -22.797  1.00  0.00           H  
ATOM    679 HD11 ILE A  42       1.493  -3.402 -23.323  1.00  0.00           H  
ATOM    680 HD12 ILE A  42       2.129  -3.466 -24.989  1.00  0.00           H  
ATOM    681 HD13 ILE A  42       0.737  -4.461 -24.518  1.00  0.00           H  
ATOM    682  N   LYS A  43      -0.089   2.329 -24.592  1.00  0.00           N  
ATOM    683  CA  LYS A  43       0.449   3.673 -24.359  1.00  0.00           C  
ATOM    684  C   LYS A  43       1.505   3.640 -23.254  1.00  0.00           C  
ATOM    685  O   LYS A  43       1.185   3.453 -22.080  1.00  0.00           O  
ATOM    686  CB  LYS A  43      -0.705   4.642 -24.080  1.00  0.00           C  
ATOM    687  CG  LYS A  43      -0.223   6.101 -24.020  1.00  0.00           C  
ATOM    688  CD  LYS A  43      -1.395   7.049 -23.735  1.00  0.00           C  
ATOM    689  CE  LYS A  43      -0.938   8.513 -23.715  1.00  0.00           C  
ATOM    690  NZ  LYS A  43      -2.040   9.429 -23.313  1.00  0.00           N1+
ATOM    691  H   LYS A  43      -0.899   2.022 -24.072  1.00  0.00           H  
ATOM    692  HA  LYS A  43       0.938   4.001 -25.276  1.00  0.00           H  
ATOM    693  HB2 LYS A  43      -1.439   4.548 -24.880  1.00  0.00           H  
ATOM    694  HB3 LYS A  43      -1.188   4.364 -23.144  1.00  0.00           H  
ATOM    695  HG2 LYS A  43       0.231   6.368 -24.974  1.00  0.00           H  
ATOM    696  HG3 LYS A  43       0.523   6.208 -23.232  1.00  0.00           H  
ATOM    697  HD2 LYS A  43      -1.811   6.790 -22.761  1.00  0.00           H  
ATOM    698  HD3 LYS A  43      -2.162   6.913 -24.498  1.00  0.00           H  
ATOM    699  HE2 LYS A  43      -0.104   8.605 -23.019  1.00  0.00           H  
ATOM    700  HE3 LYS A  43      -0.570   8.774 -24.707  1.00  0.00           H  
ATOM    701  HZ1 LYS A  43      -1.732  10.390 -23.304  1.00  0.00           H  
ATOM    702  HZ2 LYS A  43      -2.821   9.354 -23.949  1.00  0.00           H  
ATOM    703  HZ3 LYS A  43      -2.367   9.208 -22.383  1.00  0.00           H  
ATOM    704  N   PHE A  44       2.761   3.895 -23.613  1.00  0.00           N  
ATOM    705  CA  PHE A  44       3.824   4.097 -22.629  1.00  0.00           C  
ATOM    706  C   PHE A  44       3.728   5.498 -22.006  1.00  0.00           C  
ATOM    707  O   PHE A  44       3.826   6.514 -22.698  1.00  0.00           O  
ATOM    708  CB  PHE A  44       5.194   3.840 -23.262  1.00  0.00           C  
ATOM    709  CG  PHE A  44       6.298   3.727 -22.230  1.00  0.00           C  
ATOM    710  CD1 PHE A  44       7.111   4.834 -21.915  1.00  0.00           C  
ATOM    711  CD2 PHE A  44       6.492   2.509 -21.556  1.00  0.00           C  
ATOM    712  CE1 PHE A  44       8.123   4.710 -20.943  1.00  0.00           C  
ATOM    713  CE2 PHE A  44       7.498   2.390 -20.585  1.00  0.00           C  
ATOM    714  CZ  PHE A  44       8.319   3.487 -20.281  1.00  0.00           C  
ATOM    715  H   PHE A  44       2.982   3.957 -24.596  1.00  0.00           H  
ATOM    716  HA  PHE A  44       3.697   3.362 -21.834  1.00  0.00           H  
ATOM    717  HB2 PHE A  44       5.154   2.906 -23.823  1.00  0.00           H  
ATOM    718  HB3 PHE A  44       5.428   4.637 -23.968  1.00  0.00           H  
ATOM    719  HD1 PHE A  44       6.959   5.776 -22.422  1.00  0.00           H  
ATOM    720  HD2 PHE A  44       5.868   1.657 -21.782  1.00  0.00           H  
ATOM    721  HE1 PHE A  44       8.758   5.549 -20.696  1.00  0.00           H  
ATOM    722  HE2 PHE A  44       7.637   1.448 -20.074  1.00  0.00           H  
ATOM    723  HZ  PHE A  44       9.099   3.387 -19.540  1.00  0.00           H  
ATOM    724  N   ILE A  45       3.529   5.560 -20.692  1.00  0.00           N  
ATOM    725  CA  ILE A  45       3.498   6.791 -19.907  1.00  0.00           C  
ATOM    726  C   ILE A  45       4.843   6.938 -19.204  1.00  0.00           C  
ATOM    727  O   ILE A  45       5.082   6.342 -18.154  1.00  0.00           O  
ATOM    728  CB  ILE A  45       2.316   6.791 -18.912  1.00  0.00           C  
ATOM    729  CG1 ILE A  45       0.943   6.582 -19.589  1.00  0.00           C  
ATOM    730  CG2 ILE A  45       2.317   8.093 -18.088  1.00  0.00           C  
ATOM    731  CD1 ILE A  45       0.540   7.665 -20.597  1.00  0.00           C  
ATOM    732  H   ILE A  45       3.484   4.688 -20.185  1.00  0.00           H  
ATOM    733  HA  ILE A  45       3.374   7.645 -20.572  1.00  0.00           H  
ATOM    734  HB  ILE A  45       2.457   5.956 -18.226  1.00  0.00           H  
ATOM    735 HG12 ILE A  45       0.934   5.616 -20.094  1.00  0.00           H  
ATOM    736 HG13 ILE A  45       0.179   6.538 -18.813  1.00  0.00           H  
ATOM    737 HG21 ILE A  45       1.407   8.163 -17.492  1.00  0.00           H  
ATOM    738 HG22 ILE A  45       3.161   8.097 -17.397  1.00  0.00           H  
ATOM    739 HG23 ILE A  45       2.400   8.961 -18.743  1.00  0.00           H  
ATOM    740 HD11 ILE A  45       0.509   8.641 -20.114  1.00  0.00           H  
ATOM    741 HD12 ILE A  45       1.244   7.688 -21.429  1.00  0.00           H  
ATOM    742 HD13 ILE A  45      -0.457   7.435 -20.972  1.00  0.00           H  
ATOM    743  N   THR A  46       5.720   7.760 -19.782  1.00  0.00           N  
ATOM    744  CA  THR A  46       6.977   8.132 -19.127  1.00  0.00           C  
ATOM    745  C   THR A  46       6.679   8.910 -17.847  1.00  0.00           C  
ATOM    746  O   THR A  46       6.043   9.966 -17.931  1.00  0.00           O  
ATOM    747  CB  THR A  46       7.882   8.956 -20.049  1.00  0.00           C  
ATOM    748  CG2 THR A  46       9.288   9.130 -19.478  1.00  0.00           C  
ATOM    749  OG1 THR A  46       8.005   8.315 -21.297  1.00  0.00           O  
ATOM    750  H   THR A  46       5.541   8.098 -20.716  1.00  0.00           H  
ATOM    751  HA  THR A  46       7.508   7.213 -18.879  1.00  0.00           H  
ATOM    752  HB  THR A  46       7.438   9.938 -20.213  1.00  0.00           H  
ATOM    753  HG1 THR A  46       8.453   7.479 -21.149  1.00  0.00           H  
ATOM    754 HG21 THR A  46       9.924   9.628 -20.210  1.00  0.00           H  
ATOM    755 HG22 THR A  46       9.250   9.744 -18.578  1.00  0.00           H  
ATOM    756 HG23 THR A  46       9.716   8.161 -19.222  1.00  0.00           H  
ATOM    757  N   THR A  47       7.124   8.412 -16.694  1.00  0.00           N  
ATOM    758  CA  THR A  47       7.020   9.105 -15.397  1.00  0.00           C  
ATOM    759  C   THR A  47       8.325   9.832 -15.059  1.00  0.00           C  
ATOM    760  O   THR A  47       9.296   9.781 -15.819  1.00  0.00           O  
ATOM    761  CB  THR A  47       6.573   8.158 -14.266  1.00  0.00           C  
ATOM    762  CG2 THR A  47       5.275   7.432 -14.610  1.00  0.00           C  
ATOM    763  OG1 THR A  47       7.529   7.171 -13.996  1.00  0.00           O  
ATOM    764  H   THR A  47       7.613   7.528 -16.703  1.00  0.00           H  
ATOM    765  HA  THR A  47       6.252   9.875 -15.464  1.00  0.00           H  
ATOM    766  HB  THR A  47       6.410   8.737 -13.357  1.00  0.00           H  
ATOM    767  HG1 THR A  47       7.730   7.202 -13.057  1.00  0.00           H  
ATOM    768 HG21 THR A  47       4.897   6.931 -13.719  1.00  0.00           H  
ATOM    769 HG22 THR A  47       5.449   6.692 -15.392  1.00  0.00           H  
ATOM    770 HG23 THR A  47       4.531   8.150 -14.954  1.00  0.00           H  
ATOM    771  N   ARG A  48       8.355  10.568 -13.944  1.00  0.00           N  
ATOM    772  CA  ARG A  48       9.547  11.294 -13.472  1.00  0.00           C  
ATOM    773  C   ARG A  48      10.349  10.520 -12.438  1.00  0.00           C  
ATOM    774  O   ARG A  48      11.529  10.812 -12.264  1.00  0.00           O  
ATOM    775  CB  ARG A  48       9.122  12.682 -12.970  1.00  0.00           C  
ATOM    776  CG  ARG A  48       8.508  13.540 -14.087  1.00  0.00           C  
ATOM    777  CD  ARG A  48       9.480  13.749 -15.259  1.00  0.00           C  
ATOM    778  NE  ARG A  48      10.613  14.602 -14.865  1.00  0.00           N  
ATOM    779  CZ  ARG A  48      10.565  15.918 -14.786  1.00  0.00           C  
ATOM    780  NH1 ARG A  48       9.503  16.590 -15.136  1.00  0.00           N1+
ATOM    781  NH2 ARG A  48      11.599  16.581 -14.348  1.00  0.00           N  
ATOM    782  H   ARG A  48       7.540  10.576 -13.348  1.00  0.00           H  
ATOM    783  HA  ARG A  48      10.258  11.394 -14.292  1.00  0.00           H  
ATOM    784  HB2 ARG A  48       8.378  12.564 -12.182  1.00  0.00           H  
ATOM    785  HB3 ARG A  48       9.986  13.198 -12.550  1.00  0.00           H  
ATOM    786  HG2 ARG A  48       8.216  14.507 -13.678  1.00  0.00           H  
ATOM    787  HG3 ARG A  48       7.606  13.058 -14.464  1.00  0.00           H  
ATOM    788  HD2 ARG A  48       9.845  12.792 -15.634  1.00  0.00           H  
ATOM    789  HD3 ARG A  48       8.955  14.190 -16.106  1.00  0.00           H  
ATOM    790  HE  ARG A  48      11.456  14.129 -14.572  1.00  0.00           H  
ATOM    791 HH11 ARG A  48       9.435  17.594 -15.053  1.00  0.00           H  
ATOM    792 HH12 ARG A  48       8.718  16.081 -15.516  1.00  0.00           H  
ATOM    793 HH21 ARG A  48      12.419  16.077 -14.044  1.00  0.00           H  
ATOM    794 HH22 ARG A  48      11.543  17.587 -14.269  1.00  0.00           H  
ATOM    795  N   HIS A  49       9.732   9.535 -11.800  1.00  0.00           N  
ATOM    796  CA  HIS A  49      10.378   8.574 -10.921  1.00  0.00           C  
ATOM    797  C   HIS A  49       9.677   7.209 -11.015  1.00  0.00           C  
ATOM    798  O   HIS A  49       8.455   7.139 -11.190  1.00  0.00           O  
ATOM    799  CB  HIS A  49      10.338   9.149  -9.500  1.00  0.00           C  
ATOM    800  CG  HIS A  49      11.268   8.450  -8.553  1.00  0.00           C  
ATOM    801  CD2 HIS A  49      12.581   8.759  -8.329  1.00  0.00           C  
ATOM    802  ND1 HIS A  49      10.949   7.406  -7.720  1.00  0.00           N  
ATOM    803  CE1 HIS A  49      12.050   7.079  -7.024  1.00  0.00           C  
ATOM    804  NE2 HIS A  49      13.065   7.889  -7.350  1.00  0.00           N  
ATOM    805  H   HIS A  49       8.726   9.495 -11.880  1.00  0.00           H  
ATOM    806  HA  HIS A  49      11.417   8.447 -11.226  1.00  0.00           H  
ATOM    807  HB2 HIS A  49      10.634  10.197  -9.532  1.00  0.00           H  
ATOM    808  HB3 HIS A  49       9.319   9.098  -9.115  1.00  0.00           H  
ATOM    809  HD1 HIS A  49      10.013   7.102  -7.494  1.00  0.00           H  
ATOM    810  HD2 HIS A  49      13.142   9.539  -8.821  1.00  0.00           H  
ATOM    811  HE1 HIS A  49      12.100   6.329  -6.248  1.00  0.00           H  
ATOM    812  N   GLU A  50      10.418   6.108 -10.873  1.00  0.00           N  
ATOM    813  CA  GLU A  50       9.852   4.758 -10.986  1.00  0.00           C  
ATOM    814  C   GLU A  50       8.858   4.462  -9.856  1.00  0.00           C  
ATOM    815  O   GLU A  50       7.842   3.810 -10.078  1.00  0.00           O  
ATOM    816  CB  GLU A  50      10.950   3.689 -10.999  1.00  0.00           C  
ATOM    817  CG  GLU A  50      11.920   3.753 -12.184  1.00  0.00           C  
ATOM    818  CD  GLU A  50      13.087   4.737 -12.032  1.00  0.00           C  
ATOM    819  OE1 GLU A  50      13.966   4.688 -12.916  1.00  0.00           O  
ATOM    820  OE2 GLU A  50      13.122   5.503 -11.036  1.00  0.00           O1-
ATOM    821  H   GLU A  50      11.421   6.185 -10.787  1.00  0.00           H  
ATOM    822  HA  GLU A  50       9.304   4.684 -11.925  1.00  0.00           H  
ATOM    823  HB2 GLU A  50      11.494   3.701 -10.054  1.00  0.00           H  
ATOM    824  HB3 GLU A  50      10.451   2.722 -11.062  1.00  0.00           H  
ATOM    825  HG2 GLU A  50      12.355   2.759 -12.289  1.00  0.00           H  
ATOM    826  HG3 GLU A  50      11.360   3.960 -13.096  1.00  0.00           H  
ATOM    827  N   GLN A  51       9.068   5.016  -8.659  1.00  0.00           N  
ATOM    828  CA  GLN A  51       8.085   4.911  -7.572  1.00  0.00           C  
ATOM    829  C   GLN A  51       6.701   5.438  -8.001  1.00  0.00           C  
ATOM    830  O   GLN A  51       5.686   4.797  -7.729  1.00  0.00           O  
ATOM    831  CB  GLN A  51       8.582   5.673  -6.338  1.00  0.00           C  
ATOM    832  CG  GLN A  51       7.771   5.298  -5.090  1.00  0.00           C  
ATOM    833  CD  GLN A  51       7.999   6.249  -3.922  1.00  0.00           C  
ATOM    834  NE2 GLN A  51       7.844   5.800  -2.700  1.00  0.00           N  
ATOM    835  OE1 GLN A  51       8.251   7.429  -4.074  1.00  0.00           O  
ATOM    836  H   GLN A  51       9.956   5.473  -8.506  1.00  0.00           H  
ATOM    837  HA  GLN A  51       7.979   3.857  -7.315  1.00  0.00           H  
ATOM    838  HB2 GLN A  51       9.628   5.429  -6.148  1.00  0.00           H  
ATOM    839  HB3 GLN A  51       8.494   6.743  -6.527  1.00  0.00           H  
ATOM    840  HG2 GLN A  51       6.706   5.311  -5.322  1.00  0.00           H  
ATOM    841  HG3 GLN A  51       8.036   4.284  -4.792  1.00  0.00           H  
ATOM    842 HE21 GLN A  51       7.478   4.872  -2.539  1.00  0.00           H  
ATOM    843 HE22 GLN A  51       7.895   6.504  -1.978  1.00  0.00           H  
ATOM    844  N   GLY A  52       6.662   6.563  -8.727  1.00  0.00           N  
ATOM    845  CA  GLY A  52       5.433   7.104  -9.303  1.00  0.00           C  
ATOM    846  C   GLY A  52       4.800   6.143 -10.312  1.00  0.00           C  
ATOM    847  O   GLY A  52       3.591   5.935 -10.278  1.00  0.00           O  
ATOM    848  H   GLY A  52       7.531   7.012  -8.979  1.00  0.00           H  
ATOM    849  HA2 GLY A  52       4.716   7.303  -8.508  1.00  0.00           H  
ATOM    850  HA3 GLY A  52       5.664   8.038  -9.816  1.00  0.00           H  
ATOM    851  N   ALA A  53       5.605   5.481 -11.149  1.00  0.00           N  
ATOM    852  CA  ALA A  53       5.115   4.459 -12.075  1.00  0.00           C  
ATOM    853  C   ALA A  53       4.482   3.258 -11.356  1.00  0.00           C  
ATOM    854  O   ALA A  53       3.402   2.807 -11.742  1.00  0.00           O  
ATOM    855  CB  ALA A  53       6.259   4.001 -12.985  1.00  0.00           C  
ATOM    856  H   ALA A  53       6.600   5.650 -11.101  1.00  0.00           H  
ATOM    857  HA  ALA A  53       4.336   4.902 -12.696  1.00  0.00           H  
ATOM    858  HB1 ALA A  53       5.912   3.158 -13.583  1.00  0.00           H  
ATOM    859  HB2 ALA A  53       7.120   3.665 -12.408  1.00  0.00           H  
ATOM    860  HB3 ALA A  53       6.560   4.811 -13.650  1.00  0.00           H  
ATOM    861  N   ALA A  54       5.115   2.761 -10.290  1.00  0.00           N  
ATOM    862  CA  ALA A  54       4.566   1.668  -9.493  1.00  0.00           C  
ATOM    863  C   ALA A  54       3.241   2.061  -8.814  1.00  0.00           C  
ATOM    864  O   ALA A  54       2.292   1.284  -8.856  1.00  0.00           O  
ATOM    865  CB  ALA A  54       5.628   1.204  -8.492  1.00  0.00           C  
ATOM    866  H   ALA A  54       6.006   3.159 -10.031  1.00  0.00           H  
ATOM    867  HA  ALA A  54       4.342   0.834 -10.158  1.00  0.00           H  
ATOM    868  HB1 ALA A  54       6.519   0.866  -9.021  1.00  0.00           H  
ATOM    869  HB2 ALA A  54       5.903   2.026  -7.830  1.00  0.00           H  
ATOM    870  HB3 ALA A  54       5.233   0.373  -7.908  1.00  0.00           H  
ATOM    871  N   PHE A  55       3.127   3.279  -8.273  1.00  0.00           N  
ATOM    872  CA  PHE A  55       1.872   3.773  -7.690  1.00  0.00           C  
ATOM    873  C   PHE A  55       0.761   4.028  -8.724  1.00  0.00           C  
ATOM    874  O   PHE A  55      -0.411   3.791  -8.432  1.00  0.00           O  
ATOM    875  CB  PHE A  55       2.155   5.051  -6.893  1.00  0.00           C  
ATOM    876  CG  PHE A  55       2.896   4.884  -5.579  1.00  0.00           C  
ATOM    877  CD1 PHE A  55       2.586   3.832  -4.691  1.00  0.00           C  
ATOM    878  CD2 PHE A  55       3.841   5.856  -5.197  1.00  0.00           C  
ATOM    879  CE1 PHE A  55       3.235   3.744  -3.449  1.00  0.00           C  
ATOM    880  CE2 PHE A  55       4.470   5.779  -3.944  1.00  0.00           C  
ATOM    881  CZ  PHE A  55       4.179   4.715  -3.079  1.00  0.00           C  
ATOM    882  H   PHE A  55       3.943   3.872  -8.232  1.00  0.00           H  
ATOM    883  HA  PHE A  55       1.479   3.013  -7.015  1.00  0.00           H  
ATOM    884  HB2 PHE A  55       2.718   5.731  -7.532  1.00  0.00           H  
ATOM    885  HB3 PHE A  55       1.202   5.529  -6.667  1.00  0.00           H  
ATOM    886  HD1 PHE A  55       1.827   3.102  -4.930  1.00  0.00           H  
ATOM    887  HD2 PHE A  55       4.068   6.682  -5.856  1.00  0.00           H  
ATOM    888  HE1 PHE A  55       2.974   2.949  -2.766  1.00  0.00           H  
ATOM    889  HE2 PHE A  55       5.157   6.551  -3.631  1.00  0.00           H  
ATOM    890  HZ  PHE A  55       4.651   4.675  -2.109  1.00  0.00           H  
ATOM    891  N   MET A  56       1.096   4.475  -9.942  1.00  0.00           N  
ATOM    892  CA  MET A  56       0.119   4.558 -11.039  1.00  0.00           C  
ATOM    893  C   MET A  56      -0.427   3.169 -11.394  1.00  0.00           C  
ATOM    894  O   MET A  56      -1.641   2.994 -11.504  1.00  0.00           O  
ATOM    895  CB  MET A  56       0.740   5.184 -12.298  1.00  0.00           C  
ATOM    896  CG  MET A  56       0.973   6.687 -12.176  1.00  0.00           C  
ATOM    897  SD  MET A  56       1.851   7.419 -13.581  1.00  0.00           S  
ATOM    898  CE  MET A  56       2.490   8.902 -12.767  1.00  0.00           C  
ATOM    899  H   MET A  56       2.060   4.713 -10.127  1.00  0.00           H  
ATOM    900  HA  MET A  56      -0.724   5.170 -10.718  1.00  0.00           H  
ATOM    901  HB2 MET A  56       0.065   5.022 -13.138  1.00  0.00           H  
ATOM    902  HB3 MET A  56       1.687   4.693 -12.520  1.00  0.00           H  
ATOM    903  HG2 MET A  56       1.549   6.875 -11.270  1.00  0.00           H  
ATOM    904  HG3 MET A  56       0.007   7.184 -12.087  1.00  0.00           H  
ATOM    905  HE1 MET A  56       1.650   9.458 -12.352  1.00  0.00           H  
ATOM    906  HE2 MET A  56       3.166   8.616 -11.961  1.00  0.00           H  
ATOM    907  HE3 MET A  56       3.030   9.522 -13.483  1.00  0.00           H  
ATOM    908  N   ALA A  57       0.460   2.177 -11.534  1.00  0.00           N  
ATOM    909  CA  ALA A  57       0.080   0.793 -11.808  1.00  0.00           C  
ATOM    910  C   ALA A  57      -0.767   0.191 -10.674  1.00  0.00           C  
ATOM    911  O   ALA A  57      -1.761  -0.480 -10.945  1.00  0.00           O  
ATOM    912  CB  ALA A  57       1.356  -0.020 -12.056  1.00  0.00           C  
ATOM    913  H   ALA A  57       1.443   2.390 -11.442  1.00  0.00           H  
ATOM    914  HA  ALA A  57      -0.526   0.769 -12.713  1.00  0.00           H  
ATOM    915  HB1 ALA A  57       1.105  -1.071 -12.200  1.00  0.00           H  
ATOM    916  HB2 ALA A  57       1.869   0.351 -12.944  1.00  0.00           H  
ATOM    917  HB3 ALA A  57       2.027   0.067 -11.201  1.00  0.00           H  
ATOM    918  N   ASP A  58      -0.421   0.477  -9.419  1.00  0.00           N  
ATOM    919  CA  ASP A  58      -1.174   0.053  -8.238  1.00  0.00           C  
ATOM    920  C   ASP A  58      -2.626   0.552  -8.298  1.00  0.00           C  
ATOM    921  O   ASP A  58      -3.573  -0.237  -8.343  1.00  0.00           O  
ATOM    922  CB  ASP A  58      -0.441   0.584  -6.996  1.00  0.00           C  
ATOM    923  CG  ASP A  58      -1.138   0.260  -5.680  1.00  0.00           C  
ATOM    924  OD1 ASP A  58      -2.156  -0.458  -5.671  1.00  0.00           O  
ATOM    925  OD2 ASP A  58      -0.699   0.777  -4.642  1.00  0.00           O1-
ATOM    926  H   ASP A  58       0.445   0.973  -9.261  1.00  0.00           H  
ATOM    927  HA  ASP A  58      -1.199  -1.035  -8.190  1.00  0.00           H  
ATOM    928  HB2 ASP A  58      -0.360   1.669  -7.066  1.00  0.00           H  
ATOM    929  HB3 ASP A  58       0.572   0.181  -6.976  1.00  0.00           H  
ATOM    930  N   VAL A  59      -2.822   1.870  -8.392  1.00  0.00           N  
ATOM    931  CA  VAL A  59      -4.169   2.456  -8.391  1.00  0.00           C  
ATOM    932  C   VAL A  59      -4.963   2.070  -9.640  1.00  0.00           C  
ATOM    933  O   VAL A  59      -6.166   1.821  -9.532  1.00  0.00           O  
ATOM    934  CB  VAL A  59      -4.098   3.976  -8.179  1.00  0.00           C  
ATOM    935  CG1 VAL A  59      -5.476   4.641  -8.292  1.00  0.00           C  
ATOM    936  CG2 VAL A  59      -3.546   4.263  -6.774  1.00  0.00           C  
ATOM    937  H   VAL A  59      -2.014   2.476  -8.386  1.00  0.00           H  
ATOM    938  HA  VAL A  59      -4.712   2.032  -7.547  1.00  0.00           H  
ATOM    939  HB  VAL A  59      -3.437   4.417  -8.926  1.00  0.00           H  
ATOM    940 HG11 VAL A  59      -6.190   4.128  -7.648  1.00  0.00           H  
ATOM    941 HG12 VAL A  59      -5.824   4.602  -9.324  1.00  0.00           H  
ATOM    942 HG13 VAL A  59      -5.412   5.689  -7.998  1.00  0.00           H  
ATOM    943 HG21 VAL A  59      -3.601   5.326  -6.542  1.00  0.00           H  
ATOM    944 HG22 VAL A  59      -2.503   3.952  -6.710  1.00  0.00           H  
ATOM    945 HG23 VAL A  59      -4.119   3.716  -6.026  1.00  0.00           H  
ATOM    946  N   TYR A  60      -4.315   1.931 -10.804  1.00  0.00           N  
ATOM    947  CA  TYR A  60      -4.948   1.341 -11.989  1.00  0.00           C  
ATOM    948  C   TYR A  60      -5.484  -0.067 -11.683  1.00  0.00           C  
ATOM    949  O   TYR A  60      -6.636  -0.378 -12.003  1.00  0.00           O  
ATOM    950  CB  TYR A  60      -3.948   1.302 -13.156  1.00  0.00           C  
ATOM    951  CG  TYR A  60      -4.522   0.714 -14.433  1.00  0.00           C  
ATOM    952  CD1 TYR A  60      -4.523  -0.681 -14.631  1.00  0.00           C  
ATOM    953  CD2 TYR A  60      -5.086   1.558 -15.410  1.00  0.00           C  
ATOM    954  CE1 TYR A  60      -5.082  -1.229 -15.800  1.00  0.00           C  
ATOM    955  CE2 TYR A  60      -5.663   1.010 -16.575  1.00  0.00           C  
ATOM    956  CZ  TYR A  60      -5.662  -0.389 -16.772  1.00  0.00           C  
ATOM    957  OH  TYR A  60      -6.226  -0.942 -17.881  1.00  0.00           O  
ATOM    958  H   TYR A  60      -3.327   2.139 -10.838  1.00  0.00           H  
ATOM    959  HA  TYR A  60      -5.796   1.959 -12.282  1.00  0.00           H  
ATOM    960  HB2 TYR A  60      -3.605   2.316 -13.361  1.00  0.00           H  
ATOM    961  HB3 TYR A  60      -3.075   0.717 -12.866  1.00  0.00           H  
ATOM    962  HD1 TYR A  60      -4.115  -1.340 -13.879  1.00  0.00           H  
ATOM    963  HD2 TYR A  60      -5.095   2.627 -15.257  1.00  0.00           H  
ATOM    964  HE1 TYR A  60      -5.083  -2.298 -15.951  1.00  0.00           H  
ATOM    965  HE2 TYR A  60      -6.116   1.654 -17.314  1.00  0.00           H  
ATOM    966  HH  TYR A  60      -6.655  -0.312 -18.464  1.00  0.00           H  
ATOM    967  N   GLY A  61      -4.681  -0.890 -11.002  1.00  0.00           N  
ATOM    968  CA  GLY A  61      -5.063  -2.230 -10.576  1.00  0.00           C  
ATOM    969  C   GLY A  61      -6.258  -2.249  -9.628  1.00  0.00           C  
ATOM    970  O   GLY A  61      -7.207  -3.004  -9.846  1.00  0.00           O  
ATOM    971  H   GLY A  61      -3.757  -0.571 -10.750  1.00  0.00           H  
ATOM    972  HA2 GLY A  61      -4.215  -2.705 -10.084  1.00  0.00           H  
ATOM    973  HA3 GLY A  61      -5.339  -2.805 -11.460  1.00  0.00           H  
ATOM    974  N   ARG A  62      -6.262  -1.374  -8.616  1.00  0.00           N  
ATOM    975  CA  ARG A  62      -7.376  -1.249  -7.656  1.00  0.00           C  
ATOM    976  C   ARG A  62      -8.685  -0.832  -8.328  1.00  0.00           C  
ATOM    977  O   ARG A  62      -9.743  -1.346  -7.980  1.00  0.00           O  
ATOM    978  CB  ARG A  62      -7.029  -0.240  -6.549  1.00  0.00           C  
ATOM    979  CG  ARG A  62      -5.825  -0.664  -5.699  1.00  0.00           C  
ATOM    980  CD  ARG A  62      -5.576   0.338  -4.566  1.00  0.00           C  
ATOM    981  NE  ARG A  62      -4.222   0.185  -4.019  1.00  0.00           N  
ATOM    982  CZ  ARG A  62      -3.759   0.433  -2.812  1.00  0.00           C  
ATOM    983  NH1 ARG A  62      -4.527   0.752  -1.811  1.00  0.00           N1+
ATOM    984  NH2 ARG A  62      -2.488   0.357  -2.591  1.00  0.00           N  
ATOM    985  H   ARG A  62      -5.432  -0.811  -8.495  1.00  0.00           H  
ATOM    986  HA  ARG A  62      -7.567  -2.222  -7.205  1.00  0.00           H  
ATOM    987  HB2 ARG A  62      -7.893  -0.134  -5.894  1.00  0.00           H  
ATOM    988  HB3 ARG A  62      -6.823   0.732  -6.999  1.00  0.00           H  
ATOM    989  HG2 ARG A  62      -5.999  -1.653  -5.277  1.00  0.00           H  
ATOM    990  HG3 ARG A  62      -4.939  -0.702  -6.333  1.00  0.00           H  
ATOM    991  HD2 ARG A  62      -6.328   0.194  -3.790  1.00  0.00           H  
ATOM    992  HD3 ARG A  62      -5.664   1.348  -4.965  1.00  0.00           H  
ATOM    993  HE  ARG A  62      -3.498  -0.089  -4.668  1.00  0.00           H  
ATOM    994 HH11 ARG A  62      -4.075   0.701  -0.909  1.00  0.00           H  
ATOM    995 HH12 ARG A  62      -5.532   0.744  -1.913  1.00  0.00           H  
ATOM    996 HH21 ARG A  62      -1.837   0.326  -3.363  1.00  0.00           H  
ATOM    997 HH22 ARG A  62      -2.048   0.574  -1.708  1.00  0.00           H  
ATOM    998  N   LEU A  63      -8.616   0.101  -9.279  1.00  0.00           N  
ATOM    999  CA  LEU A  63      -9.796   0.680  -9.927  1.00  0.00           C  
ATOM   1000  C   LEU A  63     -10.420  -0.214 -10.998  1.00  0.00           C  
ATOM   1001  O   LEU A  63     -11.629  -0.133 -11.212  1.00  0.00           O  
ATOM   1002  CB  LEU A  63      -9.407   2.028 -10.554  1.00  0.00           C  
ATOM   1003  CG  LEU A  63      -9.227   3.163  -9.537  1.00  0.00           C  
ATOM   1004  CD1 LEU A  63      -8.746   4.412 -10.265  1.00  0.00           C  
ATOM   1005  CD2 LEU A  63     -10.543   3.509  -8.839  1.00  0.00           C  
ATOM   1006  H   LEU A  63      -7.707   0.489  -9.489  1.00  0.00           H  
ATOM   1007  HA  LEU A  63     -10.573   0.830  -9.178  1.00  0.00           H  
ATOM   1008  HB2 LEU A  63     -10.181   2.324 -11.263  1.00  0.00           H  
ATOM   1009  HB3 LEU A  63      -8.484   1.899 -11.119  1.00  0.00           H  
ATOM   1010  HG  LEU A  63      -8.486   2.886  -8.787  1.00  0.00           H  
ATOM   1011 HD11 LEU A  63      -7.804   4.195 -10.770  1.00  0.00           H  
ATOM   1012 HD12 LEU A  63      -8.578   5.207  -9.537  1.00  0.00           H  
ATOM   1013 HD13 LEU A  63      -9.489   4.730 -10.996  1.00  0.00           H  
ATOM   1014 HD21 LEU A  63     -10.440   4.434  -8.271  1.00  0.00           H  
ATOM   1015 HD22 LEU A  63     -11.352   3.638  -9.559  1.00  0.00           H  
ATOM   1016 HD23 LEU A  63     -10.810   2.708  -8.150  1.00  0.00           H  
ATOM   1017  N   THR A  64      -9.608  -1.009 -11.698  1.00  0.00           N  
ATOM   1018  CA  THR A  64     -10.054  -1.785 -12.868  1.00  0.00           C  
ATOM   1019  C   THR A  64     -10.169  -3.284 -12.603  1.00  0.00           C  
ATOM   1020  O   THR A  64     -10.823  -3.983 -13.374  1.00  0.00           O  
ATOM   1021  CB  THR A  64      -9.118  -1.573 -14.068  1.00  0.00           C  
ATOM   1022  CG2 THR A  64      -8.947  -0.106 -14.461  1.00  0.00           C  
ATOM   1023  OG1 THR A  64      -7.848  -2.113 -13.796  1.00  0.00           O  
ATOM   1024  H   THR A  64      -8.620  -0.977 -11.493  1.00  0.00           H  
ATOM   1025  HA  THR A  64     -11.047  -1.450 -13.170  1.00  0.00           H  
ATOM   1026  HB  THR A  64      -9.535  -2.105 -14.923  1.00  0.00           H  
ATOM   1027  HG1 THR A  64      -7.351  -1.472 -13.283  1.00  0.00           H  
ATOM   1028 HG21 THR A  64      -8.499   0.467 -13.649  1.00  0.00           H  
ATOM   1029 HG22 THR A  64      -8.304  -0.041 -15.338  1.00  0.00           H  
ATOM   1030 HG23 THR A  64      -9.922   0.316 -14.705  1.00  0.00           H  
ATOM   1031  N   GLY A  65      -9.494  -3.802 -11.570  1.00  0.00           N  
ATOM   1032  CA  GLY A  65      -9.309  -5.242 -11.357  1.00  0.00           C  
ATOM   1033  C   GLY A  65      -8.371  -5.913 -12.375  1.00  0.00           C  
ATOM   1034  O   GLY A  65      -8.057  -7.095 -12.235  1.00  0.00           O  
ATOM   1035  H   GLY A  65      -8.954  -3.183 -10.983  1.00  0.00           H  
ATOM   1036  HA2 GLY A  65      -8.891  -5.397 -10.362  1.00  0.00           H  
ATOM   1037  HA3 GLY A  65     -10.277  -5.740 -11.408  1.00  0.00           H  
ATOM   1038  N   LYS A  66      -7.885  -5.182 -13.389  1.00  0.00           N  
ATOM   1039  CA  LYS A  66      -6.860  -5.642 -14.336  1.00  0.00           C  
ATOM   1040  C   LYS A  66      -5.476  -5.305 -13.791  1.00  0.00           C  
ATOM   1041  O   LYS A  66      -5.330  -4.318 -13.087  1.00  0.00           O  
ATOM   1042  CB  LYS A  66      -7.037  -4.968 -15.699  1.00  0.00           C  
ATOM   1043  CG  LYS A  66      -8.390  -5.207 -16.386  1.00  0.00           C  
ATOM   1044  CD  LYS A  66      -8.323  -4.479 -17.736  1.00  0.00           C  
ATOM   1045  CE  LYS A  66      -9.620  -4.477 -18.541  1.00  0.00           C  
ATOM   1046  NZ  LYS A  66      -9.417  -3.677 -19.785  1.00  0.00           N1+
ATOM   1047  H   LYS A  66      -8.109  -4.197 -13.402  1.00  0.00           H  
ATOM   1048  HA  LYS A  66      -6.949  -6.722 -14.451  1.00  0.00           H  
ATOM   1049  HB2 LYS A  66      -6.896  -3.895 -15.570  1.00  0.00           H  
ATOM   1050  HB3 LYS A  66      -6.246  -5.326 -16.358  1.00  0.00           H  
ATOM   1051  HG2 LYS A  66      -8.553  -6.273 -16.542  1.00  0.00           H  
ATOM   1052  HG3 LYS A  66      -9.197  -4.790 -15.783  1.00  0.00           H  
ATOM   1053  HD2 LYS A  66      -8.043  -3.442 -17.552  1.00  0.00           H  
ATOM   1054  HD3 LYS A  66      -7.536  -4.931 -18.339  1.00  0.00           H  
ATOM   1055  HE2 LYS A  66      -9.893  -5.504 -18.783  1.00  0.00           H  
ATOM   1056  HE3 LYS A  66     -10.409  -4.036 -17.933  1.00  0.00           H  
ATOM   1057  HZ1 LYS A  66      -9.096  -2.736 -19.608  1.00  0.00           H  
ATOM   1058  HZ2 LYS A  66     -10.250  -3.593 -20.348  1.00  0.00           H  
ATOM   1059  HZ3 LYS A  66      -8.670  -4.056 -20.350  1.00  0.00           H  
ATOM   1060  N   ALA A  67      -4.443  -6.075 -14.132  1.00  0.00           N  
ATOM   1061  CA  ALA A  67      -3.110  -5.771 -13.628  1.00  0.00           C  
ATOM   1062  C   ALA A  67      -2.582  -4.463 -14.231  1.00  0.00           C  
ATOM   1063  O   ALA A  67      -2.477  -4.348 -15.452  1.00  0.00           O  
ATOM   1064  CB  ALA A  67      -2.171  -6.954 -13.872  1.00  0.00           C  
ATOM   1065  H   ALA A  67      -4.530  -6.763 -14.867  1.00  0.00           H  
ATOM   1066  HA  ALA A  67      -3.190  -5.627 -12.550  1.00  0.00           H  
ATOM   1067  HB1 ALA A  67      -2.029  -7.101 -14.942  1.00  0.00           H  
ATOM   1068  HB2 ALA A  67      -1.207  -6.730 -13.415  1.00  0.00           H  
ATOM   1069  HB3 ALA A  67      -2.577  -7.861 -13.425  1.00  0.00           H  
ATOM   1070  N   GLY A  68      -2.234  -3.493 -13.382  1.00  0.00           N  
ATOM   1071  CA  GLY A  68      -1.453  -2.341 -13.822  1.00  0.00           C  
ATOM   1072  C   GLY A  68      -0.017  -2.763 -14.113  1.00  0.00           C  
ATOM   1073  O   GLY A  68       0.537  -3.603 -13.404  1.00  0.00           O  
ATOM   1074  H   GLY A  68      -2.359  -3.642 -12.391  1.00  0.00           H  
ATOM   1075  HA2 GLY A  68      -1.895  -1.921 -14.726  1.00  0.00           H  
ATOM   1076  HA3 GLY A  68      -1.446  -1.572 -13.050  1.00  0.00           H  
ATOM   1077  N   VAL A  69       0.596  -2.196 -15.151  1.00  0.00           N  
ATOM   1078  CA  VAL A  69       1.964  -2.551 -15.548  1.00  0.00           C  
ATOM   1079  C   VAL A  69       2.896  -1.376 -15.296  1.00  0.00           C  
ATOM   1080  O   VAL A  69       2.666  -0.278 -15.809  1.00  0.00           O  
ATOM   1081  CB  VAL A  69       2.034  -3.040 -17.005  1.00  0.00           C  
ATOM   1082  CG1 VAL A  69       3.444  -3.545 -17.349  1.00  0.00           C  
ATOM   1083  CG2 VAL A  69       1.059  -4.196 -17.257  1.00  0.00           C  
ATOM   1084  H   VAL A  69       0.100  -1.520 -15.715  1.00  0.00           H  
ATOM   1085  HA  VAL A  69       2.308  -3.382 -14.933  1.00  0.00           H  
ATOM   1086  HB  VAL A  69       1.773  -2.218 -17.672  1.00  0.00           H  
ATOM   1087 HG11 VAL A  69       3.466  -3.924 -18.371  1.00  0.00           H  
ATOM   1088 HG12 VAL A  69       3.731  -4.346 -16.669  1.00  0.00           H  
ATOM   1089 HG13 VAL A  69       4.170  -2.736 -17.269  1.00  0.00           H  
ATOM   1090 HG21 VAL A  69       1.188  -4.559 -18.276  1.00  0.00           H  
ATOM   1091 HG22 VAL A  69       0.030  -3.855 -17.144  1.00  0.00           H  
ATOM   1092 HG23 VAL A  69       1.246  -5.008 -16.554  1.00  0.00           H  
ATOM   1093  N   CYS A  70       3.958  -1.611 -14.526  1.00  0.00           N  
ATOM   1094  CA  CYS A  70       5.059  -0.665 -14.386  1.00  0.00           C  
ATOM   1095  C   CYS A  70       6.353  -1.235 -14.976  1.00  0.00           C  
ATOM   1096  O   CYS A  70       6.572  -2.447 -14.952  1.00  0.00           O  
ATOM   1097  CB  CYS A  70       5.196  -0.158 -12.943  1.00  0.00           C  
ATOM   1098  SG  CYS A  70       5.576  -1.507 -11.792  1.00  0.00           S  
ATOM   1099  H   CYS A  70       4.105  -2.547 -14.177  1.00  0.00           H  
ATOM   1100  HA  CYS A  70       4.808   0.207 -14.990  1.00  0.00           H  
ATOM   1101  HB2 CYS A  70       5.990   0.587 -12.904  1.00  0.00           H  
ATOM   1102  HB3 CYS A  70       4.262   0.321 -12.647  1.00  0.00           H  
ATOM   1103  HG  CYS A  70       5.628  -0.767 -10.681  1.00  0.00           H  
ATOM   1104  N   LEU A  71       7.193  -0.365 -15.535  1.00  0.00           N  
ATOM   1105  CA  LEU A  71       8.415  -0.747 -16.235  1.00  0.00           C  
ATOM   1106  C   LEU A  71       9.594   0.146 -15.840  1.00  0.00           C  
ATOM   1107  O   LEU A  71       9.479   1.371 -15.816  1.00  0.00           O  
ATOM   1108  CB  LEU A  71       8.130  -0.771 -17.747  1.00  0.00           C  
ATOM   1109  CG  LEU A  71       9.302  -1.276 -18.611  1.00  0.00           C  
ATOM   1110  CD1 LEU A  71       8.777  -1.985 -19.860  1.00  0.00           C  
ATOM   1111  CD2 LEU A  71      10.196  -0.137 -19.102  1.00  0.00           C  
ATOM   1112  H   LEU A  71       6.937   0.613 -15.540  1.00  0.00           H  
ATOM   1113  HA  LEU A  71       8.664  -1.766 -15.940  1.00  0.00           H  
ATOM   1114  HB2 LEU A  71       7.283  -1.442 -17.894  1.00  0.00           H  
ATOM   1115  HB3 LEU A  71       7.829   0.224 -18.075  1.00  0.00           H  
ATOM   1116  HG  LEU A  71       9.900  -1.989 -18.043  1.00  0.00           H  
ATOM   1117 HD11 LEU A  71       8.179  -1.301 -20.463  1.00  0.00           H  
ATOM   1118 HD12 LEU A  71       8.170  -2.842 -19.569  1.00  0.00           H  
ATOM   1119 HD13 LEU A  71       9.621  -2.343 -20.449  1.00  0.00           H  
ATOM   1120 HD21 LEU A  71      10.976  -0.548 -19.743  1.00  0.00           H  
ATOM   1121 HD22 LEU A  71      10.663   0.382 -18.264  1.00  0.00           H  
ATOM   1122 HD23 LEU A  71       9.624   0.582 -19.688  1.00  0.00           H  
ATOM   1123  N   SER A  72      10.747  -0.459 -15.574  1.00  0.00           N  
ATOM   1124  CA  SER A  72      12.005   0.267 -15.379  1.00  0.00           C  
ATOM   1125  C   SER A  72      13.202  -0.509 -15.922  1.00  0.00           C  
ATOM   1126  O   SER A  72      13.066  -1.627 -16.425  1.00  0.00           O  
ATOM   1127  CB  SER A  72      12.190   0.635 -13.905  1.00  0.00           C  
ATOM   1128  OG  SER A  72      12.385  -0.495 -13.087  1.00  0.00           O  
ATOM   1129  H   SER A  72      10.781  -1.469 -15.563  1.00  0.00           H  
ATOM   1130  HA  SER A  72      11.962   1.201 -15.939  1.00  0.00           H  
ATOM   1131  HB2 SER A  72      13.057   1.289 -13.813  1.00  0.00           H  
ATOM   1132  HB3 SER A  72      11.308   1.176 -13.562  1.00  0.00           H  
ATOM   1133  HG  SER A  72      12.572  -0.175 -12.201  1.00  0.00           H  
ATOM   1134  N   THR A  73      14.379   0.114 -15.911  1.00  0.00           N  
ATOM   1135  CA  THR A  73      15.641  -0.607 -16.121  1.00  0.00           C  
ATOM   1136  C   THR A  73      16.090  -1.301 -14.823  1.00  0.00           C  
ATOM   1137  O   THR A  73      15.380  -1.274 -13.817  1.00  0.00           O  
ATOM   1138  CB  THR A  73      16.708   0.312 -16.736  1.00  0.00           C  
ATOM   1139  CG2 THR A  73      17.291   1.343 -15.769  1.00  0.00           C  
ATOM   1140  OG1 THR A  73      17.708  -0.541 -17.230  1.00  0.00           O  
ATOM   1141  H   THR A  73      14.431   1.039 -15.509  1.00  0.00           H  
ATOM   1142  HA  THR A  73      15.476  -1.400 -16.850  1.00  0.00           H  
ATOM   1143  HB  THR A  73      16.254   0.831 -17.581  1.00  0.00           H  
ATOM   1144  HG1 THR A  73      18.514  -0.105 -17.517  1.00  0.00           H  
ATOM   1145 HG21 THR A  73      16.494   1.958 -15.349  1.00  0.00           H  
ATOM   1146 HG22 THR A  73      17.986   1.986 -16.308  1.00  0.00           H  
ATOM   1147 HG23 THR A  73      17.833   0.849 -14.963  1.00  0.00           H  
ATOM   1148  N   LEU A  74      17.260  -1.933 -14.832  1.00  0.00           N  
ATOM   1149  CA  LEU A  74      17.855  -2.597 -13.675  1.00  0.00           C  
ATOM   1150  C   LEU A  74      18.306  -1.628 -12.571  1.00  0.00           C  
ATOM   1151  O   LEU A  74      18.135  -0.409 -12.652  1.00  0.00           O  
ATOM   1152  CB  LEU A  74      19.019  -3.486 -14.144  1.00  0.00           C  
ATOM   1153  CG  LEU A  74      20.348  -2.756 -14.403  1.00  0.00           C  
ATOM   1154  CD1 LEU A  74      21.448  -3.770 -14.618  1.00  0.00           C  
ATOM   1155  CD2 LEU A  74      20.258  -1.881 -15.631  1.00  0.00           C  
ATOM   1156  H   LEU A  74      17.806  -1.870 -15.679  1.00  0.00           H  
ATOM   1157  HA  LEU A  74      17.091  -3.250 -13.255  1.00  0.00           H  
ATOM   1158  HB2 LEU A  74      19.183  -4.261 -13.396  1.00  0.00           H  
ATOM   1159  HB3 LEU A  74      18.719  -3.974 -15.072  1.00  0.00           H  
ATOM   1160  HG  LEU A  74      20.639  -2.145 -13.549  1.00  0.00           H  
ATOM   1161 HD11 LEU A  74      21.523  -4.424 -13.749  1.00  0.00           H  
ATOM   1162 HD12 LEU A  74      21.217  -4.349 -15.512  1.00  0.00           H  
ATOM   1163 HD13 LEU A  74      22.396  -3.252 -14.759  1.00  0.00           H  
ATOM   1164 HD21 LEU A  74      19.707  -0.970 -15.400  1.00  0.00           H  
ATOM   1165 HD22 LEU A  74      19.757  -2.418 -16.437  1.00  0.00           H  
ATOM   1166 HD23 LEU A  74      21.256  -1.574 -15.943  1.00  0.00           H  
ATOM   1167  N   GLY A  75      18.928  -2.192 -11.530  1.00  0.00           N  
ATOM   1168  CA  GLY A  75      19.666  -1.436 -10.523  1.00  0.00           C  
ATOM   1169  C   GLY A  75      18.802  -0.349  -9.879  1.00  0.00           C  
ATOM   1170  O   GLY A  75      17.773  -0.697  -9.297  1.00  0.00           O  
ATOM   1171  H   GLY A  75      19.057  -3.193 -11.551  1.00  0.00           H  
ATOM   1172  HA2 GLY A  75      20.557  -1.007 -10.982  1.00  0.00           H  
ATOM   1173  HA3 GLY A  75      19.997  -2.115  -9.738  1.00  0.00           H  
ATOM   1174  N   PRO A  76      19.170   0.946  -9.976  1.00  0.00           N  
ATOM   1175  CA  PRO A  76      18.412   2.024  -9.345  1.00  0.00           C  
ATOM   1176  C   PRO A  76      16.948   2.055  -9.800  1.00  0.00           C  
ATOM   1177  O   PRO A  76      16.062   2.174  -8.952  1.00  0.00           O  
ATOM   1178  CB  PRO A  76      19.155   3.317  -9.697  1.00  0.00           C  
ATOM   1179  CG  PRO A  76      19.897   2.972 -10.988  1.00  0.00           C  
ATOM   1180  CD  PRO A  76      20.233   1.493 -10.810  1.00  0.00           C  
ATOM   1181  HA  PRO A  76      18.435   1.900  -8.263  1.00  0.00           H  
ATOM   1182  HB2 PRO A  76      18.476   4.159  -9.834  1.00  0.00           H  
ATOM   1183  HB3 PRO A  76      19.878   3.540  -8.913  1.00  0.00           H  
ATOM   1184  HG2 PRO A  76      19.231   3.095 -11.842  1.00  0.00           H  
ATOM   1185  HG3 PRO A  76      20.796   3.577 -11.115  1.00  0.00           H  
ATOM   1186  HD2 PRO A  76      21.190   1.385 -10.302  1.00  0.00           H  
ATOM   1187  HD3 PRO A  76      20.264   1.007 -11.785  1.00  0.00           H  
ATOM   1188  N   GLY A  77      16.678   1.858 -11.096  1.00  0.00           N  
ATOM   1189  CA  GLY A  77      15.317   1.881 -11.632  1.00  0.00           C  
ATOM   1190  C   GLY A  77      14.454   0.754 -11.065  1.00  0.00           C  
ATOM   1191  O   GLY A  77      13.310   0.971 -10.662  1.00  0.00           O  
ATOM   1192  H   GLY A  77      17.434   1.636 -11.728  1.00  0.00           H  
ATOM   1193  HA2 GLY A  77      15.355   1.778 -12.716  1.00  0.00           H  
ATOM   1194  HA3 GLY A  77      14.853   2.835 -11.383  1.00  0.00           H  
ATOM   1195  N   ALA A  78      15.011  -0.450 -10.955  1.00  0.00           N  
ATOM   1196  CA  ALA A  78      14.332  -1.583 -10.338  1.00  0.00           C  
ATOM   1197  C   ALA A  78      14.112  -1.356  -8.833  1.00  0.00           C  
ATOM   1198  O   ALA A  78      13.005  -1.542  -8.329  1.00  0.00           O  
ATOM   1199  CB  ALA A  78      15.149  -2.841 -10.623  1.00  0.00           C  
ATOM   1200  H   ALA A  78      15.919  -0.596 -11.373  1.00  0.00           H  
ATOM   1201  HA  ALA A  78      13.353  -1.705 -10.802  1.00  0.00           H  
ATOM   1202  HB1 ALA A  78      15.236  -2.983 -11.701  1.00  0.00           H  
ATOM   1203  HB2 ALA A  78      16.145  -2.751 -10.190  1.00  0.00           H  
ATOM   1204  HB3 ALA A  78      14.641  -3.705 -10.197  1.00  0.00           H  
ATOM   1205  N   THR A  79      15.127  -0.880  -8.104  1.00  0.00           N  
ATOM   1206  CA  THR A  79      14.994  -0.619  -6.661  1.00  0.00           C  
ATOM   1207  C   THR A  79      14.007   0.505  -6.342  1.00  0.00           C  
ATOM   1208  O   THR A  79      13.307   0.431  -5.333  1.00  0.00           O  
ATOM   1209  CB  THR A  79      16.344  -0.340  -5.994  1.00  0.00           C  
ATOM   1210  CG2 THR A  79      17.243  -1.574  -6.044  1.00  0.00           C  
ATOM   1211  OG1 THR A  79      17.050   0.724  -6.588  1.00  0.00           O  
ATOM   1212  H   THR A  79      16.022  -0.736  -8.548  1.00  0.00           H  
ATOM   1213  HA  THR A  79      14.590  -1.517  -6.194  1.00  0.00           H  
ATOM   1214  HB  THR A  79      16.165  -0.095  -4.948  1.00  0.00           H  
ATOM   1215  HG1 THR A  79      16.488   1.193  -7.210  1.00  0.00           H  
ATOM   1216 HG21 THR A  79      17.524  -1.811  -7.071  1.00  0.00           H  
ATOM   1217 HG22 THR A  79      18.145  -1.391  -5.460  1.00  0.00           H  
ATOM   1218 HG23 THR A  79      16.699  -2.422  -5.627  1.00  0.00           H  
ATOM   1219  N   ASN A  80      13.869   1.497  -7.226  1.00  0.00           N  
ATOM   1220  CA  ASN A  80      12.910   2.592  -7.079  1.00  0.00           C  
ATOM   1221  C   ASN A  80      11.447   2.146  -7.267  1.00  0.00           C  
ATOM   1222  O   ASN A  80      10.547   2.798  -6.734  1.00  0.00           O  
ATOM   1223  CB  ASN A  80      13.273   3.702  -8.077  1.00  0.00           C  
ATOM   1224  CG  ASN A  80      14.453   4.563  -7.684  1.00  0.00           C  
ATOM   1225  ND2 ASN A  80      14.875   5.406  -8.596  1.00  0.00           N  
ATOM   1226  OD1 ASN A  80      14.948   4.537  -6.566  1.00  0.00           O  
ATOM   1227  H   ASN A  80      14.485   1.528  -8.026  1.00  0.00           H  
ATOM   1228  HA  ASN A  80      12.984   2.994  -6.069  1.00  0.00           H  
ATOM   1229  HB2 ASN A  80      13.475   3.268  -9.057  1.00  0.00           H  
ATOM   1230  HB3 ASN A  80      12.428   4.384  -8.172  1.00  0.00           H  
ATOM   1231 HD21 ASN A  80      15.550   6.100  -8.308  1.00  0.00           H  
ATOM   1232 HD22 ASN A  80      14.390   5.466  -9.479  1.00  0.00           H  
ATOM   1233  N   LEU A  81      11.185   1.033  -7.970  1.00  0.00           N  
ATOM   1234  CA  LEU A  81       9.838   0.451  -8.069  1.00  0.00           C  
ATOM   1235  C   LEU A  81       9.385  -0.210  -6.759  1.00  0.00           C  
ATOM   1236  O   LEU A  81       8.186  -0.247  -6.477  1.00  0.00           O  
ATOM   1237  CB  LEU A  81       9.776  -0.607  -9.193  1.00  0.00           C  
ATOM   1238  CG  LEU A  81       9.840  -0.105 -10.644  1.00  0.00           C  
ATOM   1239  CD1 LEU A  81       9.799  -1.300 -11.594  1.00  0.00           C  
ATOM   1240  CD2 LEU A  81       8.636   0.761 -11.002  1.00  0.00           C  
ATOM   1241  H   LEU A  81      11.953   0.555  -8.419  1.00  0.00           H  
ATOM   1242  HA  LEU A  81       9.121   1.246  -8.276  1.00  0.00           H  
ATOM   1243  HB2 LEU A  81      10.582  -1.325  -9.039  1.00  0.00           H  
ATOM   1244  HB3 LEU A  81       8.841  -1.157  -9.085  1.00  0.00           H  
ATOM   1245  HG  LEU A  81      10.761   0.455 -10.804  1.00  0.00           H  
ATOM   1246 HD11 LEU A  81      10.669  -1.934 -11.426  1.00  0.00           H  
ATOM   1247 HD12 LEU A  81       8.893  -1.886 -11.437  1.00  0.00           H  
ATOM   1248 HD13 LEU A  81       9.817  -0.957 -12.628  1.00  0.00           H  
ATOM   1249 HD21 LEU A  81       8.572   1.592 -10.299  1.00  0.00           H  
ATOM   1250 HD22 LEU A  81       8.752   1.153 -12.012  1.00  0.00           H  
ATOM   1251 HD23 LEU A  81       7.720   0.174 -10.942  1.00  0.00           H  
ATOM   1252  N   MET A  82      10.320  -0.748  -5.965  1.00  0.00           N  
ATOM   1253  CA  MET A  82      10.017  -1.709  -4.895  1.00  0.00           C  
ATOM   1254  C   MET A  82       8.983  -1.206  -3.885  1.00  0.00           C  
ATOM   1255  O   MET A  82       8.105  -1.970  -3.498  1.00  0.00           O  
ATOM   1256  CB  MET A  82      11.292  -2.095  -4.136  1.00  0.00           C  
ATOM   1257  CG  MET A  82      12.238  -2.966  -4.965  1.00  0.00           C  
ATOM   1258  SD  MET A  82      13.705  -3.526  -4.054  1.00  0.00           S  
ATOM   1259  CE  MET A  82      12.937  -4.648  -2.852  1.00  0.00           C  
ATOM   1260  H   MET A  82      11.286  -0.629  -6.234  1.00  0.00           H  
ATOM   1261  HA  MET A  82       9.605  -2.610  -5.348  1.00  0.00           H  
ATOM   1262  HB2 MET A  82      10.998  -2.660  -3.251  1.00  0.00           H  
ATOM   1263  HB3 MET A  82      11.814  -1.198  -3.805  1.00  0.00           H  
ATOM   1264  HG2 MET A  82      12.566  -2.396  -5.835  1.00  0.00           H  
ATOM   1265  HG3 MET A  82      11.698  -3.842  -5.325  1.00  0.00           H  
ATOM   1266  HE1 MET A  82      12.362  -4.079  -2.121  1.00  0.00           H  
ATOM   1267  HE2 MET A  82      12.277  -5.343  -3.372  1.00  0.00           H  
ATOM   1268  HE3 MET A  82      13.712  -5.213  -2.335  1.00  0.00           H  
ATOM   1269  N   THR A  83       9.045   0.066  -3.481  1.00  0.00           N  
ATOM   1270  CA  THR A  83       8.093   0.640  -2.513  1.00  0.00           C  
ATOM   1271  C   THR A  83       6.657   0.622  -3.035  1.00  0.00           C  
ATOM   1272  O   THR A  83       5.754   0.232  -2.299  1.00  0.00           O  
ATOM   1273  CB  THR A  83       8.505   2.072  -2.143  1.00  0.00           C  
ATOM   1274  CG2 THR A  83       7.522   2.801  -1.224  1.00  0.00           C  
ATOM   1275  OG1 THR A  83       9.742   2.029  -1.473  1.00  0.00           O  
ATOM   1276  H   THR A  83       9.812   0.636  -3.807  1.00  0.00           H  
ATOM   1277  HA  THR A  83       8.111   0.039  -1.604  1.00  0.00           H  
ATOM   1278  HB  THR A  83       8.624   2.655  -3.057  1.00  0.00           H  
ATOM   1279  HG1 THR A  83      10.110   2.915  -1.457  1.00  0.00           H  
ATOM   1280 HG21 THR A  83       6.591   3.004  -1.754  1.00  0.00           H  
ATOM   1281 HG22 THR A  83       7.303   2.194  -0.346  1.00  0.00           H  
ATOM   1282 HG23 THR A  83       7.955   3.743  -0.887  1.00  0.00           H  
ATOM   1283  N   GLY A  84       6.430   1.007  -4.295  1.00  0.00           N  
ATOM   1284  CA  GLY A  84       5.085   0.982  -4.879  1.00  0.00           C  
ATOM   1285  C   GLY A  84       4.604  -0.439  -5.182  1.00  0.00           C  
ATOM   1286  O   GLY A  84       3.432  -0.746  -5.003  1.00  0.00           O  
ATOM   1287  H   GLY A  84       7.215   1.198  -4.902  1.00  0.00           H  
ATOM   1288  HA2 GLY A  84       5.071   1.566  -5.800  1.00  0.00           H  
ATOM   1289  HA3 GLY A  84       4.376   1.430  -4.184  1.00  0.00           H  
ATOM   1290  N   VAL A  85       5.521  -1.337  -5.556  1.00  0.00           N  
ATOM   1291  CA  VAL A  85       5.226  -2.768  -5.746  1.00  0.00           C  
ATOM   1292  C   VAL A  85       4.825  -3.433  -4.423  1.00  0.00           C  
ATOM   1293  O   VAL A  85       3.861  -4.196  -4.389  1.00  0.00           O  
ATOM   1294  CB  VAL A  85       6.437  -3.460  -6.401  1.00  0.00           C  
ATOM   1295  CG1 VAL A  85       6.308  -4.982  -6.489  1.00  0.00           C  
ATOM   1296  CG2 VAL A  85       6.609  -2.932  -7.833  1.00  0.00           C  
ATOM   1297  H   VAL A  85       6.467  -1.017  -5.704  1.00  0.00           H  
ATOM   1298  HA  VAL A  85       4.371  -2.865  -6.414  1.00  0.00           H  
ATOM   1299  HB  VAL A  85       7.337  -3.230  -5.830  1.00  0.00           H  
ATOM   1300 HG11 VAL A  85       5.445  -5.237  -7.104  1.00  0.00           H  
ATOM   1301 HG12 VAL A  85       6.198  -5.420  -5.497  1.00  0.00           H  
ATOM   1302 HG13 VAL A  85       7.204  -5.399  -6.951  1.00  0.00           H  
ATOM   1303 HG21 VAL A  85       7.451  -3.421  -8.323  1.00  0.00           H  
ATOM   1304 HG22 VAL A  85       6.789  -1.857  -7.830  1.00  0.00           H  
ATOM   1305 HG23 VAL A  85       5.705  -3.125  -8.412  1.00  0.00           H  
ATOM   1306  N   ALA A  86       5.513  -3.105  -3.326  1.00  0.00           N  
ATOM   1307  CA  ALA A  86       5.173  -3.575  -1.986  1.00  0.00           C  
ATOM   1308  C   ALA A  86       3.806  -3.055  -1.518  1.00  0.00           C  
ATOM   1309  O   ALA A  86       3.030  -3.832  -0.960  1.00  0.00           O  
ATOM   1310  CB  ALA A  86       6.281  -3.143  -1.018  1.00  0.00           C  
ATOM   1311  H   ALA A  86       6.309  -2.491  -3.420  1.00  0.00           H  
ATOM   1312  HA  ALA A  86       5.121  -4.663  -2.001  1.00  0.00           H  
ATOM   1313  HB1 ALA A  86       6.088  -3.561  -0.030  1.00  0.00           H  
ATOM   1314  HB2 ALA A  86       7.249  -3.491  -1.379  1.00  0.00           H  
ATOM   1315  HB3 ALA A  86       6.306  -2.056  -0.942  1.00  0.00           H  
ATOM   1316  N   ASP A  87       3.500  -1.775  -1.774  1.00  0.00           N  
ATOM   1317  CA  ASP A  87       2.193  -1.182  -1.457  1.00  0.00           C  
ATOM   1318  C   ASP A  87       1.063  -1.912  -2.192  1.00  0.00           C  
ATOM   1319  O   ASP A  87       0.157  -2.440  -1.544  1.00  0.00           O  
ATOM   1320  CB  ASP A  87       2.189   0.328  -1.747  1.00  0.00           C  
ATOM   1321  CG  ASP A  87       1.062   1.045  -0.990  1.00  0.00           C  
ATOM   1322  OD1 ASP A  87       1.294   1.427   0.181  1.00  0.00           O  
ATOM   1323  OD2 ASP A  87      -0.042   1.247  -1.527  1.00  0.00           O1-
ATOM   1324  H   ASP A  87       4.195  -1.182  -2.204  1.00  0.00           H  
ATOM   1325  HA  ASP A  87       2.006  -1.317  -0.391  1.00  0.00           H  
ATOM   1326  HB2 ASP A  87       3.139   0.753  -1.422  1.00  0.00           H  
ATOM   1327  HB3 ASP A  87       2.095   0.505  -2.819  1.00  0.00           H  
ATOM   1328  N   ALA A  88       1.198  -2.076  -3.514  1.00  0.00           N  
ATOM   1329  CA  ALA A  88       0.252  -2.821  -4.339  1.00  0.00           C  
ATOM   1330  C   ALA A  88       0.037  -4.251  -3.825  1.00  0.00           C  
ATOM   1331  O   ALA A  88      -1.096  -4.716  -3.696  1.00  0.00           O  
ATOM   1332  CB  ALA A  88       0.785  -2.848  -5.778  1.00  0.00           C  
ATOM   1333  H   ALA A  88       1.952  -1.590  -3.980  1.00  0.00           H  
ATOM   1334  HA  ALA A  88      -0.707  -2.303  -4.322  1.00  0.00           H  
ATOM   1335  HB1 ALA A  88       1.744  -3.366  -5.815  1.00  0.00           H  
ATOM   1336  HB2 ALA A  88       0.928  -1.828  -6.132  1.00  0.00           H  
ATOM   1337  HB3 ALA A  88       0.076  -3.359  -6.429  1.00  0.00           H  
ATOM   1338  N   ASN A  89       1.117  -4.962  -3.490  1.00  0.00           N  
ATOM   1339  CA  ASN A  89       1.029  -6.340  -3.023  1.00  0.00           C  
ATOM   1340  C   ASN A  89       0.294  -6.467  -1.681  1.00  0.00           C  
ATOM   1341  O   ASN A  89      -0.543  -7.355  -1.513  1.00  0.00           O  
ATOM   1342  CB  ASN A  89       2.447  -6.916  -2.940  1.00  0.00           C  
ATOM   1343  CG  ASN A  89       2.422  -8.420  -2.785  1.00  0.00           C  
ATOM   1344  ND2 ASN A  89       3.016  -8.957  -1.745  1.00  0.00           N  
ATOM   1345  OD1 ASN A  89       1.863  -9.131  -3.605  1.00  0.00           O  
ATOM   1346  H   ASN A  89       2.026  -4.538  -3.612  1.00  0.00           H  
ATOM   1347  HA  ASN A  89       0.453  -6.909  -3.754  1.00  0.00           H  
ATOM   1348  HB2 ASN A  89       2.992  -6.686  -3.855  1.00  0.00           H  
ATOM   1349  HB3 ASN A  89       2.987  -6.457  -2.112  1.00  0.00           H  
ATOM   1350 HD21 ASN A  89       3.498  -8.368  -1.081  1.00  0.00           H  
ATOM   1351 HD22 ASN A  89       2.992  -9.964  -1.671  1.00  0.00           H  
ATOM   1352  N   LEU A  90       0.591  -5.584  -0.724  1.00  0.00           N  
ATOM   1353  CA  LEU A  90      -0.001  -5.636   0.614  1.00  0.00           C  
ATOM   1354  C   LEU A  90      -1.471  -5.191   0.618  1.00  0.00           C  
ATOM   1355  O   LEU A  90      -2.288  -5.801   1.316  1.00  0.00           O  
ATOM   1356  CB  LEU A  90       0.886  -4.826   1.576  1.00  0.00           C  
ATOM   1357  CG  LEU A  90       2.210  -5.545   1.909  1.00  0.00           C  
ATOM   1358  CD1 LEU A  90       3.147  -4.606   2.654  1.00  0.00           C  
ATOM   1359  CD2 LEU A  90       2.024  -6.781   2.795  1.00  0.00           C  
ATOM   1360  H   LEU A  90       1.244  -4.843  -0.936  1.00  0.00           H  
ATOM   1361  HA  LEU A  90      -0.018  -6.676   0.941  1.00  0.00           H  
ATOM   1362  HB2 LEU A  90       0.341  -4.642   2.502  1.00  0.00           H  
ATOM   1363  HB3 LEU A  90       1.099  -3.859   1.122  1.00  0.00           H  
ATOM   1364  HG  LEU A  90       2.703  -5.858   0.988  1.00  0.00           H  
ATOM   1365 HD11 LEU A  90       2.629  -4.138   3.491  1.00  0.00           H  
ATOM   1366 HD12 LEU A  90       3.489  -3.853   1.944  1.00  0.00           H  
ATOM   1367 HD13 LEU A  90       4.023  -5.148   3.011  1.00  0.00           H  
ATOM   1368 HD21 LEU A  90       2.990  -7.257   2.961  1.00  0.00           H  
ATOM   1369 HD22 LEU A  90       1.602  -6.490   3.758  1.00  0.00           H  
ATOM   1370 HD23 LEU A  90       1.370  -7.507   2.313  1.00  0.00           H  
ATOM   1371  N   ASP A  91      -1.829  -4.225  -0.229  1.00  0.00           N  
ATOM   1372  CA  ASP A  91      -3.208  -3.740  -0.382  1.00  0.00           C  
ATOM   1373  C   ASP A  91      -4.066  -4.578  -1.343  1.00  0.00           C  
ATOM   1374  O   ASP A  91      -5.276  -4.362  -1.474  1.00  0.00           O  
ATOM   1375  CB  ASP A  91      -3.184  -2.252  -0.763  1.00  0.00           C  
ATOM   1376  CG  ASP A  91      -2.932  -1.339   0.442  1.00  0.00           C  
ATOM   1377  OD1 ASP A  91      -2.787  -1.855   1.566  1.00  0.00           O  
ATOM   1378  OD2 ASP A  91      -3.018  -0.096   0.312  1.00  0.00           O1-
ATOM   1379  H   ASP A  91      -1.107  -3.739  -0.742  1.00  0.00           H  
ATOM   1380  HA  ASP A  91      -3.705  -3.829   0.584  1.00  0.00           H  
ATOM   1381  HB2 ASP A  91      -2.427  -2.088  -1.530  1.00  0.00           H  
ATOM   1382  HB3 ASP A  91      -4.151  -1.983  -1.188  1.00  0.00           H  
ATOM   1383  N   GLY A  92      -3.466  -5.592  -1.965  1.00  0.00           N  
ATOM   1384  CA  GLY A  92      -4.156  -6.535  -2.831  1.00  0.00           C  
ATOM   1385  C   GLY A  92      -4.531  -5.955  -4.194  1.00  0.00           C  
ATOM   1386  O   GLY A  92      -5.613  -6.243  -4.707  1.00  0.00           O  
ATOM   1387  H   GLY A  92      -2.465  -5.676  -1.864  1.00  0.00           H  
ATOM   1388  HA2 GLY A  92      -5.058  -6.907  -2.345  1.00  0.00           H  
ATOM   1389  HA3 GLY A  92      -3.464  -7.363  -2.989  1.00  0.00           H  
ATOM   1390  N   ALA A  93      -3.667  -5.114  -4.758  1.00  0.00           N  
ATOM   1391  CA  ALA A  93      -3.802  -4.570  -6.099  1.00  0.00           C  
ATOM   1392  C   ALA A  93      -3.070  -5.458  -7.122  1.00  0.00           C  
ATOM   1393  O   ALA A  93      -1.891  -5.774  -6.932  1.00  0.00           O  
ATOM   1394  CB  ALA A  93      -3.259  -3.147  -6.111  1.00  0.00           C  
ATOM   1395  H   ALA A  93      -2.804  -4.917  -4.272  1.00  0.00           H  
ATOM   1396  HA  ALA A  93      -4.865  -4.513  -6.335  1.00  0.00           H  
ATOM   1397  HB1 ALA A  93      -3.724  -2.566  -5.315  1.00  0.00           H  
ATOM   1398  HB2 ALA A  93      -3.460  -2.676  -7.073  1.00  0.00           H  
ATOM   1399  HB3 ALA A  93      -2.182  -3.159  -5.945  1.00  0.00           H  
ATOM   1400  N   PRO A  94      -3.731  -5.867  -8.218  1.00  0.00           N  
ATOM   1401  CA  PRO A  94      -3.069  -6.608  -9.281  1.00  0.00           C  
ATOM   1402  C   PRO A  94      -2.062  -5.695  -9.992  1.00  0.00           C  
ATOM   1403  O   PRO A  94      -2.429  -4.672 -10.572  1.00  0.00           O  
ATOM   1404  CB  PRO A  94      -4.203  -7.093 -10.188  1.00  0.00           C  
ATOM   1405  CG  PRO A  94      -5.281  -6.024 -10.020  1.00  0.00           C  
ATOM   1406  CD  PRO A  94      -5.123  -5.605  -8.561  1.00  0.00           C  
ATOM   1407  HA  PRO A  94      -2.546  -7.471  -8.869  1.00  0.00           H  
ATOM   1408  HB2 PRO A  94      -4.591  -8.038  -9.806  1.00  0.00           H  
ATOM   1409  HB3 PRO A  94      -3.893  -7.216 -11.225  1.00  0.00           H  
ATOM   1410  HG2 PRO A  94      -6.278  -6.417 -10.219  1.00  0.00           H  
ATOM   1411  HG3 PRO A  94      -5.066  -5.174 -10.668  1.00  0.00           H  
ATOM   1412  HD2 PRO A  94      -5.775  -6.208  -7.930  1.00  0.00           H  
ATOM   1413  HD3 PRO A  94      -5.367  -4.548  -8.452  1.00  0.00           H  
ATOM   1414  N   LEU A  95      -0.787  -6.079  -9.967  1.00  0.00           N  
ATOM   1415  CA  LEU A  95       0.300  -5.317 -10.582  1.00  0.00           C  
ATOM   1416  C   LEU A  95       1.330  -6.261 -11.206  1.00  0.00           C  
ATOM   1417  O   LEU A  95       1.674  -7.281 -10.615  1.00  0.00           O  
ATOM   1418  CB  LEU A  95       0.887  -4.356  -9.525  1.00  0.00           C  
ATOM   1419  CG  LEU A  95       2.055  -3.479 -10.022  1.00  0.00           C  
ATOM   1420  CD1 LEU A  95       2.112  -2.165  -9.245  1.00  0.00           C  
ATOM   1421  CD2 LEU A  95       3.416  -4.146  -9.810  1.00  0.00           C  
ATOM   1422  H   LEU A  95      -0.542  -6.903  -9.436  1.00  0.00           H  
ATOM   1423  HA  LEU A  95      -0.116  -4.708 -11.384  1.00  0.00           H  
ATOM   1424  HB2 LEU A  95       1.205  -4.918  -8.646  1.00  0.00           H  
ATOM   1425  HB3 LEU A  95       0.076  -3.700  -9.210  1.00  0.00           H  
ATOM   1426  HG  LEU A  95       1.921  -3.250 -11.079  1.00  0.00           H  
ATOM   1427 HD11 LEU A  95       2.275  -2.353  -8.183  1.00  0.00           H  
ATOM   1428 HD12 LEU A  95       1.169  -1.631  -9.364  1.00  0.00           H  
ATOM   1429 HD13 LEU A  95       2.919  -1.539  -9.625  1.00  0.00           H  
ATOM   1430 HD21 LEU A  95       3.623  -4.230  -8.743  1.00  0.00           H  
ATOM   1431 HD22 LEU A  95       3.449  -5.143 -10.249  1.00  0.00           H  
ATOM   1432 HD23 LEU A  95       4.187  -3.537 -10.282  1.00  0.00           H  
ATOM   1433  N   VAL A  96       1.853  -5.911 -12.380  1.00  0.00           N  
ATOM   1434  CA  VAL A  96       2.989  -6.590 -13.020  1.00  0.00           C  
ATOM   1435  C   VAL A  96       4.127  -5.582 -13.169  1.00  0.00           C  
ATOM   1436  O   VAL A  96       4.050  -4.662 -13.979  1.00  0.00           O  
ATOM   1437  CB  VAL A  96       2.588  -7.206 -14.377  1.00  0.00           C  
ATOM   1438  CG1 VAL A  96       3.782  -7.876 -15.074  1.00  0.00           C  
ATOM   1439  CG2 VAL A  96       1.490  -8.273 -14.242  1.00  0.00           C  
ATOM   1440  H   VAL A  96       1.518  -5.060 -12.807  1.00  0.00           H  
ATOM   1441  HA  VAL A  96       3.343  -7.401 -12.384  1.00  0.00           H  
ATOM   1442  HB  VAL A  96       2.209  -6.413 -15.022  1.00  0.00           H  
ATOM   1443 HG11 VAL A  96       4.541  -7.132 -15.315  1.00  0.00           H  
ATOM   1444 HG12 VAL A  96       4.222  -8.637 -14.430  1.00  0.00           H  
ATOM   1445 HG13 VAL A  96       3.452  -8.335 -16.007  1.00  0.00           H  
ATOM   1446 HG21 VAL A  96       1.059  -8.472 -15.223  1.00  0.00           H  
ATOM   1447 HG22 VAL A  96       1.900  -9.202 -13.845  1.00  0.00           H  
ATOM   1448 HG23 VAL A  96       0.692  -7.928 -13.583  1.00  0.00           H  
ATOM   1449  N   ALA A  97       5.186  -5.756 -12.383  1.00  0.00           N  
ATOM   1450  CA  ALA A  97       6.423  -4.998 -12.523  1.00  0.00           C  
ATOM   1451  C   ALA A  97       7.335  -5.681 -13.544  1.00  0.00           C  
ATOM   1452  O   ALA A  97       7.576  -6.883 -13.445  1.00  0.00           O  
ATOM   1453  CB  ALA A  97       7.094  -4.870 -11.150  1.00  0.00           C  
ATOM   1454  H   ALA A  97       5.184  -6.524 -11.728  1.00  0.00           H  
ATOM   1455  HA  ALA A  97       6.195  -3.996 -12.887  1.00  0.00           H  
ATOM   1456  HB1 ALA A  97       8.017  -4.298 -11.246  1.00  0.00           H  
ATOM   1457  HB2 ALA A  97       6.426  -4.353 -10.462  1.00  0.00           H  
ATOM   1458  HB3 ALA A  97       7.325  -5.858 -10.752  1.00  0.00           H  
ATOM   1459  N   ILE A  98       7.863  -4.930 -14.505  1.00  0.00           N  
ATOM   1460  CA  ILE A  98       8.805  -5.424 -15.512  1.00  0.00           C  
ATOM   1461  C   ILE A  98      10.118  -4.658 -15.364  1.00  0.00           C  
ATOM   1462  O   ILE A  98      10.123  -3.429 -15.417  1.00  0.00           O  
ATOM   1463  CB  ILE A  98       8.213  -5.323 -16.937  1.00  0.00           C  
ATOM   1464  CG1 ILE A  98       6.845  -6.046 -17.015  1.00  0.00           C  
ATOM   1465  CG2 ILE A  98       9.209  -5.909 -17.957  1.00  0.00           C  
ATOM   1466  CD1 ILE A  98       6.155  -5.973 -18.381  1.00  0.00           C  
ATOM   1467  H   ILE A  98       7.592  -3.958 -14.560  1.00  0.00           H  
ATOM   1468  HA  ILE A  98       9.008  -6.479 -15.325  1.00  0.00           H  
ATOM   1469  HB  ILE A  98       8.057  -4.270 -17.173  1.00  0.00           H  
ATOM   1470 HG12 ILE A  98       6.969  -7.093 -16.738  1.00  0.00           H  
ATOM   1471 HG13 ILE A  98       6.161  -5.587 -16.301  1.00  0.00           H  
ATOM   1472 HG21 ILE A  98       9.379  -6.966 -17.753  1.00  0.00           H  
ATOM   1473 HG22 ILE A  98      10.163  -5.384 -17.907  1.00  0.00           H  
ATOM   1474 HG23 ILE A  98       8.832  -5.789 -18.973  1.00  0.00           H  
ATOM   1475 HD11 ILE A  98       6.688  -6.582 -19.111  1.00  0.00           H  
ATOM   1476 HD12 ILE A  98       5.138  -6.356 -18.288  1.00  0.00           H  
ATOM   1477 HD13 ILE A  98       6.112  -4.939 -18.722  1.00  0.00           H  
ATOM   1478  N   THR A  99      11.233  -5.363 -15.195  1.00  0.00           N  
ATOM   1479  CA  THR A  99      12.565  -4.744 -15.126  1.00  0.00           C  
ATOM   1480  C   THR A  99      13.443  -5.230 -16.265  1.00  0.00           C  
ATOM   1481  O   THR A  99      13.477  -6.423 -16.564  1.00  0.00           O  
ATOM   1482  CB  THR A  99      13.263  -4.962 -13.775  1.00  0.00           C  
ATOM   1483  CG2 THR A  99      12.452  -4.329 -12.639  1.00  0.00           C  
ATOM   1484  OG1 THR A  99      13.398  -6.329 -13.459  1.00  0.00           O  
ATOM   1485  H   THR A  99      11.183  -6.371 -15.154  1.00  0.00           H  
ATOM   1486  HA  THR A  99      12.467  -3.664 -15.239  1.00  0.00           H  
ATOM   1487  HB  THR A  99      14.250  -4.500 -13.799  1.00  0.00           H  
ATOM   1488  HG1 THR A  99      14.178  -6.694 -13.883  1.00  0.00           H  
ATOM   1489 HG21 THR A  99      12.382  -3.254 -12.803  1.00  0.00           H  
ATOM   1490 HG22 THR A  99      11.449  -4.753 -12.598  1.00  0.00           H  
ATOM   1491 HG23 THR A  99      12.953  -4.514 -11.688  1.00  0.00           H  
ATOM   1492  N   GLY A 100      14.171  -4.302 -16.883  1.00  0.00           N  
ATOM   1493  CA  GLY A 100      15.371  -4.645 -17.642  1.00  0.00           C  
ATOM   1494  C   GLY A 100      16.455  -5.201 -16.715  1.00  0.00           C  
ATOM   1495  O   GLY A 100      16.437  -4.955 -15.507  1.00  0.00           O  
ATOM   1496  H   GLY A 100      14.030  -3.336 -16.623  1.00  0.00           H  
ATOM   1497  HA2 GLY A 100      15.126  -5.392 -18.398  1.00  0.00           H  
ATOM   1498  HA3 GLY A 100      15.764  -3.764 -18.148  1.00  0.00           H  
ATOM   1499  N   GLN A 101      17.403  -5.940 -17.280  1.00  0.00           N  
ATOM   1500  CA  GLN A 101      18.545  -6.503 -16.563  1.00  0.00           C  
ATOM   1501  C   GLN A 101      19.779  -6.558 -17.469  1.00  0.00           C  
ATOM   1502  O   GLN A 101      19.643  -6.637 -18.691  1.00  0.00           O  
ATOM   1503  CB  GLN A 101      18.132  -7.864 -15.985  1.00  0.00           C  
ATOM   1504  CG  GLN A 101      19.216  -8.547 -15.157  1.00  0.00           C  
ATOM   1505  CD  GLN A 101      19.644  -7.736 -13.946  1.00  0.00           C  
ATOM   1506  NE2 GLN A 101      19.014  -7.963 -12.820  1.00  0.00           N  
ATOM   1507  OE1 GLN A 101      20.556  -6.923 -13.998  1.00  0.00           O  
ATOM   1508  H   GLN A 101      17.335  -6.127 -18.270  1.00  0.00           H  
ATOM   1509  HA  GLN A 101      18.795  -5.861 -15.719  1.00  0.00           H  
ATOM   1510  HB2 GLN A 101      17.266  -7.707 -15.342  1.00  0.00           H  
ATOM   1511  HB3 GLN A 101      17.825  -8.538 -16.785  1.00  0.00           H  
ATOM   1512  HG2 GLN A 101      18.820  -9.503 -14.816  1.00  0.00           H  
ATOM   1513  HG3 GLN A 101      20.088  -8.742 -15.781  1.00  0.00           H  
ATOM   1514 HE21 GLN A 101      19.358  -7.534 -11.973  1.00  0.00           H  
ATOM   1515 HE22 GLN A 101      18.176  -8.526 -12.851  1.00  0.00           H  
ATOM   1516  N   VAL A 102      20.983  -6.560 -16.881  1.00  0.00           N  
ATOM   1517  CA  VAL A 102      22.220  -6.808 -17.638  1.00  0.00           C  
ATOM   1518  C   VAL A 102      22.119  -8.114 -18.422  1.00  0.00           C  
ATOM   1519  O   VAL A 102      21.438  -9.053 -18.003  1.00  0.00           O  
ATOM   1520  CB  VAL A 102      23.495  -6.874 -16.765  1.00  0.00           C  
ATOM   1521  CG1 VAL A 102      23.737  -5.602 -15.959  1.00  0.00           C  
ATOM   1522  CG2 VAL A 102      23.529  -8.062 -15.793  1.00  0.00           C  
ATOM   1523  H   VAL A 102      21.032  -6.490 -15.875  1.00  0.00           H  
ATOM   1524  HA  VAL A 102      22.339  -5.997 -18.357  1.00  0.00           H  
ATOM   1525  HB  VAL A 102      24.345  -6.978 -17.439  1.00  0.00           H  
ATOM   1526 HG11 VAL A 102      23.483  -4.724 -16.553  1.00  0.00           H  
ATOM   1527 HG12 VAL A 102      23.134  -5.633 -15.051  1.00  0.00           H  
ATOM   1528 HG13 VAL A 102      24.784  -5.533 -15.663  1.00  0.00           H  
ATOM   1529 HG21 VAL A 102      24.386  -7.983 -15.124  1.00  0.00           H  
ATOM   1530 HG22 VAL A 102      22.607  -8.092 -15.213  1.00  0.00           H  
ATOM   1531 HG23 VAL A 102      23.616  -8.996 -16.349  1.00  0.00           H  
ATOM   1532  N   GLY A 103      22.865  -8.209 -19.519  1.00  0.00           N  
ATOM   1533  CA  GLY A 103      23.029  -9.457 -20.247  1.00  0.00           C  
ATOM   1534  C   GLY A 103      23.438 -10.622 -19.338  1.00  0.00           C  
ATOM   1535  O   GLY A 103      24.238 -10.467 -18.409  1.00  0.00           O  
ATOM   1536  H   GLY A 103      23.197  -7.360 -19.955  1.00  0.00           H  
ATOM   1537  HA2 GLY A 103      22.071  -9.681 -20.716  1.00  0.00           H  
ATOM   1538  HA3 GLY A 103      23.782  -9.338 -21.026  1.00  0.00           H  
ATOM   1539  N   THR A 104      22.887 -11.811 -19.592  1.00  0.00           N  
ATOM   1540  CA  THR A 104      23.153 -13.021 -18.787  1.00  0.00           C  
ATOM   1541  C   THR A 104      24.634 -13.419 -18.745  1.00  0.00           C  
ATOM   1542  O   THR A 104      25.079 -14.065 -17.799  1.00  0.00           O  
ATOM   1543  CB  THR A 104      22.315 -14.215 -19.265  1.00  0.00           C  
ATOM   1544  CG2 THR A 104      20.815 -13.980 -19.101  1.00  0.00           C  
ATOM   1545  OG1 THR A 104      22.527 -14.487 -20.633  1.00  0.00           O  
ATOM   1546  H   THR A 104      22.209 -11.862 -20.339  1.00  0.00           H  
ATOM   1547  HA  THR A 104      22.863 -12.810 -17.757  1.00  0.00           H  
ATOM   1548  HB  THR A 104      22.587 -15.095 -18.683  1.00  0.00           H  
ATOM   1549  HG1 THR A 104      21.840 -15.104 -20.897  1.00  0.00           H  
ATOM   1550 HG21 THR A 104      20.593 -13.766 -18.055  1.00  0.00           H  
ATOM   1551 HG22 THR A 104      20.493 -13.136 -19.711  1.00  0.00           H  
ATOM   1552 HG23 THR A 104      20.260 -14.870 -19.397  1.00  0.00           H  
ATOM   1553  N   ASP A 105      25.426 -12.978 -19.721  1.00  0.00           N  
ATOM   1554  CA  ASP A 105      26.881 -13.105 -19.782  1.00  0.00           C  
ATOM   1555  C   ASP A 105      27.618 -12.237 -18.747  1.00  0.00           C  
ATOM   1556  O   ASP A 105      28.759 -12.541 -18.405  1.00  0.00           O  
ATOM   1557  CB  ASP A 105      27.341 -12.777 -21.214  1.00  0.00           C  
ATOM   1558  CG  ASP A 105      26.991 -11.349 -21.659  1.00  0.00           C  
ATOM   1559  OD1 ASP A 105      25.797 -10.985 -21.547  1.00  0.00           O  
ATOM   1560  OD2 ASP A 105      27.917 -10.646 -22.111  1.00  0.00           O1-
ATOM   1561  H   ASP A 105      25.022 -12.366 -20.415  1.00  0.00           H  
ATOM   1562  HA  ASP A 105      27.146 -14.142 -19.574  1.00  0.00           H  
ATOM   1563  HB2 ASP A 105      28.418 -12.926 -21.276  1.00  0.00           H  
ATOM   1564  HB3 ASP A 105      26.872 -13.481 -21.902  1.00  0.00           H  
ATOM   1565  N   ARG A 106      26.970 -11.212 -18.180  1.00  0.00           N  
ATOM   1566  CA  ARG A 106      27.555 -10.285 -17.194  1.00  0.00           C  
ATOM   1567  C   ARG A 106      27.114 -10.546 -15.748  1.00  0.00           C  
ATOM   1568  O   ARG A 106      27.673  -9.958 -14.831  1.00  0.00           O  
ATOM   1569  CB  ARG A 106      27.276  -8.832 -17.623  1.00  0.00           C  
ATOM   1570  CG  ARG A 106      27.782  -8.523 -19.045  1.00  0.00           C  
ATOM   1571  CD  ARG A 106      27.787  -7.022 -19.370  1.00  0.00           C  
ATOM   1572  NE  ARG A 106      26.436  -6.435 -19.532  1.00  0.00           N  
ATOM   1573  CZ  ARG A 106      26.135  -5.142 -19.498  1.00  0.00           C  
ATOM   1574  NH1 ARG A 106      27.040  -4.225 -19.325  1.00  0.00           N1+
ATOM   1575  NH2 ARG A 106      24.926  -4.700 -19.626  1.00  0.00           N  
ATOM   1576  H   ARG A 106      26.041 -11.010 -18.521  1.00  0.00           H  
ATOM   1577  HA  ARG A 106      28.637 -10.416 -17.191  1.00  0.00           H  
ATOM   1578  HB2 ARG A 106      26.206  -8.634 -17.571  1.00  0.00           H  
ATOM   1579  HB3 ARG A 106      27.784  -8.167 -16.923  1.00  0.00           H  
ATOM   1580  HG2 ARG A 106      28.804  -8.890 -19.138  1.00  0.00           H  
ATOM   1581  HG3 ARG A 106      27.166  -9.041 -19.779  1.00  0.00           H  
ATOM   1582  HD2 ARG A 106      28.328  -6.501 -18.579  1.00  0.00           H  
ATOM   1583  HD3 ARG A 106      28.330  -6.887 -20.306  1.00  0.00           H  
ATOM   1584  HE  ARG A 106      25.674  -7.052 -19.779  1.00  0.00           H  
ATOM   1585 HH11 ARG A 106      26.741  -3.261 -19.367  1.00  0.00           H  
ATOM   1586 HH12 ARG A 106      28.011  -4.496 -19.250  1.00  0.00           H  
ATOM   1587 HH21 ARG A 106      24.242  -5.256 -20.119  1.00  0.00           H  
ATOM   1588 HH22 ARG A 106      24.686  -3.718 -19.617  1.00  0.00           H  
ATOM   1589  N   MET A 107      26.169 -11.456 -15.511  1.00  0.00           N  
ATOM   1590  CA  MET A 107      25.589 -11.699 -14.174  1.00  0.00           C  
ATOM   1591  C   MET A 107      26.517 -12.415 -13.177  1.00  0.00           C  
ATOM   1592  O   MET A 107      26.248 -12.432 -11.979  1.00  0.00           O  
ATOM   1593  CB  MET A 107      24.319 -12.539 -14.330  1.00  0.00           C  
ATOM   1594  CG  MET A 107      23.206 -11.794 -15.055  1.00  0.00           C  
ATOM   1595  SD  MET A 107      21.713 -12.803 -15.170  1.00  0.00           S  
ATOM   1596  CE  MET A 107      20.701 -11.610 -16.050  1.00  0.00           C  
ATOM   1597  H   MET A 107      25.729 -11.883 -16.313  1.00  0.00           H  
ATOM   1598  HA  MET A 107      25.319 -10.744 -13.723  1.00  0.00           H  
ATOM   1599  HB2 MET A 107      23.949 -12.818 -13.344  1.00  0.00           H  
ATOM   1600  HB3 MET A 107      24.552 -13.454 -14.875  1.00  0.00           H  
ATOM   1601  HG2 MET A 107      22.975 -10.874 -14.519  1.00  0.00           H  
ATOM   1602  HG3 MET A 107      23.536 -11.530 -16.060  1.00  0.00           H  
ATOM   1603  HE1 MET A 107      21.206 -11.291 -16.962  1.00  0.00           H  
ATOM   1604  HE2 MET A 107      19.750 -12.076 -16.307  1.00  0.00           H  
ATOM   1605  HE3 MET A 107      20.544 -10.754 -15.394  1.00  0.00           H  
ATOM   1606  N   HIS A 108      27.589 -13.053 -13.656  1.00  0.00           N  
ATOM   1607  CA  HIS A 108      28.523 -13.822 -12.821  1.00  0.00           C  
ATOM   1608  C   HIS A 108      29.688 -12.984 -12.266  1.00  0.00           C  
ATOM   1609  O   HIS A 108      30.490 -13.493 -11.483  1.00  0.00           O  
ATOM   1610  CB  HIS A 108      29.024 -15.034 -13.619  1.00  0.00           C  
ATOM   1611  CG  HIS A 108      29.948 -14.682 -14.760  1.00  0.00           C  
ATOM   1612  CD2 HIS A 108      31.309 -14.833 -14.766  1.00  0.00           C  
ATOM   1613  ND1 HIS A 108      29.600 -14.158 -15.988  1.00  0.00           N  
ATOM   1614  CE1 HIS A 108      30.724 -13.997 -16.705  1.00  0.00           C  
ATOM   1615  NE2 HIS A 108      31.792 -14.410 -16.008  1.00  0.00           N  
ATOM   1616  H   HIS A 108      27.776 -12.982 -14.646  1.00  0.00           H  
ATOM   1617  HA  HIS A 108      27.980 -14.201 -11.956  1.00  0.00           H  
ATOM   1618  HB2 HIS A 108      29.555 -15.698 -12.937  1.00  0.00           H  
ATOM   1619  HB3 HIS A 108      28.169 -15.583 -14.012  1.00  0.00           H  
ATOM   1620  HD1 HIS A 108      28.679 -13.949 -16.347  1.00  0.00           H  
ATOM   1621  HD2 HIS A 108      31.905 -15.208 -13.948  1.00  0.00           H  
ATOM   1622  HE1 HIS A 108      30.769 -13.608 -17.711  1.00  0.00           H  
ATOM   1623  N   ILE A 109      29.792 -11.722 -12.687  1.00  0.00           N  
ATOM   1624  CA  ILE A 109      30.815 -10.763 -12.262  1.00  0.00           C  
ATOM   1625  C   ILE A 109      30.164  -9.576 -11.548  1.00  0.00           C  
ATOM   1626  O   ILE A 109      28.951  -9.384 -11.602  1.00  0.00           O  
ATOM   1627  CB  ILE A 109      31.684 -10.301 -13.460  1.00  0.00           C  
ATOM   1628  CG1 ILE A 109      30.856  -9.599 -14.560  1.00  0.00           C  
ATOM   1629  CG2 ILE A 109      32.468 -11.491 -14.037  1.00  0.00           C  
ATOM   1630  CD1 ILE A 109      31.700  -8.918 -15.644  1.00  0.00           C  
ATOM   1631  H   ILE A 109      29.036 -11.346 -13.241  1.00  0.00           H  
ATOM   1632  HA  ILE A 109      31.474 -11.239 -11.536  1.00  0.00           H  
ATOM   1633  HB  ILE A 109      32.415  -9.587 -13.080  1.00  0.00           H  
ATOM   1634 HG12 ILE A 109      30.208 -10.330 -15.044  1.00  0.00           H  
ATOM   1635 HG13 ILE A 109      30.229  -8.832 -14.107  1.00  0.00           H  
ATOM   1636 HG21 ILE A 109      32.942 -12.054 -13.233  1.00  0.00           H  
ATOM   1637 HG22 ILE A 109      31.786 -12.146 -14.580  1.00  0.00           H  
ATOM   1638 HG23 ILE A 109      33.240 -11.140 -14.722  1.00  0.00           H  
ATOM   1639 HD11 ILE A 109      32.256  -9.660 -16.216  1.00  0.00           H  
ATOM   1640 HD12 ILE A 109      32.392  -8.212 -15.185  1.00  0.00           H  
ATOM   1641 HD13 ILE A 109      31.040  -8.378 -16.322  1.00  0.00           H  
ATOM   1642  N   GLU A 110      30.982  -8.734 -10.921  1.00  0.00           N  
ATOM   1643  CA  GLU A 110      30.560  -7.403 -10.481  1.00  0.00           C  
ATOM   1644  C   GLU A 110      30.317  -6.516 -11.715  1.00  0.00           C  
ATOM   1645  O   GLU A 110      31.223  -5.857 -12.225  1.00  0.00           O  
ATOM   1646  CB  GLU A 110      31.614  -6.800  -9.538  1.00  0.00           C  
ATOM   1647  CG  GLU A 110      31.716  -7.567  -8.209  1.00  0.00           C  
ATOM   1648  CD  GLU A 110      32.767  -6.986  -7.246  1.00  0.00           C  
ATOM   1649  OE1 GLU A 110      32.899  -7.555  -6.139  1.00  0.00           O  
ATOM   1650  OE2 GLU A 110      33.451  -6.003  -7.613  1.00  0.00           O1-
ATOM   1651  H   GLU A 110      31.970  -8.942 -10.879  1.00  0.00           H  
ATOM   1652  HA  GLU A 110      29.622  -7.478  -9.932  1.00  0.00           H  
ATOM   1653  HB2 GLU A 110      31.335  -5.768  -9.325  1.00  0.00           H  
ATOM   1654  HB3 GLU A 110      32.584  -6.807 -10.035  1.00  0.00           H  
ATOM   1655  HG2 GLU A 110      31.974  -8.605  -8.418  1.00  0.00           H  
ATOM   1656  HG3 GLU A 110      30.740  -7.553  -7.725  1.00  0.00           H  
ATOM   1657  N   SER A 111      29.093  -6.557 -12.243  1.00  0.00           N  
ATOM   1658  CA  SER A 111      28.675  -5.760 -13.398  1.00  0.00           C  
ATOM   1659  C   SER A 111      28.035  -4.440 -12.965  1.00  0.00           C  
ATOM   1660  O   SER A 111      27.435  -4.334 -11.894  1.00  0.00           O  
ATOM   1661  CB  SER A 111      27.750  -6.571 -14.305  1.00  0.00           C  
ATOM   1662  OG  SER A 111      27.486  -5.846 -15.494  1.00  0.00           O  
ATOM   1663  H   SER A 111      28.430  -7.204 -11.840  1.00  0.00           H  
ATOM   1664  HA  SER A 111      29.560  -5.521 -13.988  1.00  0.00           H  
ATOM   1665  HB2 SER A 111      26.818  -6.791 -13.784  1.00  0.00           H  
ATOM   1666  HB3 SER A 111      28.239  -7.510 -14.564  1.00  0.00           H  
ATOM   1667  HG  SER A 111      26.544  -5.903 -15.675  1.00  0.00           H  
ATOM   1668  N   HIS A 112      28.145  -3.417 -13.815  1.00  0.00           N  
ATOM   1669  CA  HIS A 112      27.537  -2.110 -13.575  1.00  0.00           C  
ATOM   1670  C   HIS A 112      26.029  -2.258 -13.314  1.00  0.00           C  
ATOM   1671  O   HIS A 112      25.328  -2.870 -14.112  1.00  0.00           O  
ATOM   1672  CB  HIS A 112      27.813  -1.193 -14.777  1.00  0.00           C  
ATOM   1673  CG  HIS A 112      27.373   0.231 -14.549  1.00  0.00           C  
ATOM   1674  CD2 HIS A 112      26.317   0.877 -15.138  1.00  0.00           C  
ATOM   1675  ND1 HIS A 112      27.970   1.125 -13.689  1.00  0.00           N  
ATOM   1676  CE1 HIS A 112      27.292   2.282 -13.753  1.00  0.00           C  
ATOM   1677  NE2 HIS A 112      26.269   2.177 -14.610  1.00  0.00           N  
ATOM   1678  H   HIS A 112      28.535  -3.610 -14.726  1.00  0.00           H  
ATOM   1679  HA  HIS A 112      28.003  -1.677 -12.690  1.00  0.00           H  
ATOM   1680  HB2 HIS A 112      28.883  -1.189 -14.985  1.00  0.00           H  
ATOM   1681  HB3 HIS A 112      27.301  -1.587 -15.654  1.00  0.00           H  
ATOM   1682  HD1 HIS A 112      28.800   0.956 -13.139  1.00  0.00           H  
ATOM   1683  HD2 HIS A 112      25.634   0.457 -15.862  1.00  0.00           H  
ATOM   1684  HE1 HIS A 112      27.532   3.177 -13.199  1.00  0.00           H  
ATOM   1685  N   GLN A 113      25.555  -1.718 -12.184  1.00  0.00           N  
ATOM   1686  CA  GLN A 113      24.149  -1.733 -11.737  1.00  0.00           C  
ATOM   1687  C   GLN A 113      23.502  -3.118 -11.521  1.00  0.00           C  
ATOM   1688  O   GLN A 113      22.322  -3.182 -11.173  1.00  0.00           O  
ATOM   1689  CB  GLN A 113      23.290  -0.846 -12.654  1.00  0.00           C  
ATOM   1690  CG  GLN A 113      23.732   0.620 -12.656  1.00  0.00           C  
ATOM   1691  CD  GLN A 113      22.870   1.479 -13.573  1.00  0.00           C  
ATOM   1692  NE2 GLN A 113      23.333   2.635 -13.977  1.00  0.00           N  
ATOM   1693  OE1 GLN A 113      21.749   1.162 -13.913  1.00  0.00           O  
ATOM   1694  H   GLN A 113      26.225  -1.289 -11.563  1.00  0.00           H  
ATOM   1695  HA  GLN A 113      24.130  -1.272 -10.750  1.00  0.00           H  
ATOM   1696  HB2 GLN A 113      22.255  -0.881 -12.314  1.00  0.00           H  
ATOM   1697  HB3 GLN A 113      23.317  -1.231 -13.674  1.00  0.00           H  
ATOM   1698  HG2 GLN A 113      24.772   0.688 -12.974  1.00  0.00           H  
ATOM   1699  HG3 GLN A 113      23.659   1.022 -11.645  1.00  0.00           H  
ATOM   1700 HE21 GLN A 113      22.744   3.057 -14.681  1.00  0.00           H  
ATOM   1701 HE22 GLN A 113      24.335   2.758 -14.005  1.00  0.00           H  
ATOM   1702  N   TYR A 114      24.248  -4.218 -11.660  1.00  0.00           N  
ATOM   1703  CA  TYR A 114      23.708  -5.560 -11.465  1.00  0.00           C  
ATOM   1704  C   TYR A 114      23.381  -5.837  -9.993  1.00  0.00           C  
ATOM   1705  O   TYR A 114      24.217  -5.674  -9.104  1.00  0.00           O  
ATOM   1706  CB  TYR A 114      24.671  -6.610 -12.025  1.00  0.00           C  
ATOM   1707  CG  TYR A 114      24.238  -8.039 -11.751  1.00  0.00           C  
ATOM   1708  CD1 TYR A 114      24.966  -8.845 -10.856  1.00  0.00           C  
ATOM   1709  CD2 TYR A 114      23.076  -8.547 -12.357  1.00  0.00           C  
ATOM   1710  CE1 TYR A 114      24.544 -10.162 -10.590  1.00  0.00           C  
ATOM   1711  CE2 TYR A 114      22.643  -9.857 -12.088  1.00  0.00           C  
ATOM   1712  CZ  TYR A 114      23.384 -10.672 -11.210  1.00  0.00           C  
ATOM   1713  OH  TYR A 114      22.992 -11.950 -10.975  1.00  0.00           O  
ATOM   1714  H   TYR A 114      25.220  -4.125 -11.918  1.00  0.00           H  
ATOM   1715  HA  TYR A 114      22.781  -5.634 -12.034  1.00  0.00           H  
ATOM   1716  HB2 TYR A 114      25.659  -6.449 -11.594  1.00  0.00           H  
ATOM   1717  HB3 TYR A 114      24.741  -6.467 -13.103  1.00  0.00           H  
ATOM   1718  HD1 TYR A 114      25.857  -8.460 -10.382  1.00  0.00           H  
ATOM   1719  HD2 TYR A 114      22.500  -7.914 -13.016  1.00  0.00           H  
ATOM   1720  HE1 TYR A 114      25.126 -10.789  -9.931  1.00  0.00           H  
ATOM   1721  HE2 TYR A 114      21.741 -10.244 -12.540  1.00  0.00           H  
ATOM   1722  HH  TYR A 114      23.632 -12.403 -10.421  1.00  0.00           H  
ATOM   1723  N   LEU A 115      22.159  -6.309  -9.762  1.00  0.00           N  
ATOM   1724  CA  LEU A 115      21.662  -6.857  -8.505  1.00  0.00           C  
ATOM   1725  C   LEU A 115      20.788  -8.074  -8.830  1.00  0.00           C  
ATOM   1726  O   LEU A 115      20.177  -8.128  -9.901  1.00  0.00           O  
ATOM   1727  CB  LEU A 115      20.840  -5.792  -7.748  1.00  0.00           C  
ATOM   1728  CG  LEU A 115      21.628  -4.569  -7.241  1.00  0.00           C  
ATOM   1729  CD1 LEU A 115      20.668  -3.523  -6.670  1.00  0.00           C  
ATOM   1730  CD2 LEU A 115      22.618  -4.944  -6.135  1.00  0.00           C  
ATOM   1731  H   LEU A 115      21.557  -6.436 -10.563  1.00  0.00           H  
ATOM   1732  HA  LEU A 115      22.498  -7.191  -7.891  1.00  0.00           H  
ATOM   1733  HB2 LEU A 115      20.367  -6.273  -6.891  1.00  0.00           H  
ATOM   1734  HB3 LEU A 115      20.048  -5.444  -8.410  1.00  0.00           H  
ATOM   1735  HG  LEU A 115      22.168  -4.107  -8.068  1.00  0.00           H  
ATOM   1736 HD11 LEU A 115      19.933  -3.247  -7.426  1.00  0.00           H  
ATOM   1737 HD12 LEU A 115      21.225  -2.630  -6.385  1.00  0.00           H  
ATOM   1738 HD13 LEU A 115      20.152  -3.922  -5.797  1.00  0.00           H  
ATOM   1739 HD21 LEU A 115      23.378  -5.615  -6.536  1.00  0.00           H  
ATOM   1740 HD22 LEU A 115      23.119  -4.046  -5.774  1.00  0.00           H  
ATOM   1741 HD23 LEU A 115      22.096  -5.430  -5.311  1.00  0.00           H  
ATOM   1742  N   ASP A 116      20.679  -9.022  -7.898  1.00  0.00           N  
ATOM   1743  CA  ASP A 116      19.721 -10.128  -8.011  1.00  0.00           C  
ATOM   1744  C   ASP A 116      18.294  -9.611  -7.767  1.00  0.00           C  
ATOM   1745  O   ASP A 116      17.756  -9.666  -6.658  1.00  0.00           O  
ATOM   1746  CB  ASP A 116      20.109 -11.285  -7.078  1.00  0.00           C  
ATOM   1747  CG  ASP A 116      19.225 -12.532  -7.263  1.00  0.00           C  
ATOM   1748  OD1 ASP A 116      18.152 -12.441  -7.910  1.00  0.00           O  
ATOM   1749  OD2 ASP A 116      19.619 -13.589  -6.722  1.00  0.00           O1-
ATOM   1750  H   ASP A 116      21.192  -8.924  -7.033  1.00  0.00           H  
ATOM   1751  HA  ASP A 116      19.760 -10.518  -9.028  1.00  0.00           H  
ATOM   1752  HB2 ASP A 116      20.051 -10.953  -6.041  1.00  0.00           H  
ATOM   1753  HB3 ASP A 116      21.143 -11.562  -7.283  1.00  0.00           H  
ATOM   1754  N   LEU A 117      17.685  -9.064  -8.821  1.00  0.00           N  
ATOM   1755  CA  LEU A 117      16.349  -8.474  -8.756  1.00  0.00           C  
ATOM   1756  C   LEU A 117      15.282  -9.517  -8.404  1.00  0.00           C  
ATOM   1757  O   LEU A 117      14.340  -9.204  -7.682  1.00  0.00           O  
ATOM   1758  CB  LEU A 117      16.025  -7.752 -10.078  1.00  0.00           C  
ATOM   1759  CG  LEU A 117      16.960  -6.575 -10.415  1.00  0.00           C  
ATOM   1760  CD1 LEU A 117      16.505  -5.904 -11.707  1.00  0.00           C  
ATOM   1761  CD2 LEU A 117      17.015  -5.521  -9.306  1.00  0.00           C  
ATOM   1762  H   LEU A 117      18.229  -8.955  -9.665  1.00  0.00           H  
ATOM   1763  HA  LEU A 117      16.336  -7.742  -7.948  1.00  0.00           H  
ATOM   1764  HB2 LEU A 117      16.060  -8.472 -10.896  1.00  0.00           H  
ATOM   1765  HB3 LEU A 117      15.005  -7.371 -10.016  1.00  0.00           H  
ATOM   1766  HG  LEU A 117      17.973  -6.950 -10.568  1.00  0.00           H  
ATOM   1767 HD11 LEU A 117      16.544  -6.616 -12.531  1.00  0.00           H  
ATOM   1768 HD12 LEU A 117      15.480  -5.545 -11.611  1.00  0.00           H  
ATOM   1769 HD13 LEU A 117      17.168  -5.073 -11.951  1.00  0.00           H  
ATOM   1770 HD21 LEU A 117      17.588  -4.658  -9.643  1.00  0.00           H  
ATOM   1771 HD22 LEU A 117      16.006  -5.211  -9.034  1.00  0.00           H  
ATOM   1772 HD23 LEU A 117      17.515  -5.932  -8.428  1.00  0.00           H  
ATOM   1773  N   VAL A 118      15.444 -10.776  -8.821  1.00  0.00           N  
ATOM   1774  CA  VAL A 118      14.508 -11.849  -8.455  1.00  0.00           C  
ATOM   1775  C   VAL A 118      14.532 -12.079  -6.941  1.00  0.00           C  
ATOM   1776  O   VAL A 118      13.475 -12.145  -6.313  1.00  0.00           O  
ATOM   1777  CB  VAL A 118      14.822 -13.143  -9.229  1.00  0.00           C  
ATOM   1778  CG1 VAL A 118      13.880 -14.294  -8.850  1.00  0.00           C  
ATOM   1779  CG2 VAL A 118      14.671 -12.931 -10.743  1.00  0.00           C  
ATOM   1780  H   VAL A 118      16.310 -11.018  -9.282  1.00  0.00           H  
ATOM   1781  HA  VAL A 118      13.498 -11.532  -8.717  1.00  0.00           H  
ATOM   1782  HB  VAL A 118      15.845 -13.455  -9.018  1.00  0.00           H  
ATOM   1783 HG11 VAL A 118      12.852 -14.019  -9.086  1.00  0.00           H  
ATOM   1784 HG12 VAL A 118      13.959 -14.518  -7.786  1.00  0.00           H  
ATOM   1785 HG13 VAL A 118      14.154 -15.190  -9.407  1.00  0.00           H  
ATOM   1786 HG21 VAL A 118      15.386 -12.185 -11.089  1.00  0.00           H  
ATOM   1787 HG22 VAL A 118      14.880 -13.863 -11.269  1.00  0.00           H  
ATOM   1788 HG23 VAL A 118      13.664 -12.587 -10.978  1.00  0.00           H  
ATOM   1789  N   ALA A 119      15.711 -12.138  -6.318  1.00  0.00           N  
ATOM   1790  CA  ALA A 119      15.806 -12.242  -4.863  1.00  0.00           C  
ATOM   1791  C   ALA A 119      15.260 -10.992  -4.150  1.00  0.00           C  
ATOM   1792  O   ALA A 119      14.569 -11.113  -3.137  1.00  0.00           O  
ATOM   1793  CB  ALA A 119      17.261 -12.517  -4.476  1.00  0.00           C  
ATOM   1794  H   ALA A 119      16.562 -12.103  -6.861  1.00  0.00           H  
ATOM   1795  HA  ALA A 119      15.204 -13.089  -4.536  1.00  0.00           H  
ATOM   1796  HB1 ALA A 119      17.896 -11.691  -4.794  1.00  0.00           H  
ATOM   1797  HB2 ALA A 119      17.602 -13.435  -4.955  1.00  0.00           H  
ATOM   1798  HB3 ALA A 119      17.339 -12.632  -3.395  1.00  0.00           H  
ATOM   1799  N   MET A 120      15.521  -9.796  -4.686  1.00  0.00           N  
ATOM   1800  CA  MET A 120      15.073  -8.533  -4.086  1.00  0.00           C  
ATOM   1801  C   MET A 120      13.555  -8.333  -4.139  1.00  0.00           C  
ATOM   1802  O   MET A 120      12.980  -7.822  -3.180  1.00  0.00           O  
ATOM   1803  CB  MET A 120      15.766  -7.351  -4.769  1.00  0.00           C  
ATOM   1804  CG  MET A 120      17.257  -7.296  -4.429  1.00  0.00           C  
ATOM   1805  SD  MET A 120      18.124  -5.894  -5.169  1.00  0.00           S  
ATOM   1806  CE  MET A 120      17.491  -4.563  -4.120  1.00  0.00           C  
ATOM   1807  H   MET A 120      16.120  -9.762  -5.499  1.00  0.00           H  
ATOM   1808  HA  MET A 120      15.350  -8.530  -3.032  1.00  0.00           H  
ATOM   1809  HB2 MET A 120      15.637  -7.418  -5.849  1.00  0.00           H  
ATOM   1810  HB3 MET A 120      15.299  -6.427  -4.427  1.00  0.00           H  
ATOM   1811  HG2 MET A 120      17.741  -8.213  -4.766  1.00  0.00           H  
ATOM   1812  HG3 MET A 120      17.372  -7.244  -3.347  1.00  0.00           H  
ATOM   1813  HE1 MET A 120      18.063  -3.655  -4.309  1.00  0.00           H  
ATOM   1814  HE2 MET A 120      16.439  -4.386  -4.345  1.00  0.00           H  
ATOM   1815  HE3 MET A 120      17.599  -4.837  -3.071  1.00  0.00           H  
ATOM   1816  N   PHE A 121      12.893  -8.743  -5.225  1.00  0.00           N  
ATOM   1817  CA  PHE A 121      11.443  -8.593  -5.388  1.00  0.00           C  
ATOM   1818  C   PHE A 121      10.632  -9.716  -4.723  1.00  0.00           C  
ATOM   1819  O   PHE A 121       9.429  -9.554  -4.514  1.00  0.00           O  
ATOM   1820  CB  PHE A 121      11.098  -8.453  -6.877  1.00  0.00           C  
ATOM   1821  CG  PHE A 121      11.255  -7.040  -7.410  1.00  0.00           C  
ATOM   1822  CD1 PHE A 121      10.114  -6.246  -7.623  1.00  0.00           C  
ATOM   1823  CD2 PHE A 121      12.527  -6.507  -7.694  1.00  0.00           C  
ATOM   1824  CE1 PHE A 121      10.245  -4.952  -8.154  1.00  0.00           C  
ATOM   1825  CE2 PHE A 121      12.657  -5.216  -8.226  1.00  0.00           C  
ATOM   1826  CZ  PHE A 121      11.513  -4.444  -8.471  1.00  0.00           C  
ATOM   1827  H   PHE A 121      13.427  -9.093  -6.007  1.00  0.00           H  
ATOM   1828  HA  PHE A 121      11.134  -7.668  -4.902  1.00  0.00           H  
ATOM   1829  HB2 PHE A 121      10.061  -8.752  -7.028  1.00  0.00           H  
ATOM   1830  HB3 PHE A 121      11.709  -9.135  -7.468  1.00  0.00           H  
ATOM   1831  HD1 PHE A 121       9.132  -6.641  -7.405  1.00  0.00           H  
ATOM   1832  HD2 PHE A 121      13.421  -7.081  -7.505  1.00  0.00           H  
ATOM   1833  HE1 PHE A 121       9.368  -4.353  -8.351  1.00  0.00           H  
ATOM   1834  HE2 PHE A 121      13.636  -4.818  -8.450  1.00  0.00           H  
ATOM   1835  HZ  PHE A 121      11.605  -3.462  -8.912  1.00  0.00           H  
ATOM   1836  N   ALA A 122      11.261 -10.839  -4.358  1.00  0.00           N  
ATOM   1837  CA  ALA A 122      10.583 -11.988  -3.752  1.00  0.00           C  
ATOM   1838  C   ALA A 122       9.736 -11.655  -2.499  1.00  0.00           C  
ATOM   1839  O   ALA A 122       8.609 -12.139  -2.425  1.00  0.00           O  
ATOM   1840  CB  ALA A 122      11.621 -13.081  -3.463  1.00  0.00           C  
ATOM   1841  H   ALA A 122      12.250 -10.919  -4.547  1.00  0.00           H  
ATOM   1842  HA  ALA A 122       9.886 -12.386  -4.489  1.00  0.00           H  
ATOM   1843  HB1 ALA A 122      12.106 -13.384  -4.391  1.00  0.00           H  
ATOM   1844  HB2 ALA A 122      12.377 -12.717  -2.768  1.00  0.00           H  
ATOM   1845  HB3 ALA A 122      11.123 -13.949  -3.030  1.00  0.00           H  
ATOM   1846  N   PRO A 123      10.186 -10.828  -1.528  1.00  0.00           N  
ATOM   1847  CA  PRO A 123       9.384 -10.511  -0.339  1.00  0.00           C  
ATOM   1848  C   PRO A 123       8.225  -9.537  -0.598  1.00  0.00           C  
ATOM   1849  O   PRO A 123       7.351  -9.399   0.255  1.00  0.00           O  
ATOM   1850  CB  PRO A 123      10.378  -9.923   0.668  1.00  0.00           C  
ATOM   1851  CG  PRO A 123      11.448  -9.289  -0.216  1.00  0.00           C  
ATOM   1852  CD  PRO A 123      11.522 -10.260  -1.388  1.00  0.00           C  
ATOM   1853  HA  PRO A 123       8.958 -11.426   0.073  1.00  0.00           H  
ATOM   1854  HB2 PRO A 123      10.822 -10.731   1.250  1.00  0.00           H  
ATOM   1855  HB3 PRO A 123       9.917  -9.191   1.331  1.00  0.00           H  
ATOM   1856  HG2 PRO A 123      11.114  -8.314  -0.570  1.00  0.00           H  
ATOM   1857  HG3 PRO A 123      12.406  -9.204   0.298  1.00  0.00           H  
ATOM   1858  HD2 PRO A 123      11.838  -9.713  -2.277  1.00  0.00           H  
ATOM   1859  HD3 PRO A 123      12.237 -11.051  -1.163  1.00  0.00           H  
ATOM   1860  N   VAL A 124       8.219  -8.843  -1.739  1.00  0.00           N  
ATOM   1861  CA  VAL A 124       7.235  -7.795  -2.066  1.00  0.00           C  
ATOM   1862  C   VAL A 124       6.316  -8.183  -3.227  1.00  0.00           C  
ATOM   1863  O   VAL A 124       5.543  -7.356  -3.695  1.00  0.00           O  
ATOM   1864  CB  VAL A 124       7.911  -6.425  -2.284  1.00  0.00           C  
ATOM   1865  CG1 VAL A 124       8.634  -5.960  -1.011  1.00  0.00           C  
ATOM   1866  CG2 VAL A 124       8.919  -6.422  -3.439  1.00  0.00           C  
ATOM   1867  H   VAL A 124       8.940  -9.035  -2.420  1.00  0.00           H  
ATOM   1868  HA  VAL A 124       6.566  -7.669  -1.215  1.00  0.00           H  
ATOM   1869  HB  VAL A 124       7.141  -5.688  -2.512  1.00  0.00           H  
ATOM   1870 HG11 VAL A 124       7.923  -5.912  -0.186  1.00  0.00           H  
ATOM   1871 HG12 VAL A 124       9.440  -6.646  -0.753  1.00  0.00           H  
ATOM   1872 HG13 VAL A 124       9.057  -4.968  -1.171  1.00  0.00           H  
ATOM   1873 HG21 VAL A 124       9.760  -7.075  -3.205  1.00  0.00           H  
ATOM   1874 HG22 VAL A 124       9.289  -5.409  -3.595  1.00  0.00           H  
ATOM   1875 HG23 VAL A 124       8.436  -6.756  -4.357  1.00  0.00           H  
ATOM   1876  N   THR A 125       6.374  -9.434  -3.691  1.00  0.00           N  
ATOM   1877  CA  THR A 125       5.546  -9.952  -4.789  1.00  0.00           C  
ATOM   1878  C   THR A 125       4.994 -11.343  -4.472  1.00  0.00           C  
ATOM   1879  O   THR A 125       5.594 -12.113  -3.728  1.00  0.00           O  
ATOM   1880  CB  THR A 125       6.318  -9.993  -6.121  1.00  0.00           C  
ATOM   1881  CG2 THR A 125       6.706  -8.607  -6.632  1.00  0.00           C  
ATOM   1882  OG1 THR A 125       7.499 -10.755  -6.034  1.00  0.00           O  
ATOM   1883  H   THR A 125       6.990 -10.092  -3.234  1.00  0.00           H  
ATOM   1884  HA  THR A 125       4.687  -9.296  -4.928  1.00  0.00           H  
ATOM   1885  HB  THR A 125       5.677 -10.459  -6.868  1.00  0.00           H  
ATOM   1886  HG1 THR A 125       8.075 -10.314  -5.405  1.00  0.00           H  
ATOM   1887 HG21 THR A 125       7.158  -8.701  -7.619  1.00  0.00           H  
ATOM   1888 HG22 THR A 125       5.815  -7.985  -6.710  1.00  0.00           H  
ATOM   1889 HG23 THR A 125       7.417  -8.136  -5.953  1.00  0.00           H  
ATOM   1890  N   LYS A 126       3.848 -11.701  -5.062  1.00  0.00           N  
ATOM   1891  CA  LYS A 126       3.271 -13.059  -5.003  1.00  0.00           C  
ATOM   1892  C   LYS A 126       4.101 -14.075  -5.782  1.00  0.00           C  
ATOM   1893  O   LYS A 126       4.093 -15.268  -5.481  1.00  0.00           O  
ATOM   1894  CB  LYS A 126       1.855 -13.053  -5.602  1.00  0.00           C  
ATOM   1895  CG  LYS A 126       0.852 -12.230  -4.787  1.00  0.00           C  
ATOM   1896  CD  LYS A 126      -0.547 -12.217  -5.416  1.00  0.00           C  
ATOM   1897  CE  LYS A 126      -1.203 -13.602  -5.434  1.00  0.00           C  
ATOM   1898  NZ  LYS A 126      -2.514 -13.556  -6.120  1.00  0.00           N1+
ATOM   1899  H   LYS A 126       3.374 -10.998  -5.611  1.00  0.00           H  
ATOM   1900  HA  LYS A 126       3.239 -13.398  -3.967  1.00  0.00           H  
ATOM   1901  HB2 LYS A 126       1.506 -14.084  -5.653  1.00  0.00           H  
ATOM   1902  HB3 LYS A 126       1.897 -12.655  -6.616  1.00  0.00           H  
ATOM   1903  HG2 LYS A 126       1.202 -11.198  -4.745  1.00  0.00           H  
ATOM   1904  HG3 LYS A 126       0.793 -12.623  -3.772  1.00  0.00           H  
ATOM   1905  HD2 LYS A 126      -0.477 -11.825  -6.431  1.00  0.00           H  
ATOM   1906  HD3 LYS A 126      -1.177 -11.546  -4.832  1.00  0.00           H  
ATOM   1907  HE2 LYS A 126      -0.545 -14.305  -5.946  1.00  0.00           H  
ATOM   1908  HE3 LYS A 126      -1.337 -13.932  -4.404  1.00  0.00           H  
ATOM   1909  HZ1 LYS A 126      -3.001 -14.441  -6.112  1.00  0.00           H  
ATOM   1910  HZ2 LYS A 126      -3.137 -12.915  -5.650  1.00  0.00           H  
ATOM   1911  HZ3 LYS A 126      -2.437 -13.246  -7.078  1.00  0.00           H  
ATOM   1912  N   TRP A 127       4.726 -13.612  -6.856  1.00  0.00           N  
ATOM   1913  CA  TRP A 127       5.506 -14.428  -7.768  1.00  0.00           C  
ATOM   1914  C   TRP A 127       6.438 -13.541  -8.574  1.00  0.00           C  
ATOM   1915  O   TRP A 127       6.058 -12.446  -8.989  1.00  0.00           O  
ATOM   1916  CB  TRP A 127       4.566 -15.188  -8.710  1.00  0.00           C  
ATOM   1917  CG  TRP A 127       5.252 -16.076  -9.696  1.00  0.00           C  
ATOM   1918  CD1 TRP A 127       5.800 -17.277  -9.410  1.00  0.00           C  
ATOM   1919  CD2 TRP A 127       5.546 -15.820 -11.101  1.00  0.00           C  
ATOM   1920  CE2 TRP A 127       6.223 -16.962 -11.627  1.00  0.00           C  
ATOM   1921  CE3 TRP A 127       5.340 -14.734 -11.977  1.00  0.00           C  
ATOM   1922  NE1 TRP A 127       6.385 -17.800 -10.545  1.00  0.00           N  
ATOM   1923  CZ2 TRP A 127       6.601 -17.061 -12.971  1.00  0.00           C  
ATOM   1924  CZ3 TRP A 127       5.751 -14.810 -13.320  1.00  0.00           C  
ATOM   1925  CH2 TRP A 127       6.344 -15.978 -13.824  1.00  0.00           C  
ATOM   1926  H   TRP A 127       4.697 -12.617  -7.026  1.00  0.00           H  
ATOM   1927  HA  TRP A 127       6.103 -15.137  -7.194  1.00  0.00           H  
ATOM   1928  HB2 TRP A 127       3.898 -15.808  -8.111  1.00  0.00           H  
ATOM   1929  HB3 TRP A 127       3.954 -14.471  -9.257  1.00  0.00           H  
ATOM   1930  HD1 TRP A 127       5.814 -17.714  -8.422  1.00  0.00           H  
ATOM   1931  HE1 TRP A 127       6.993 -18.606 -10.529  1.00  0.00           H  
ATOM   1932  HE3 TRP A 127       4.890 -13.827 -11.602  1.00  0.00           H  
ATOM   1933  HZ2 TRP A 127       7.107 -17.940 -13.344  1.00  0.00           H  
ATOM   1934  HZ3 TRP A 127       5.626 -13.956 -13.970  1.00  0.00           H  
ATOM   1935  HH2 TRP A 127       6.624 -16.033 -14.866  1.00  0.00           H  
ATOM   1936  N   ASN A 128       7.633 -14.042  -8.854  1.00  0.00           N  
ATOM   1937  CA  ASN A 128       8.548 -13.377  -9.754  1.00  0.00           C  
ATOM   1938  C   ASN A 128       9.363 -14.368 -10.581  1.00  0.00           C  
ATOM   1939  O   ASN A 128       9.514 -15.544 -10.219  1.00  0.00           O  
ATOM   1940  CB  ASN A 128       9.400 -12.387  -8.955  1.00  0.00           C  
ATOM   1941  CG  ASN A 128      10.324 -13.010  -7.932  1.00  0.00           C  
ATOM   1942  ND2 ASN A 128      10.848 -12.175  -7.083  1.00  0.00           N  
ATOM   1943  OD1 ASN A 128      10.607 -14.197  -7.898  1.00  0.00           O  
ATOM   1944  H   ASN A 128       7.923 -14.934  -8.479  1.00  0.00           H  
ATOM   1945  HA  ASN A 128       7.944 -12.810 -10.462  1.00  0.00           H  
ATOM   1946  HB2 ASN A 128       8.733 -11.706  -8.427  1.00  0.00           H  
ATOM   1947  HB3 ASN A 128      10.007 -11.800  -9.643  1.00  0.00           H  
ATOM   1948 HD21 ASN A 128      10.651 -11.190  -7.189  1.00  0.00           H  
ATOM   1949 HD22 ASN A 128      11.651 -12.484  -6.554  1.00  0.00           H  
ATOM   1950  N   LYS A 129       9.853 -13.910 -11.737  1.00  0.00           N  
ATOM   1951  CA  LYS A 129      10.722 -14.730 -12.579  1.00  0.00           C  
ATOM   1952  C   LYS A 129      11.539 -13.922 -13.577  1.00  0.00           C  
ATOM   1953  O   LYS A 129      11.026 -13.006 -14.206  1.00  0.00           O  
ATOM   1954  CB  LYS A 129       9.856 -15.773 -13.320  1.00  0.00           C  
ATOM   1955  CG  LYS A 129      10.626 -17.012 -13.797  1.00  0.00           C  
ATOM   1956  CD  LYS A 129      11.188 -17.830 -12.625  1.00  0.00           C  
ATOM   1957  CE  LYS A 129      12.024 -18.997 -13.147  1.00  0.00           C  
ATOM   1958  NZ  LYS A 129      12.777 -19.631 -12.037  1.00  0.00           N1+
ATOM   1959  H   LYS A 129       9.635 -12.965 -12.018  1.00  0.00           H  
ATOM   1960  HA  LYS A 129      11.424 -15.209 -11.897  1.00  0.00           H  
ATOM   1961  HB2 LYS A 129       9.380 -15.297 -14.178  1.00  0.00           H  
ATOM   1962  HB3 LYS A 129       9.060 -16.122 -12.662  1.00  0.00           H  
ATOM   1963  HG2 LYS A 129      11.440 -16.703 -14.452  1.00  0.00           H  
ATOM   1964  HG3 LYS A 129       9.947 -17.641 -14.373  1.00  0.00           H  
ATOM   1965  HD2 LYS A 129      10.365 -18.195 -12.010  1.00  0.00           H  
ATOM   1966  HD3 LYS A 129      11.831 -17.203 -12.008  1.00  0.00           H  
ATOM   1967  HE2 LYS A 129      11.368 -19.714 -13.640  1.00  0.00           H  
ATOM   1968  HE3 LYS A 129      12.719 -18.609 -13.892  1.00  0.00           H  
ATOM   1969  HZ1 LYS A 129      12.150 -19.966 -11.319  1.00  0.00           H  
ATOM   1970  HZ2 LYS A 129      13.389 -18.949 -11.613  1.00  0.00           H  
ATOM   1971  HZ3 LYS A 129      13.351 -20.390 -12.376  1.00  0.00           H  
ATOM   1972  N   GLN A 130      12.777 -14.364 -13.795  1.00  0.00           N  
ATOM   1973  CA  GLN A 130      13.592 -13.939 -14.928  1.00  0.00           C  
ATOM   1974  C   GLN A 130      13.288 -14.769 -16.182  1.00  0.00           C  
ATOM   1975  O   GLN A 130      13.228 -16.004 -16.123  1.00  0.00           O  
ATOM   1976  CB  GLN A 130      15.077 -13.985 -14.544  1.00  0.00           C  
ATOM   1977  CG  GLN A 130      15.982 -13.341 -15.601  1.00  0.00           C  
ATOM   1978  CD  GLN A 130      17.438 -13.424 -15.174  1.00  0.00           C  
ATOM   1979  NE2 GLN A 130      17.949 -12.441 -14.473  1.00  0.00           N  
ATOM   1980  OE1 GLN A 130      18.113 -14.408 -15.431  1.00  0.00           O  
ATOM   1981  H   GLN A 130      13.154 -15.083 -13.194  1.00  0.00           H  
ATOM   1982  HA  GLN A 130      13.335 -12.903 -15.147  1.00  0.00           H  
ATOM   1983  HB2 GLN A 130      15.217 -13.446 -13.607  1.00  0.00           H  
ATOM   1984  HB3 GLN A 130      15.380 -15.022 -14.395  1.00  0.00           H  
ATOM   1985  HG2 GLN A 130      15.876 -13.853 -16.557  1.00  0.00           H  
ATOM   1986  HG3 GLN A 130      15.703 -12.295 -15.730  1.00  0.00           H  
ATOM   1987 HE21 GLN A 130      17.393 -11.624 -14.265  1.00  0.00           H  
ATOM   1988 HE22 GLN A 130      18.916 -12.514 -14.190  1.00  0.00           H  
ATOM   1989  N   ILE A 131      13.127 -14.101 -17.322  1.00  0.00           N  
ATOM   1990  CA  ILE A 131      13.043 -14.746 -18.635  1.00  0.00           C  
ATOM   1991  C   ILE A 131      14.460 -15.148 -19.060  1.00  0.00           C  
ATOM   1992  O   ILE A 131      15.287 -14.310 -19.391  1.00  0.00           O  
ATOM   1993  CB  ILE A 131      12.348 -13.825 -19.665  1.00  0.00           C  
ATOM   1994  CG1 ILE A 131      10.889 -13.552 -19.229  1.00  0.00           C  
ATOM   1995  CG2 ILE A 131      12.365 -14.477 -21.063  1.00  0.00           C  
ATOM   1996  CD1 ILE A 131      10.128 -12.543 -20.098  1.00  0.00           C  
ATOM   1997  H   ILE A 131      13.195 -13.094 -17.292  1.00  0.00           H  
ATOM   1998  HA  ILE A 131      12.440 -15.649 -18.545  1.00  0.00           H  
ATOM   1999  HB  ILE A 131      12.889 -12.880 -19.710  1.00  0.00           H  
ATOM   2000 HG12 ILE A 131      10.883 -13.160 -18.212  1.00  0.00           H  
ATOM   2001 HG13 ILE A 131      10.338 -14.493 -19.234  1.00  0.00           H  
ATOM   2002 HG21 ILE A 131      11.968 -13.781 -21.801  1.00  0.00           H  
ATOM   2003 HG22 ILE A 131      13.382 -14.708 -21.378  1.00  0.00           H  
ATOM   2004 HG23 ILE A 131      11.762 -15.385 -21.077  1.00  0.00           H  
ATOM   2005 HD11 ILE A 131      10.639 -11.581 -20.082  1.00  0.00           H  
ATOM   2006 HD12 ILE A 131      10.042 -12.899 -21.125  1.00  0.00           H  
ATOM   2007 HD13 ILE A 131       9.123 -12.413 -19.697  1.00  0.00           H  
ATOM   2008  N   VAL A 132      14.738 -16.455 -19.055  1.00  0.00           N  
ATOM   2009  CA  VAL A 132      16.076 -17.013 -19.355  1.00  0.00           C  
ATOM   2010  C   VAL A 132      16.249 -17.485 -20.803  1.00  0.00           C  
ATOM   2011  O   VAL A 132      17.352 -17.841 -21.207  1.00  0.00           O  
ATOM   2012  CB  VAL A 132      16.438 -18.146 -18.375  1.00  0.00           C  
ATOM   2013  CG1 VAL A 132      16.506 -17.636 -16.931  1.00  0.00           C  
ATOM   2014  CG2 VAL A 132      15.447 -19.321 -18.436  1.00  0.00           C  
ATOM   2015  H   VAL A 132      14.039 -17.068 -18.659  1.00  0.00           H  
ATOM   2016  HA  VAL A 132      16.817 -16.226 -19.213  1.00  0.00           H  
ATOM   2017  HB  VAL A 132      17.427 -18.526 -18.632  1.00  0.00           H  
ATOM   2018 HG11 VAL A 132      16.864 -18.427 -16.272  1.00  0.00           H  
ATOM   2019 HG12 VAL A 132      17.204 -16.801 -16.872  1.00  0.00           H  
ATOM   2020 HG13 VAL A 132      15.529 -17.294 -16.591  1.00  0.00           H  
ATOM   2021 HG21 VAL A 132      15.795 -20.115 -17.776  1.00  0.00           H  
ATOM   2022 HG22 VAL A 132      14.456 -19.001 -18.113  1.00  0.00           H  
ATOM   2023 HG23 VAL A 132      15.398 -19.714 -19.452  1.00  0.00           H  
ATOM   2024  N   ARG A 133      15.162 -17.553 -21.582  1.00  0.00           N  
ATOM   2025  CA  ARG A 133      15.175 -17.886 -23.016  1.00  0.00           C  
ATOM   2026  C   ARG A 133      13.919 -17.342 -23.716  1.00  0.00           C  
ATOM   2027  O   ARG A 133      12.871 -17.312 -23.074  1.00  0.00           O  
ATOM   2028  CB  ARG A 133      15.334 -19.407 -23.235  1.00  0.00           C  
ATOM   2029  CG  ARG A 133      14.177 -20.251 -22.675  1.00  0.00           C  
ATOM   2030  CD  ARG A 133      14.432 -21.747 -22.887  1.00  0.00           C  
ATOM   2031  NE  ARG A 133      13.306 -22.550 -22.371  1.00  0.00           N  
ATOM   2032  CZ  ARG A 133      12.936 -23.755 -22.765  1.00  0.00           C  
ATOM   2033  NH1 ARG A 133      13.622 -24.439 -23.639  1.00  0.00           N1+
ATOM   2034  NH2 ARG A 133      11.847 -24.294 -22.291  1.00  0.00           N  
ATOM   2035  H   ARG A 133      14.300 -17.187 -21.203  1.00  0.00           H  
ATOM   2036  HA  ARG A 133      16.048 -17.389 -23.439  1.00  0.00           H  
ATOM   2037  HB2 ARG A 133      15.421 -19.598 -24.304  1.00  0.00           H  
ATOM   2038  HB3 ARG A 133      16.264 -19.731 -22.768  1.00  0.00           H  
ATOM   2039  HG2 ARG A 133      13.252 -19.980 -23.185  1.00  0.00           H  
ATOM   2040  HG3 ARG A 133      14.066 -20.058 -21.608  1.00  0.00           H  
ATOM   2041  HD2 ARG A 133      14.562 -21.923 -23.955  1.00  0.00           H  
ATOM   2042  HD3 ARG A 133      15.349 -22.027 -22.368  1.00  0.00           H  
ATOM   2043  HE  ARG A 133      12.708 -22.098 -21.694  1.00  0.00           H  
ATOM   2044 HH11 ARG A 133      14.455 -24.024 -24.032  1.00  0.00           H  
ATOM   2045 HH12 ARG A 133      13.291 -25.336 -23.964  1.00  0.00           H  
ATOM   2046 HH21 ARG A 133      11.227 -23.752 -21.706  1.00  0.00           H  
ATOM   2047 HH22 ARG A 133      11.511 -25.175 -22.651  1.00  0.00           H  
ATOM   2048  N   PRO A 134      13.967 -17.016 -25.018  1.00  0.00           N  
ATOM   2049  CA  PRO A 134      12.843 -16.391 -25.726  1.00  0.00           C  
ATOM   2050  C   PRO A 134      11.516 -17.170 -25.679  1.00  0.00           C  
ATOM   2051  O   PRO A 134      10.460 -16.611 -25.401  1.00  0.00           O  
ATOM   2052  CB  PRO A 134      13.338 -16.237 -27.166  1.00  0.00           C  
ATOM   2053  CG  PRO A 134      14.848 -16.092 -27.022  1.00  0.00           C  
ATOM   2054  CD  PRO A 134      15.166 -17.008 -25.852  1.00  0.00           C  
ATOM   2055  HA  PRO A 134      12.678 -15.398 -25.307  1.00  0.00           H  
ATOM   2056  HB2 PRO A 134      12.900 -15.360 -27.642  1.00  0.00           H  
ATOM   2057  HB3 PRO A 134      13.119 -17.131 -27.751  1.00  0.00           H  
ATOM   2058  HG2 PRO A 134      15.374 -16.391 -27.929  1.00  0.00           H  
ATOM   2059  HG3 PRO A 134      15.105 -15.069 -26.746  1.00  0.00           H  
ATOM   2060  HD2 PRO A 134      15.367 -18.015 -26.219  1.00  0.00           H  
ATOM   2061  HD3 PRO A 134      16.036 -16.612 -25.329  1.00  0.00           H  
ATOM   2062  N   GLY A 135      11.561 -18.489 -25.895  1.00  0.00           N  
ATOM   2063  CA  GLY A 135      10.349 -19.306 -26.063  1.00  0.00           C  
ATOM   2064  C   GLY A 135       9.468 -19.469 -24.816  1.00  0.00           C  
ATOM   2065  O   GLY A 135       8.349 -19.950 -24.940  1.00  0.00           O  
ATOM   2066  H   GLY A 135      12.447 -18.884 -26.178  1.00  0.00           H  
ATOM   2067  HA2 GLY A 135      10.636 -20.301 -26.402  1.00  0.00           H  
ATOM   2068  HA3 GLY A 135       9.733 -18.858 -26.842  1.00  0.00           H  
ATOM   2069  N   ILE A 136       9.938 -19.088 -23.618  1.00  0.00           N  
ATOM   2070  CA  ILE A 136       9.119 -19.152 -22.388  1.00  0.00           C  
ATOM   2071  C   ILE A 136       8.371 -17.846 -22.099  1.00  0.00           C  
ATOM   2072  O   ILE A 136       7.566 -17.808 -21.171  1.00  0.00           O  
ATOM   2073  CB  ILE A 136       9.926 -19.611 -21.153  1.00  0.00           C  
ATOM   2074  CG1 ILE A 136      11.074 -18.641 -20.808  1.00  0.00           C  
ATOM   2075  CG2 ILE A 136      10.443 -21.044 -21.372  1.00  0.00           C  
ATOM   2076  CD1 ILE A 136      11.615 -18.791 -19.385  1.00  0.00           C  
ATOM   2077  H   ILE A 136      10.815 -18.588 -23.589  1.00  0.00           H  
ATOM   2078  HA  ILE A 136       8.336 -19.896 -22.533  1.00  0.00           H  
ATOM   2079  HB  ILE A 136       9.241 -19.639 -20.305  1.00  0.00           H  
ATOM   2080 HG12 ILE A 136      10.738 -17.610 -20.925  1.00  0.00           H  
ATOM   2081 HG13 ILE A 136      11.897 -18.822 -21.499  1.00  0.00           H  
ATOM   2082 HG21 ILE A 136      11.088 -21.068 -22.250  1.00  0.00           H  
ATOM   2083 HG22 ILE A 136       9.585 -21.694 -21.543  1.00  0.00           H  
ATOM   2084 HG23 ILE A 136      10.969 -21.391 -20.483  1.00  0.00           H  
ATOM   2085 HD11 ILE A 136      10.808 -18.659 -18.665  1.00  0.00           H  
ATOM   2086 HD12 ILE A 136      12.067 -19.774 -19.250  1.00  0.00           H  
ATOM   2087 HD13 ILE A 136      12.373 -18.027 -19.209  1.00  0.00           H  
ATOM   2088  N   THR A 137       8.620 -16.779 -22.865  1.00  0.00           N  
ATOM   2089  CA  THR A 137       8.003 -15.464 -22.645  1.00  0.00           C  
ATOM   2090  C   THR A 137       6.471 -15.532 -22.573  1.00  0.00           C  
ATOM   2091  O   THR A 137       5.928 -15.015 -21.594  1.00  0.00           O  
ATOM   2092  CB  THR A 137       8.495 -14.454 -23.693  1.00  0.00           C  
ATOM   2093  CG2 THR A 137       7.888 -13.063 -23.545  1.00  0.00           C  
ATOM   2094  OG1 THR A 137       9.881 -14.320 -23.524  1.00  0.00           O  
ATOM   2095  H   THR A 137       9.302 -16.842 -23.608  1.00  0.00           H  
ATOM   2096  HA  THR A 137       8.340 -15.095 -21.676  1.00  0.00           H  
ATOM   2097  HB  THR A 137       8.303 -14.817 -24.703  1.00  0.00           H  
ATOM   2098  HG1 THR A 137      10.207 -13.764 -24.235  1.00  0.00           H  
ATOM   2099 HG21 THR A 137       8.022 -12.700 -22.526  1.00  0.00           H  
ATOM   2100 HG22 THR A 137       6.825 -13.090 -23.782  1.00  0.00           H  
ATOM   2101 HG23 THR A 137       8.377 -12.377 -24.237  1.00  0.00           H  
ATOM   2102  N   PRO A 138       5.751 -16.230 -23.483  1.00  0.00           N  
ATOM   2103  CA  PRO A 138       4.292 -16.334 -23.390  1.00  0.00           C  
ATOM   2104  C   PRO A 138       3.800 -17.009 -22.102  1.00  0.00           C  
ATOM   2105  O   PRO A 138       2.825 -16.561 -21.499  1.00  0.00           O  
ATOM   2106  CB  PRO A 138       3.855 -17.109 -24.639  1.00  0.00           C  
ATOM   2107  CG  PRO A 138       4.980 -16.852 -25.638  1.00  0.00           C  
ATOM   2108  CD  PRO A 138       6.207 -16.834 -24.732  1.00  0.00           C  
ATOM   2109  HA  PRO A 138       3.870 -15.329 -23.429  1.00  0.00           H  
ATOM   2110  HB2 PRO A 138       2.896 -16.750 -25.013  1.00  0.00           H  
ATOM   2111  HB3 PRO A 138       3.806 -18.177 -24.427  1.00  0.00           H  
ATOM   2112  HG2 PRO A 138       4.846 -15.873 -26.098  1.00  0.00           H  
ATOM   2113  HG3 PRO A 138       5.043 -17.634 -26.395  1.00  0.00           H  
ATOM   2114  HD2 PRO A 138       6.536 -17.856 -24.543  1.00  0.00           H  
ATOM   2115  HD3 PRO A 138       7.007 -16.268 -25.208  1.00  0.00           H  
ATOM   2116  N   GLU A 139       4.493 -18.053 -21.638  1.00  0.00           N  
ATOM   2117  CA  GLU A 139       4.163 -18.764 -20.395  1.00  0.00           C  
ATOM   2118  C   GLU A 139       4.416 -17.896 -19.157  1.00  0.00           C  
ATOM   2119  O   GLU A 139       3.589 -17.862 -18.242  1.00  0.00           O  
ATOM   2120  CB  GLU A 139       4.996 -20.051 -20.275  1.00  0.00           C  
ATOM   2121  CG  GLU A 139       4.695 -21.110 -21.347  1.00  0.00           C  
ATOM   2122  CD  GLU A 139       5.648 -22.318 -21.269  1.00  0.00           C  
ATOM   2123  OE1 GLU A 139       5.647 -23.121 -22.227  1.00  0.00           O  
ATOM   2124  OE2 GLU A 139       6.382 -22.450 -20.258  1.00  0.00           O1-
ATOM   2125  H   GLU A 139       5.314 -18.347 -22.148  1.00  0.00           H  
ATOM   2126  HA  GLU A 139       3.106 -19.031 -20.396  1.00  0.00           H  
ATOM   2127  HB2 GLU A 139       4.802 -20.491 -19.297  1.00  0.00           H  
ATOM   2128  HB3 GLU A 139       6.053 -19.789 -20.323  1.00  0.00           H  
ATOM   2129  HG2 GLU A 139       3.669 -21.453 -21.217  1.00  0.00           H  
ATOM   2130  HG3 GLU A 139       4.783 -20.654 -22.333  1.00  0.00           H  
ATOM   2131  N   VAL A 140       5.546 -17.177 -19.131  1.00  0.00           N  
ATOM   2132  CA  VAL A 140       5.914 -16.259 -18.042  1.00  0.00           C  
ATOM   2133  C   VAL A 140       4.892 -15.135 -17.929  1.00  0.00           C  
ATOM   2134  O   VAL A 140       4.383 -14.906 -16.833  1.00  0.00           O  
ATOM   2135  CB  VAL A 140       7.344 -15.711 -18.239  1.00  0.00           C  
ATOM   2136  CG1 VAL A 140       7.685 -14.522 -17.326  1.00  0.00           C  
ATOM   2137  CG2 VAL A 140       8.370 -16.820 -17.960  1.00  0.00           C  
ATOM   2138  H   VAL A 140       6.165 -17.254 -19.925  1.00  0.00           H  
ATOM   2139  HA  VAL A 140       5.882 -16.805 -17.100  1.00  0.00           H  
ATOM   2140  HB  VAL A 140       7.461 -15.382 -19.271  1.00  0.00           H  
ATOM   2141 HG11 VAL A 140       7.543 -14.770 -16.274  1.00  0.00           H  
ATOM   2142 HG12 VAL A 140       8.725 -14.229 -17.471  1.00  0.00           H  
ATOM   2143 HG13 VAL A 140       7.067 -13.661 -17.579  1.00  0.00           H  
ATOM   2144 HG21 VAL A 140       8.306 -17.137 -16.919  1.00  0.00           H  
ATOM   2145 HG22 VAL A 140       8.182 -17.674 -18.611  1.00  0.00           H  
ATOM   2146 HG23 VAL A 140       9.375 -16.447 -18.163  1.00  0.00           H  
ATOM   2147  N   VAL A 141       4.537 -14.485 -19.043  1.00  0.00           N  
ATOM   2148  CA  VAL A 141       3.551 -13.394 -19.054  1.00  0.00           C  
ATOM   2149  C   VAL A 141       2.175 -13.901 -18.634  1.00  0.00           C  
ATOM   2150  O   VAL A 141       1.598 -13.365 -17.687  1.00  0.00           O  
ATOM   2151  CB  VAL A 141       3.490 -12.697 -20.425  1.00  0.00           C  
ATOM   2152  CG1 VAL A 141       2.389 -11.628 -20.468  1.00  0.00           C  
ATOM   2153  CG2 VAL A 141       4.812 -11.986 -20.723  1.00  0.00           C  
ATOM   2154  H   VAL A 141       4.982 -14.737 -19.914  1.00  0.00           H  
ATOM   2155  HA  VAL A 141       3.851 -12.648 -18.318  1.00  0.00           H  
ATOM   2156  HB  VAL A 141       3.300 -13.436 -21.204  1.00  0.00           H  
ATOM   2157 HG11 VAL A 141       2.464 -11.033 -21.378  1.00  0.00           H  
ATOM   2158 HG12 VAL A 141       1.403 -12.092 -20.451  1.00  0.00           H  
ATOM   2159 HG13 VAL A 141       2.485 -10.957 -19.614  1.00  0.00           H  
ATOM   2160 HG21 VAL A 141       4.766 -11.564 -21.727  1.00  0.00           H  
ATOM   2161 HG22 VAL A 141       5.651 -12.681 -20.679  1.00  0.00           H  
ATOM   2162 HG23 VAL A 141       4.978 -11.185 -20.004  1.00  0.00           H  
ATOM   2163  N   ARG A 142       1.669 -14.986 -19.240  1.00  0.00           N  
ATOM   2164  CA  ARG A 142       0.343 -15.518 -18.887  1.00  0.00           C  
ATOM   2165  C   ARG A 142       0.269 -15.917 -17.415  1.00  0.00           C  
ATOM   2166  O   ARG A 142      -0.723 -15.652 -16.736  1.00  0.00           O  
ATOM   2167  CB  ARG A 142      -0.017 -16.692 -19.812  1.00  0.00           C  
ATOM   2168  CG  ARG A 142      -1.443 -17.239 -19.602  1.00  0.00           C  
ATOM   2169  CD  ARG A 142      -2.549 -16.245 -20.003  1.00  0.00           C  
ATOM   2170  NE  ARG A 142      -3.518 -15.962 -18.913  1.00  0.00           N  
ATOM   2171  CZ  ARG A 142      -3.595 -14.847 -18.204  1.00  0.00           C  
ATOM   2172  NH1 ARG A 142      -2.691 -13.953 -18.235  1.00  0.00           N1+
ATOM   2173  NH2 ARG A 142      -4.596 -14.556 -17.427  1.00  0.00           N  
ATOM   2174  H   ARG A 142       2.175 -15.398 -20.011  1.00  0.00           H  
ATOM   2175  HA  ARG A 142      -0.371 -14.709 -19.039  1.00  0.00           H  
ATOM   2176  HB2 ARG A 142       0.694 -17.501 -19.643  1.00  0.00           H  
ATOM   2177  HB3 ARG A 142       0.081 -16.369 -20.848  1.00  0.00           H  
ATOM   2178  HG2 ARG A 142      -1.574 -17.550 -18.566  1.00  0.00           H  
ATOM   2179  HG3 ARG A 142      -1.554 -18.128 -20.223  1.00  0.00           H  
ATOM   2180  HD2 ARG A 142      -3.096 -16.672 -20.843  1.00  0.00           H  
ATOM   2181  HD3 ARG A 142      -2.103 -15.324 -20.379  1.00  0.00           H  
ATOM   2182  HE  ARG A 142      -4.293 -16.604 -18.835  1.00  0.00           H  
ATOM   2183 HH11 ARG A 142      -2.079 -13.981 -19.039  1.00  0.00           H  
ATOM   2184 HH12 ARG A 142      -3.009 -12.995 -18.213  1.00  0.00           H  
ATOM   2185 HH21 ARG A 142      -5.463 -15.070 -17.496  1.00  0.00           H  
ATOM   2186 HH22 ARG A 142      -4.596 -13.635 -17.012  1.00  0.00           H  
ATOM   2187  N   ARG A 143       1.329 -16.533 -16.881  1.00  0.00           N  
ATOM   2188  CA  ARG A 143       1.399 -16.874 -15.457  1.00  0.00           C  
ATOM   2189  C   ARG A 143       1.455 -15.629 -14.574  1.00  0.00           C  
ATOM   2190  O   ARG A 143       0.781 -15.628 -13.543  1.00  0.00           O  
ATOM   2191  CB  ARG A 143       2.587 -17.805 -15.203  1.00  0.00           C  
ATOM   2192  CG  ARG A 143       2.644 -18.212 -13.726  1.00  0.00           C  
ATOM   2193  CD  ARG A 143       3.724 -19.262 -13.506  1.00  0.00           C  
ATOM   2194  NE  ARG A 143       3.813 -19.606 -12.078  1.00  0.00           N  
ATOM   2195  CZ  ARG A 143       4.514 -20.591 -11.557  1.00  0.00           C  
ATOM   2196  NH1 ARG A 143       5.253 -21.370 -12.301  1.00  0.00           N1+
ATOM   2197  NH2 ARG A 143       4.484 -20.808 -10.273  1.00  0.00           N  
ATOM   2198  H   ARG A 143       2.116 -16.734 -17.482  1.00  0.00           H  
ATOM   2199  HA  ARG A 143       0.481 -17.396 -15.188  1.00  0.00           H  
ATOM   2200  HB2 ARG A 143       3.515 -17.304 -15.476  1.00  0.00           H  
ATOM   2201  HB3 ARG A 143       2.474 -18.697 -15.819  1.00  0.00           H  
ATOM   2202  HG2 ARG A 143       1.679 -18.617 -13.420  1.00  0.00           H  
ATOM   2203  HG3 ARG A 143       2.879 -17.341 -13.114  1.00  0.00           H  
ATOM   2204  HD2 ARG A 143       4.677 -18.860 -13.849  1.00  0.00           H  
ATOM   2205  HD3 ARG A 143       3.478 -20.147 -14.093  1.00  0.00           H  
ATOM   2206  HE  ARG A 143       3.323 -18.992 -11.442  1.00  0.00           H  
ATOM   2207 HH11 ARG A 143       5.737 -22.163 -11.905  1.00  0.00           H  
ATOM   2208 HH12 ARG A 143       5.249 -21.208 -13.298  1.00  0.00           H  
ATOM   2209 HH21 ARG A 143       3.929 -20.201  -9.687  1.00  0.00           H  
ATOM   2210 HH22 ARG A 143       4.989 -21.580  -9.861  1.00  0.00           H  
ATOM   2211  N   ALA A 144       2.223 -14.608 -14.952  1.00  0.00           N  
ATOM   2212  CA  ALA A 144       2.338 -13.356 -14.210  1.00  0.00           C  
ATOM   2213  C   ALA A 144       0.960 -12.710 -14.027  1.00  0.00           C  
ATOM   2214  O   ALA A 144       0.510 -12.534 -12.897  1.00  0.00           O  
ATOM   2215  CB  ALA A 144       3.299 -12.411 -14.946  1.00  0.00           C  
ATOM   2216  H   ALA A 144       2.760 -14.692 -15.804  1.00  0.00           H  
ATOM   2217  HA  ALA A 144       2.748 -13.566 -13.222  1.00  0.00           H  
ATOM   2218  HB1 ALA A 144       2.858 -12.066 -15.882  1.00  0.00           H  
ATOM   2219  HB2 ALA A 144       3.519 -11.537 -14.332  1.00  0.00           H  
ATOM   2220  HB3 ALA A 144       4.235 -12.916 -15.181  1.00  0.00           H  
ATOM   2221  N   PHE A 145       0.248 -12.465 -15.128  1.00  0.00           N  
ATOM   2222  CA  PHE A 145      -1.068 -11.827 -15.113  1.00  0.00           C  
ATOM   2223  C   PHE A 145      -2.113 -12.679 -14.393  1.00  0.00           C  
ATOM   2224  O   PHE A 145      -2.800 -12.176 -13.503  1.00  0.00           O  
ATOM   2225  CB  PHE A 145      -1.481 -11.517 -16.551  1.00  0.00           C  
ATOM   2226  CG  PHE A 145      -0.909 -10.220 -17.064  1.00  0.00           C  
ATOM   2227  CD1 PHE A 145      -1.708  -9.064 -17.096  1.00  0.00           C  
ATOM   2228  CD2 PHE A 145       0.428 -10.162 -17.494  1.00  0.00           C  
ATOM   2229  CE1 PHE A 145      -1.166  -7.852 -17.554  1.00  0.00           C  
ATOM   2230  CE2 PHE A 145       0.970  -8.952 -17.945  1.00  0.00           C  
ATOM   2231  CZ  PHE A 145       0.173  -7.798 -17.975  1.00  0.00           C  
ATOM   2232  H   PHE A 145       0.667 -12.665 -16.025  1.00  0.00           H  
ATOM   2233  HA  PHE A 145      -1.003 -10.884 -14.570  1.00  0.00           H  
ATOM   2234  HB2 PHE A 145      -2.568 -11.468 -16.615  1.00  0.00           H  
ATOM   2235  HB3 PHE A 145      -1.127 -12.316 -17.203  1.00  0.00           H  
ATOM   2236  HD1 PHE A 145      -2.743  -9.108 -16.791  1.00  0.00           H  
ATOM   2237  HD2 PHE A 145       1.050 -11.045 -17.476  1.00  0.00           H  
ATOM   2238  HE1 PHE A 145      -1.778  -6.963 -17.589  1.00  0.00           H  
ATOM   2239  HE2 PHE A 145       2.006  -8.905 -18.249  1.00  0.00           H  
ATOM   2240  HZ  PHE A 145       0.594  -6.863 -18.312  1.00  0.00           H  
ATOM   2241  N   LYS A 146      -2.167 -13.993 -14.671  1.00  0.00           N  
ATOM   2242  CA  LYS A 146      -3.046 -14.919 -13.936  1.00  0.00           C  
ATOM   2243  C   LYS A 146      -2.786 -14.853 -12.431  1.00  0.00           C  
ATOM   2244  O   LYS A 146      -3.732 -14.787 -11.654  1.00  0.00           O  
ATOM   2245  CB  LYS A 146      -2.884 -16.344 -14.498  1.00  0.00           C  
ATOM   2246  CG  LYS A 146      -3.889 -17.363 -13.925  1.00  0.00           C  
ATOM   2247  CD  LYS A 146      -3.824 -18.682 -14.720  1.00  0.00           C  
ATOM   2248  CE  LYS A 146      -4.927 -19.677 -14.326  1.00  0.00           C  
ATOM   2249  NZ  LYS A 146      -5.095 -20.756 -15.348  1.00  0.00           N1+
ATOM   2250  H   LYS A 146      -1.603 -14.345 -15.431  1.00  0.00           H  
ATOM   2251  HA  LYS A 146      -4.075 -14.591 -14.085  1.00  0.00           H  
ATOM   2252  HB2 LYS A 146      -1.869 -16.697 -14.313  1.00  0.00           H  
ATOM   2253  HB3 LYS A 146      -3.031 -16.291 -15.576  1.00  0.00           H  
ATOM   2254  HG2 LYS A 146      -4.894 -16.950 -14.009  1.00  0.00           H  
ATOM   2255  HG3 LYS A 146      -3.669 -17.555 -12.875  1.00  0.00           H  
ATOM   2256  HD2 LYS A 146      -3.940 -18.445 -15.778  1.00  0.00           H  
ATOM   2257  HD3 LYS A 146      -2.846 -19.143 -14.580  1.00  0.00           H  
ATOM   2258  HE2 LYS A 146      -5.865 -19.130 -14.233  1.00  0.00           H  
ATOM   2259  HE3 LYS A 146      -4.692 -20.100 -13.349  1.00  0.00           H  
ATOM   2260  HZ1 LYS A 146      -4.249 -21.287 -15.500  1.00  0.00           H  
ATOM   2261  HZ2 LYS A 146      -5.843 -21.390 -15.109  1.00  0.00           H  
ATOM   2262  HZ3 LYS A 146      -5.356 -20.406 -16.259  1.00  0.00           H  
ATOM   2263  N   THR A 147      -1.524 -14.839 -12.004  1.00  0.00           N  
ATOM   2264  CA  THR A 147      -1.163 -14.796 -10.577  1.00  0.00           C  
ATOM   2265  C   THR A 147      -1.486 -13.444  -9.944  1.00  0.00           C  
ATOM   2266  O   THR A 147      -2.033 -13.418  -8.842  1.00  0.00           O  
ATOM   2267  CB  THR A 147       0.320 -15.129 -10.360  1.00  0.00           C  
ATOM   2268  CG2 THR A 147       0.683 -15.221  -8.877  1.00  0.00           C  
ATOM   2269  OG1 THR A 147       0.617 -16.376 -10.950  1.00  0.00           O  
ATOM   2270  H   THR A 147      -0.789 -14.841 -12.696  1.00  0.00           H  
ATOM   2271  HA  THR A 147      -1.750 -15.547 -10.050  1.00  0.00           H  
ATOM   2272  HB  THR A 147       0.941 -14.369 -10.835  1.00  0.00           H  
ATOM   2273  HG1 THR A 147       0.663 -16.196 -11.892  1.00  0.00           H  
ATOM   2274 HG21 THR A 147       1.690 -15.625  -8.776  1.00  0.00           H  
ATOM   2275 HG22 THR A 147       0.661 -14.230  -8.422  1.00  0.00           H  
ATOM   2276 HG23 THR A 147      -0.016 -15.878  -8.361  1.00  0.00           H  
ATOM   2277  N   ALA A 148      -1.188 -12.340 -10.631  1.00  0.00           N  
ATOM   2278  CA  ALA A 148      -1.450 -10.987 -10.149  1.00  0.00           C  
ATOM   2279  C   ALA A 148      -2.948 -10.736  -9.929  1.00  0.00           C  
ATOM   2280  O   ALA A 148      -3.322 -10.134  -8.929  1.00  0.00           O  
ATOM   2281  CB  ALA A 148      -0.867  -9.988 -11.156  1.00  0.00           C  
ATOM   2282  H   ALA A 148      -0.728 -12.425 -11.526  1.00  0.00           H  
ATOM   2283  HA  ALA A 148      -0.944 -10.852  -9.193  1.00  0.00           H  
ATOM   2284  HB1 ALA A 148      -0.996  -8.973 -10.779  1.00  0.00           H  
ATOM   2285  HB2 ALA A 148       0.199 -10.174 -11.289  1.00  0.00           H  
ATOM   2286  HB3 ALA A 148      -1.369 -10.078 -12.119  1.00  0.00           H  
ATOM   2287  N   GLN A 149      -3.795 -11.246 -10.831  1.00  0.00           N  
ATOM   2288  CA  GLN A 149      -5.248 -11.034 -10.829  1.00  0.00           C  
ATOM   2289  C   GLN A 149      -6.033 -12.049  -9.981  1.00  0.00           C  
ATOM   2290  O   GLN A 149      -7.148 -11.752  -9.568  1.00  0.00           O  
ATOM   2291  CB  GLN A 149      -5.742 -11.072 -12.283  1.00  0.00           C  
ATOM   2292  CG  GLN A 149      -5.219  -9.890 -13.117  1.00  0.00           C  
ATOM   2293  CD  GLN A 149      -5.469 -10.065 -14.613  1.00  0.00           C  
ATOM   2294  NE2 GLN A 149      -5.587  -8.983 -15.349  1.00  0.00           N  
ATOM   2295  OE1 GLN A 149      -5.539 -11.157 -15.156  1.00  0.00           O  
ATOM   2296  H   GLN A 149      -3.398 -11.684 -11.649  1.00  0.00           H  
ATOM   2297  HA  GLN A 149      -5.473 -10.049 -10.421  1.00  0.00           H  
ATOM   2298  HB2 GLN A 149      -5.427 -12.015 -12.730  1.00  0.00           H  
ATOM   2299  HB3 GLN A 149      -6.831 -11.041 -12.295  1.00  0.00           H  
ATOM   2300  HG2 GLN A 149      -5.705  -8.977 -12.771  1.00  0.00           H  
ATOM   2301  HG3 GLN A 149      -4.144  -9.773 -12.980  1.00  0.00           H  
ATOM   2302 HE21 GLN A 149      -5.723  -8.093 -14.893  1.00  0.00           H  
ATOM   2303 HE22 GLN A 149      -5.738  -9.135 -16.336  1.00  0.00           H  
ATOM   2304  N   SER A 150      -5.483 -13.239  -9.710  1.00  0.00           N  
ATOM   2305  CA  SER A 150      -6.171 -14.250  -8.886  1.00  0.00           C  
ATOM   2306  C   SER A 150      -6.293 -13.797  -7.432  1.00  0.00           C  
ATOM   2307  O   SER A 150      -5.305 -13.342  -6.851  1.00  0.00           O  
ATOM   2308  CB  SER A 150      -5.436 -15.592  -8.877  1.00  0.00           C  
ATOM   2309  OG  SER A 150      -5.334 -16.147 -10.169  1.00  0.00           O  
ATOM   2310  H   SER A 150      -4.563 -13.437 -10.077  1.00  0.00           H  
ATOM   2311  HA  SER A 150      -7.174 -14.406  -9.284  1.00  0.00           H  
ATOM   2312  HB2 SER A 150      -5.979 -16.288  -8.237  1.00  0.00           H  
ATOM   2313  HB3 SER A 150      -4.435 -15.455  -8.467  1.00  0.00           H  
ATOM   2314  HG  SER A 150      -4.759 -15.576 -10.684  1.00  0.00           H  
ATOM   2315  N   GLU A 151      -7.459 -14.012  -6.820  1.00  0.00           N  
ATOM   2316  CA  GLU A 151      -7.702 -13.677  -5.413  1.00  0.00           C  
ATOM   2317  C   GLU A 151      -6.781 -14.456  -4.447  1.00  0.00           C  
ATOM   2318  O   GLU A 151      -6.554 -15.655  -4.613  1.00  0.00           O  
ATOM   2319  CB  GLU A 151      -9.183 -13.883  -5.044  1.00  0.00           C  
ATOM   2320  CG  GLU A 151     -10.082 -12.706  -5.478  1.00  0.00           C  
ATOM   2321  CD  GLU A 151      -9.927 -11.425  -4.621  1.00  0.00           C  
ATOM   2322  OE1 GLU A 151     -10.159 -10.308  -5.130  1.00  0.00           O  
ATOM   2323  OE2 GLU A 151      -9.491 -11.488  -3.445  1.00  0.00           O1-
ATOM   2324  H   GLU A 151      -8.235 -14.365  -7.362  1.00  0.00           H  
ATOM   2325  HA  GLU A 151      -7.492 -12.613  -5.307  1.00  0.00           H  
ATOM   2326  HB2 GLU A 151      -9.275 -14.018  -3.967  1.00  0.00           H  
ATOM   2327  HB3 GLU A 151      -9.541 -14.798  -5.517  1.00  0.00           H  
ATOM   2328  HG2 GLU A 151      -9.873 -12.475  -6.522  1.00  0.00           H  
ATOM   2329  HG3 GLU A 151     -11.119 -13.037  -5.426  1.00  0.00           H  
ATOM   2330  N   LYS A 152      -6.212 -13.819  -3.417  1.00  0.00           N  
ATOM   2331  CA  LYS A 152      -6.123 -12.360  -3.194  1.00  0.00           C  
ATOM   2332  C   LYS A 152      -5.179 -11.724  -4.238  1.00  0.00           C  
ATOM   2333  O   LYS A 152      -4.052 -12.218  -4.342  1.00  0.00           O  
ATOM   2334  CB  LYS A 152      -5.617 -12.125  -1.757  1.00  0.00           C  
ATOM   2335  CG  LYS A 152      -5.501 -10.634  -1.399  1.00  0.00           C  
ATOM   2336  CD  LYS A 152      -4.917 -10.416   0.006  1.00  0.00           C  
ATOM   2337  CE  LYS A 152      -4.648  -8.918   0.218  1.00  0.00           C  
ATOM   2338  NZ  LYS A 152      -3.920  -8.643   1.479  1.00  0.00           N1+
ATOM   2339  H   LYS A 152      -5.685 -14.414  -2.794  1.00  0.00           H  
ATOM   2340  HA  LYS A 152      -7.117 -11.920  -3.265  1.00  0.00           H  
ATOM   2341  HB2 LYS A 152      -4.638 -12.591  -1.642  1.00  0.00           H  
ATOM   2342  HB3 LYS A 152      -6.304 -12.598  -1.056  1.00  0.00           H  
ATOM   2343  HG2 LYS A 152      -4.846 -10.142  -2.117  1.00  0.00           H  
ATOM   2344  HG3 LYS A 152      -6.486 -10.171  -1.457  1.00  0.00           H  
ATOM   2345  HD2 LYS A 152      -3.979 -10.965   0.091  1.00  0.00           H  
ATOM   2346  HD3 LYS A 152      -5.613 -10.783   0.761  1.00  0.00           H  
ATOM   2347  HE2 LYS A 152      -5.600  -8.388   0.226  1.00  0.00           H  
ATOM   2348  HE3 LYS A 152      -4.060  -8.550  -0.622  1.00  0.00           H  
ATOM   2349  HZ1 LYS A 152      -3.060  -9.170   1.533  1.00  0.00           H  
ATOM   2350  HZ2 LYS A 152      -3.698  -7.662   1.576  1.00  0.00           H  
ATOM   2351  HZ3 LYS A 152      -4.491  -8.924   2.263  1.00  0.00           H  
ATOM   2352  N   PRO A 153      -5.567 -10.682  -5.007  1.00  0.00           N  
ATOM   2353  CA  PRO A 153      -4.708 -10.094  -6.033  1.00  0.00           C  
ATOM   2354  C   PRO A 153      -3.454  -9.491  -5.403  1.00  0.00           C  
ATOM   2355  O   PRO A 153      -3.393  -9.293  -4.193  1.00  0.00           O  
ATOM   2356  CB  PRO A 153      -5.548  -9.044  -6.775  1.00  0.00           C  
ATOM   2357  CG  PRO A 153      -6.983  -9.411  -6.414  1.00  0.00           C  
ATOM   2358  CD  PRO A 153      -6.819  -9.952  -4.999  1.00  0.00           C  
ATOM   2359  HA  PRO A 153      -4.420 -10.874  -6.738  1.00  0.00           H  
ATOM   2360  HB2 PRO A 153      -5.318  -8.043  -6.409  1.00  0.00           H  
ATOM   2361  HB3 PRO A 153      -5.398  -9.089  -7.854  1.00  0.00           H  
ATOM   2362  HG2 PRO A 153      -7.647  -8.547  -6.447  1.00  0.00           H  
ATOM   2363  HG3 PRO A 153      -7.342 -10.202  -7.072  1.00  0.00           H  
ATOM   2364  HD2 PRO A 153      -6.750  -9.125  -4.291  1.00  0.00           H  
ATOM   2365  HD3 PRO A 153      -7.663 -10.594  -4.747  1.00  0.00           H  
ATOM   2366  N   GLY A 154      -2.431  -9.229  -6.203  1.00  0.00           N  
ATOM   2367  CA  GLY A 154      -1.189  -8.652  -5.699  1.00  0.00           C  
ATOM   2368  C   GLY A 154      -0.150  -8.477  -6.791  1.00  0.00           C  
ATOM   2369  O   GLY A 154      -0.392  -8.794  -7.960  1.00  0.00           O  
ATOM   2370  H   GLY A 154      -2.530  -9.365  -7.199  1.00  0.00           H  
ATOM   2371  HA2 GLY A 154      -1.398  -7.674  -5.265  1.00  0.00           H  
ATOM   2372  HA3 GLY A 154      -0.771  -9.280  -4.913  1.00  0.00           H  
ATOM   2373  N   ALA A 155       1.020  -7.986  -6.403  1.00  0.00           N  
ATOM   2374  CA  ALA A 155       2.071  -7.678  -7.352  1.00  0.00           C  
ATOM   2375  C   ALA A 155       2.852  -8.929  -7.775  1.00  0.00           C  
ATOM   2376  O   ALA A 155       3.093  -9.839  -6.979  1.00  0.00           O  
ATOM   2377  CB  ALA A 155       2.980  -6.594  -6.784  1.00  0.00           C  
ATOM   2378  H   ALA A 155       1.199  -7.842  -5.419  1.00  0.00           H  
ATOM   2379  HA  ALA A 155       1.596  -7.258  -8.239  1.00  0.00           H  
ATOM   2380  HB1 ALA A 155       2.391  -5.752  -6.421  1.00  0.00           H  
ATOM   2381  HB2 ALA A 155       3.593  -6.995  -5.977  1.00  0.00           H  
ATOM   2382  HB3 ALA A 155       3.630  -6.252  -7.590  1.00  0.00           H  
ATOM   2383  N   VAL A 156       3.303  -8.953  -9.024  1.00  0.00           N  
ATOM   2384  CA  VAL A 156       4.275  -9.913  -9.558  1.00  0.00           C  
ATOM   2385  C   VAL A 156       5.396  -9.174 -10.276  1.00  0.00           C  
ATOM   2386  O   VAL A 156       5.241  -8.009 -10.638  1.00  0.00           O  
ATOM   2387  CB  VAL A 156       3.628 -10.960 -10.480  1.00  0.00           C  
ATOM   2388  CG1 VAL A 156       2.525 -11.750  -9.766  1.00  0.00           C  
ATOM   2389  CG2 VAL A 156       3.068 -10.340 -11.756  1.00  0.00           C  
ATOM   2390  H   VAL A 156       3.014  -8.203  -9.636  1.00  0.00           H  
ATOM   2391  HA  VAL A 156       4.730 -10.448  -8.724  1.00  0.00           H  
ATOM   2392  HB  VAL A 156       4.392 -11.675 -10.785  1.00  0.00           H  
ATOM   2393 HG11 VAL A 156       2.163 -12.541 -10.423  1.00  0.00           H  
ATOM   2394 HG12 VAL A 156       2.929 -12.190  -8.854  1.00  0.00           H  
ATOM   2395 HG13 VAL A 156       1.697 -11.090  -9.508  1.00  0.00           H  
ATOM   2396 HG21 VAL A 156       2.532 -11.100 -12.325  1.00  0.00           H  
ATOM   2397 HG22 VAL A 156       3.877  -9.943 -12.368  1.00  0.00           H  
ATOM   2398 HG23 VAL A 156       2.375  -9.535 -11.509  1.00  0.00           H  
ATOM   2399  N   HIS A 157       6.521  -9.848 -10.501  1.00  0.00           N  
ATOM   2400  CA  HIS A 157       7.684  -9.252 -11.160  1.00  0.00           C  
ATOM   2401  C   HIS A 157       8.237 -10.133 -12.289  1.00  0.00           C  
ATOM   2402  O   HIS A 157       8.378 -11.347 -12.140  1.00  0.00           O  
ATOM   2403  CB  HIS A 157       8.715  -8.883 -10.088  1.00  0.00           C  
ATOM   2404  CG  HIS A 157      10.083  -8.584 -10.620  1.00  0.00           C  
ATOM   2405  CD2 HIS A 157      10.419  -7.518 -11.397  1.00  0.00           C  
ATOM   2406  ND1 HIS A 157      11.207  -9.377 -10.396  1.00  0.00           N  
ATOM   2407  CE1 HIS A 157      12.210  -8.750 -11.027  1.00  0.00           C  
ATOM   2408  NE2 HIS A 157      11.761  -7.650 -11.647  1.00  0.00           N  
ATOM   2409  H   HIS A 157       6.592 -10.798 -10.166  1.00  0.00           H  
ATOM   2410  HA  HIS A 157       7.383  -8.315 -11.627  1.00  0.00           H  
ATOM   2411  HB2 HIS A 157       8.804  -9.696  -9.369  1.00  0.00           H  
ATOM   2412  HB3 HIS A 157       8.359  -8.005  -9.549  1.00  0.00           H  
ATOM   2413  HD2 HIS A 157       9.763  -6.739 -11.758  1.00  0.00           H  
ATOM   2414  HE1 HIS A 157      13.237  -9.083 -11.040  1.00  0.00           H  
ATOM   2415  HE2 HIS A 157      12.322  -7.058 -12.243  1.00  0.00           H  
ATOM   2416  N   ILE A 158       8.536  -9.517 -13.430  1.00  0.00           N  
ATOM   2417  CA  ILE A 158       9.191 -10.135 -14.581  1.00  0.00           C  
ATOM   2418  C   ILE A 158      10.528  -9.425 -14.797  1.00  0.00           C  
ATOM   2419  O   ILE A 158      10.561  -8.223 -15.046  1.00  0.00           O  
ATOM   2420  CB  ILE A 158       8.301 -10.074 -15.845  1.00  0.00           C  
ATOM   2421  CG1 ILE A 158       6.932 -10.759 -15.614  1.00  0.00           C  
ATOM   2422  CG2 ILE A 158       9.037 -10.724 -17.035  1.00  0.00           C  
ATOM   2423  CD1 ILE A 158       5.971 -10.624 -16.804  1.00  0.00           C  
ATOM   2424  H   ILE A 158       8.393  -8.518 -13.478  1.00  0.00           H  
ATOM   2425  HA  ILE A 158       9.390 -11.185 -14.365  1.00  0.00           H  
ATOM   2426  HB  ILE A 158       8.124  -9.026 -16.085  1.00  0.00           H  
ATOM   2427 HG12 ILE A 158       6.441 -10.299 -14.756  1.00  0.00           H  
ATOM   2428 HG13 ILE A 158       7.082 -11.816 -15.391  1.00  0.00           H  
ATOM   2429 HG21 ILE A 158       8.448 -10.631 -17.948  1.00  0.00           H  
ATOM   2430 HG22 ILE A 158       9.233 -11.775 -16.826  1.00  0.00           H  
ATOM   2431 HG23 ILE A 158       9.985 -10.218 -17.221  1.00  0.00           H  
ATOM   2432 HD11 ILE A 158       4.972 -10.947 -16.510  1.00  0.00           H  
ATOM   2433 HD12 ILE A 158       5.917  -9.582 -17.121  1.00  0.00           H  
ATOM   2434 HD13 ILE A 158       6.302 -11.243 -17.638  1.00  0.00           H  
ATOM   2435  N   ASP A 159      11.619 -10.181 -14.738  1.00  0.00           N  
ATOM   2436  CA  ASP A 159      12.969  -9.692 -15.026  1.00  0.00           C  
ATOM   2437  C   ASP A 159      13.377 -10.110 -16.447  1.00  0.00           C  
ATOM   2438  O   ASP A 159      13.311 -11.297 -16.790  1.00  0.00           O  
ATOM   2439  CB  ASP A 159      13.919 -10.222 -13.941  1.00  0.00           C  
ATOM   2440  CG  ASP A 159      15.290  -9.559 -13.969  1.00  0.00           C  
ATOM   2441  OD1 ASP A 159      15.324  -8.315 -13.925  1.00  0.00           O  
ATOM   2442  OD2 ASP A 159      16.299 -10.302 -13.961  1.00  0.00           O1-
ATOM   2443  H   ASP A 159      11.503 -11.167 -14.554  1.00  0.00           H  
ATOM   2444  HA  ASP A 159      12.982  -8.603 -14.974  1.00  0.00           H  
ATOM   2445  HB2 ASP A 159      14.035 -11.302 -14.038  1.00  0.00           H  
ATOM   2446  HB3 ASP A 159      13.476 -10.041 -12.962  1.00  0.00           H  
ATOM   2447  N   LEU A 160      13.765  -9.158 -17.296  1.00  0.00           N  
ATOM   2448  CA  LEU A 160      14.134  -9.406 -18.691  1.00  0.00           C  
ATOM   2449  C   LEU A 160      15.563  -8.912 -18.970  1.00  0.00           C  
ATOM   2450  O   LEU A 160      15.774  -7.710 -19.128  1.00  0.00           O  
ATOM   2451  CB  LEU A 160      13.091  -8.775 -19.632  1.00  0.00           C  
ATOM   2452  CG  LEU A 160      13.422  -8.983 -21.125  1.00  0.00           C  
ATOM   2453  CD1 LEU A 160      13.484 -10.460 -21.536  1.00  0.00           C  
ATOM   2454  CD2 LEU A 160      12.356  -8.322 -21.994  1.00  0.00           C  
ATOM   2455  H   LEU A 160      13.793  -8.203 -16.970  1.00  0.00           H  
ATOM   2456  HA  LEU A 160      14.098 -10.479 -18.879  1.00  0.00           H  
ATOM   2457  HB2 LEU A 160      13.044  -7.705 -19.430  1.00  0.00           H  
ATOM   2458  HB3 LEU A 160      12.114  -9.206 -19.417  1.00  0.00           H  
ATOM   2459  HG  LEU A 160      14.381  -8.516 -21.348  1.00  0.00           H  
ATOM   2460 HD11 LEU A 160      13.652 -10.528 -22.611  1.00  0.00           H  
ATOM   2461 HD12 LEU A 160      12.552 -10.963 -21.281  1.00  0.00           H  
ATOM   2462 HD13 LEU A 160      14.322 -10.950 -21.040  1.00  0.00           H  
ATOM   2463 HD21 LEU A 160      12.658  -8.357 -23.041  1.00  0.00           H  
ATOM   2464 HD22 LEU A 160      12.242  -7.279 -21.698  1.00  0.00           H  
ATOM   2465 HD23 LEU A 160      11.411  -8.853 -21.872  1.00  0.00           H  
ATOM   2466  N   PRO A 161      16.544  -9.825 -19.080  1.00  0.00           N  
ATOM   2467  CA  PRO A 161      17.903  -9.480 -19.490  1.00  0.00           C  
ATOM   2468  C   PRO A 161      17.941  -8.922 -20.913  1.00  0.00           C  
ATOM   2469  O   PRO A 161      17.339  -9.507 -21.814  1.00  0.00           O  
ATOM   2470  CB  PRO A 161      18.710 -10.775 -19.354  1.00  0.00           C  
ATOM   2471  CG  PRO A 161      17.911 -11.581 -18.333  1.00  0.00           C  
ATOM   2472  CD  PRO A 161      16.478 -11.223 -18.690  1.00  0.00           C  
ATOM   2473  HA  PRO A 161      18.311  -8.733 -18.809  1.00  0.00           H  
ATOM   2474  HB2 PRO A 161      19.730 -10.590 -19.017  1.00  0.00           H  
ATOM   2475  HB3 PRO A 161      18.721 -11.305 -20.306  1.00  0.00           H  
ATOM   2476  HG2 PRO A 161      18.097 -12.652 -18.410  1.00  0.00           H  
ATOM   2477  HG3 PRO A 161      18.116 -11.209 -17.329  1.00  0.00           H  
ATOM   2478  HD2 PRO A 161      16.141 -11.823 -19.536  1.00  0.00           H  
ATOM   2479  HD3 PRO A 161      15.830 -11.374 -17.827  1.00  0.00           H  
ATOM   2480  N   GLU A 162      18.688  -7.841 -21.132  1.00  0.00           N  
ATOM   2481  CA  GLU A 162      18.779  -7.134 -22.422  1.00  0.00           C  
ATOM   2482  C   GLU A 162      19.190  -8.072 -23.576  1.00  0.00           C  
ATOM   2483  O   GLU A 162      18.616  -8.052 -24.662  1.00  0.00           O  
ATOM   2484  CB  GLU A 162      19.770  -5.960 -22.273  1.00  0.00           C  
ATOM   2485  CG  GLU A 162      21.223  -6.460 -22.244  1.00  0.00           C  
ATOM   2486  CD  GLU A 162      22.262  -5.471 -21.751  1.00  0.00           C  
ATOM   2487  OE1 GLU A 162      23.262  -5.991 -21.195  1.00  0.00           O  
ATOM   2488  OE2 GLU A 162      22.108  -4.252 -21.930  1.00  0.00           O1-
ATOM   2489  H   GLU A 162      19.106  -7.386 -20.334  1.00  0.00           H  
ATOM   2490  HA  GLU A 162      17.803  -6.715 -22.664  1.00  0.00           H  
ATOM   2491  HB2 GLU A 162      19.646  -5.276 -23.113  1.00  0.00           H  
ATOM   2492  HB3 GLU A 162      19.548  -5.422 -21.351  1.00  0.00           H  
ATOM   2493  HG2 GLU A 162      21.514  -6.761 -23.250  1.00  0.00           H  
ATOM   2494  HG3 GLU A 162      21.274  -7.339 -21.602  1.00  0.00           H  
ATOM   2495  N   ASN A 163      20.135  -8.988 -23.325  1.00  0.00           N  
ATOM   2496  CA  ASN A 163      20.621  -9.904 -24.348  1.00  0.00           C  
ATOM   2497  C   ASN A 163      19.551 -10.935 -24.718  1.00  0.00           C  
ATOM   2498  O   ASN A 163      19.482 -11.348 -25.869  1.00  0.00           O  
ATOM   2499  CB  ASN A 163      21.948 -10.547 -23.908  1.00  0.00           C  
ATOM   2500  CG  ASN A 163      21.826 -11.558 -22.780  1.00  0.00           C  
ATOM   2501  ND2 ASN A 163      22.666 -12.563 -22.780  1.00  0.00           N  
ATOM   2502  OD1 ASN A 163      21.023 -11.454 -21.867  1.00  0.00           O  
ATOM   2503  H   ASN A 163      20.557  -8.990 -22.408  1.00  0.00           H  
ATOM   2504  HA  ASN A 163      20.814  -9.321 -25.248  1.00  0.00           H  
ATOM   2505  HB2 ASN A 163      22.647  -9.770 -23.600  1.00  0.00           H  
ATOM   2506  HB3 ASN A 163      22.376 -11.048 -24.776  1.00  0.00           H  
ATOM   2507 HD21 ASN A 163      22.658 -13.185 -21.984  1.00  0.00           H  
ATOM   2508 HD22 ASN A 163      23.434 -12.557 -23.436  1.00  0.00           H  
ATOM   2509  N   ILE A 164      18.694 -11.321 -23.768  1.00  0.00           N  
ATOM   2510  CA  ILE A 164      17.531 -12.167 -24.028  1.00  0.00           C  
ATOM   2511  C   ILE A 164      16.442 -11.362 -24.744  1.00  0.00           C  
ATOM   2512  O   ILE A 164      15.834 -11.895 -25.671  1.00  0.00           O  
ATOM   2513  CB  ILE A 164      17.019 -12.819 -22.722  1.00  0.00           C  
ATOM   2514  CG1 ILE A 164      18.094 -13.656 -21.988  1.00  0.00           C  
ATOM   2515  CG2 ILE A 164      15.787 -13.698 -22.998  1.00  0.00           C  
ATOM   2516  CD1 ILE A 164      18.709 -14.811 -22.786  1.00  0.00           C  
ATOM   2517  H   ILE A 164      18.777 -10.883 -22.861  1.00  0.00           H  
ATOM   2518  HA  ILE A 164      17.829 -12.962 -24.712  1.00  0.00           H  
ATOM   2519  HB  ILE A 164      16.707 -12.029 -22.040  1.00  0.00           H  
ATOM   2520 HG12 ILE A 164      18.911 -13.001 -21.686  1.00  0.00           H  
ATOM   2521 HG13 ILE A 164      17.658 -14.061 -21.075  1.00  0.00           H  
ATOM   2522 HG21 ILE A 164      15.980 -14.374 -23.831  1.00  0.00           H  
ATOM   2523 HG22 ILE A 164      15.539 -14.269 -22.104  1.00  0.00           H  
ATOM   2524 HG23 ILE A 164      14.937 -13.061 -23.244  1.00  0.00           H  
ATOM   2525 HD11 ILE A 164      19.273 -14.417 -23.632  1.00  0.00           H  
ATOM   2526 HD12 ILE A 164      17.935 -15.493 -23.138  1.00  0.00           H  
ATOM   2527 HD13 ILE A 164      19.394 -15.363 -22.143  1.00  0.00           H  
ATOM   2528  N   ALA A 165      16.223 -10.093 -24.377  1.00  0.00           N  
ATOM   2529  CA  ALA A 165      15.266  -9.189 -25.021  1.00  0.00           C  
ATOM   2530  C   ALA A 165      15.519  -9.061 -26.536  1.00  0.00           C  
ATOM   2531  O   ALA A 165      14.576  -9.153 -27.325  1.00  0.00           O  
ATOM   2532  CB  ALA A 165      15.331  -7.819 -24.330  1.00  0.00           C  
ATOM   2533  H   ALA A 165      16.775  -9.714 -23.621  1.00  0.00           H  
ATOM   2534  HA  ALA A 165      14.261  -9.585 -24.875  1.00  0.00           H  
ATOM   2535  HB1 ALA A 165      14.455  -7.228 -24.596  1.00  0.00           H  
ATOM   2536  HB2 ALA A 165      16.216  -7.270 -24.650  1.00  0.00           H  
ATOM   2537  HB3 ALA A 165      15.366  -7.935 -23.246  1.00  0.00           H  
ATOM   2538  N   ALA A 166      16.792  -8.952 -26.927  1.00  0.00           N  
ATOM   2539  CA  ALA A 166      17.234  -8.813 -28.313  1.00  0.00           C  
ATOM   2540  C   ALA A 166      17.244 -10.124 -29.131  1.00  0.00           C  
ATOM   2541  O   ALA A 166      17.302 -10.082 -30.361  1.00  0.00           O  
ATOM   2542  CB  ALA A 166      18.633  -8.188 -28.276  1.00  0.00           C  
ATOM   2543  H   ALA A 166      17.475  -8.754 -26.210  1.00  0.00           H  
ATOM   2544  HA  ALA A 166      16.568  -8.114 -28.819  1.00  0.00           H  
ATOM   2545  HB1 ALA A 166      18.980  -8.002 -29.292  1.00  0.00           H  
ATOM   2546  HB2 ALA A 166      18.595  -7.237 -27.745  1.00  0.00           H  
ATOM   2547  HB3 ALA A 166      19.330  -8.854 -27.766  1.00  0.00           H  
ATOM   2548  N   MET A 167      17.211 -11.300 -28.491  1.00  0.00           N  
ATOM   2549  CA  MET A 167      17.238 -12.587 -29.204  1.00  0.00           C  
ATOM   2550  C   MET A 167      15.991 -12.792 -30.071  1.00  0.00           C  
ATOM   2551  O   MET A 167      14.883 -12.455 -29.658  1.00  0.00           O  
ATOM   2552  CB  MET A 167      17.358 -13.763 -28.225  1.00  0.00           C  
ATOM   2553  CG  MET A 167      18.784 -13.981 -27.724  1.00  0.00           C  
ATOM   2554  SD  MET A 167      18.926 -15.226 -26.410  1.00  0.00           S  
ATOM   2555  CE  MET A 167      18.833 -16.729 -27.409  1.00  0.00           C  
ATOM   2556  H   MET A 167      17.141 -11.292 -27.484  1.00  0.00           H  
ATOM   2557  HA  MET A 167      18.104 -12.592 -29.867  1.00  0.00           H  
ATOM   2558  HB2 MET A 167      17.037 -14.677 -28.724  1.00  0.00           H  
ATOM   2559  HB3 MET A 167      16.699 -13.589 -27.374  1.00  0.00           H  
ATOM   2560  HG2 MET A 167      19.172 -13.032 -27.354  1.00  0.00           H  
ATOM   2561  HG3 MET A 167      19.415 -14.277 -28.562  1.00  0.00           H  
ATOM   2562  HE1 MET A 167      18.921 -17.600 -26.760  1.00  0.00           H  
ATOM   2563  HE2 MET A 167      17.878 -16.763 -27.935  1.00  0.00           H  
ATOM   2564  HE3 MET A 167      19.646 -16.733 -28.135  1.00  0.00           H  
ATOM   2565  N   ALA A 168      16.161 -13.437 -31.230  1.00  0.00           N  
ATOM   2566  CA  ALA A 168      15.044 -13.922 -32.037  1.00  0.00           C  
ATOM   2567  C   ALA A 168      14.178 -14.908 -31.232  1.00  0.00           C  
ATOM   2568  O   ALA A 168      14.685 -15.787 -30.525  1.00  0.00           O  
ATOM   2569  CB  ALA A 168      15.577 -14.553 -33.329  1.00  0.00           C  
ATOM   2570  H   ALA A 168      17.097 -13.663 -31.533  1.00  0.00           H  
ATOM   2571  HA  ALA A 168      14.424 -13.069 -32.313  1.00  0.00           H  
ATOM   2572  HB1 ALA A 168      14.743 -14.878 -33.951  1.00  0.00           H  
ATOM   2573  HB2 ALA A 168      16.156 -13.820 -33.892  1.00  0.00           H  
ATOM   2574  HB3 ALA A 168      16.203 -15.415 -33.100  1.00  0.00           H  
ATOM   2575  N   ALA A 169      12.867 -14.757 -31.351  1.00  0.00           N  
ATOM   2576  CA  ALA A 169      11.858 -15.475 -30.602  1.00  0.00           C  
ATOM   2577  C   ALA A 169      10.811 -16.058 -31.556  1.00  0.00           C  
ATOM   2578  O   ALA A 169      10.187 -15.340 -32.335  1.00  0.00           O  
ATOM   2579  CB  ALA A 169      11.227 -14.507 -29.594  1.00  0.00           C  
ATOM   2580  H   ALA A 169      12.527 -14.034 -31.970  1.00  0.00           H  
ATOM   2581  HA  ALA A 169      12.326 -16.292 -30.052  1.00  0.00           H  
ATOM   2582  HB1 ALA A 169      10.616 -13.773 -30.117  1.00  0.00           H  
ATOM   2583  HB2 ALA A 169      10.608 -15.062 -28.888  1.00  0.00           H  
ATOM   2584  HB3 ALA A 169      12.011 -13.974 -29.054  1.00  0.00           H  
ATOM   2585  N   ASP A 170      10.577 -17.363 -31.446  1.00  0.00           N  
ATOM   2586  CA  ASP A 170       9.388 -18.003 -32.002  1.00  0.00           C  
ATOM   2587  C   ASP A 170       8.384 -18.238 -30.869  1.00  0.00           C  
ATOM   2588  O   ASP A 170       8.745 -18.705 -29.783  1.00  0.00           O  
ATOM   2589  CB  ASP A 170       9.761 -19.289 -32.752  1.00  0.00           C  
ATOM   2590  CG  ASP A 170       8.571 -19.912 -33.495  1.00  0.00           C  
ATOM   2591  OD1 ASP A 170       7.557 -19.203 -33.700  1.00  0.00           O  
ATOM   2592  OD2 ASP A 170       8.682 -21.107 -33.845  1.00  0.00           O1-
ATOM   2593  H   ASP A 170      11.111 -17.899 -30.777  1.00  0.00           H  
ATOM   2594  HA  ASP A 170       8.925 -17.336 -32.729  1.00  0.00           H  
ATOM   2595  HB2 ASP A 170      10.538 -19.058 -33.481  1.00  0.00           H  
ATOM   2596  HB3 ASP A 170      10.165 -20.012 -32.042  1.00  0.00           H  
ATOM   2597  N   GLY A 171       7.131 -17.859 -31.098  1.00  0.00           N  
ATOM   2598  CA  GLY A 171       6.079 -17.909 -30.095  1.00  0.00           C  
ATOM   2599  C   GLY A 171       4.895 -17.012 -30.431  1.00  0.00           C  
ATOM   2600  O   GLY A 171       4.970 -16.094 -31.247  1.00  0.00           O  
ATOM   2601  H   GLY A 171       6.897 -17.573 -32.038  1.00  0.00           H  
ATOM   2602  HA2 GLY A 171       6.479 -17.599 -29.130  1.00  0.00           H  
ATOM   2603  HA3 GLY A 171       5.733 -18.939 -30.006  1.00  0.00           H  
ATOM   2604  N   HIS A 172       3.777 -17.280 -29.771  1.00  0.00           N  
ATOM   2605  CA  HIS A 172       2.571 -16.464 -29.828  1.00  0.00           C  
ATOM   2606  C   HIS A 172       1.985 -16.337 -28.419  1.00  0.00           C  
ATOM   2607  O   HIS A 172       2.235 -17.211 -27.582  1.00  0.00           O  
ATOM   2608  CB  HIS A 172       1.565 -17.062 -30.825  1.00  0.00           C  
ATOM   2609  CG  HIS A 172       1.215 -18.508 -30.569  1.00  0.00           C  
ATOM   2610  CD2 HIS A 172       0.123 -18.991 -29.896  1.00  0.00           C  
ATOM   2611  ND1 HIS A 172       1.949 -19.595 -30.984  1.00  0.00           N  
ATOM   2612  CE1 HIS A 172       1.320 -20.705 -30.567  1.00  0.00           C  
ATOM   2613  NE2 HIS A 172       0.195 -20.390 -29.910  1.00  0.00           N  
ATOM   2614  H   HIS A 172       3.776 -18.023 -29.087  1.00  0.00           H  
ATOM   2615  HA  HIS A 172       2.845 -15.469 -30.179  1.00  0.00           H  
ATOM   2616  HB2 HIS A 172       0.649 -16.471 -30.808  1.00  0.00           H  
ATOM   2617  HB3 HIS A 172       1.986 -16.985 -31.828  1.00  0.00           H  
ATOM   2618  HD1 HIS A 172       2.814 -19.564 -31.505  1.00  0.00           H  
ATOM   2619  HD2 HIS A 172      -0.655 -18.398 -29.438  1.00  0.00           H  
ATOM   2620  HE1 HIS A 172       1.665 -21.715 -30.737  1.00  0.00           H  
ATOM   2621  N   PRO A 173       1.221 -15.268 -28.134  1.00  0.00           N  
ATOM   2622  CA  PRO A 173       0.523 -15.141 -26.865  1.00  0.00           C  
ATOM   2623  C   PRO A 173      -0.362 -16.358 -26.580  1.00  0.00           C  
ATOM   2624  O   PRO A 173      -1.034 -16.874 -27.474  1.00  0.00           O  
ATOM   2625  CB  PRO A 173      -0.300 -13.860 -26.974  1.00  0.00           C  
ATOM   2626  CG  PRO A 173       0.466 -13.032 -28.002  1.00  0.00           C  
ATOM   2627  CD  PRO A 173       0.986 -14.094 -28.964  1.00  0.00           C  
ATOM   2628  HA  PRO A 173       1.261 -15.028 -26.071  1.00  0.00           H  
ATOM   2629  HB2 PRO A 173      -0.361 -13.358 -26.009  1.00  0.00           H  
ATOM   2630  HB3 PRO A 173      -1.296 -14.080 -27.360  1.00  0.00           H  
ATOM   2631  HG2 PRO A 173      -0.173 -12.305 -28.502  1.00  0.00           H  
ATOM   2632  HG3 PRO A 173       1.313 -12.542 -27.522  1.00  0.00           H  
ATOM   2633  HD2 PRO A 173       1.900 -13.737 -29.439  1.00  0.00           H  
ATOM   2634  HD3 PRO A 173       0.225 -14.320 -29.711  1.00  0.00           H  
ATOM   2635  N   LEU A 174      -0.360 -16.815 -25.328  1.00  0.00           N  
ATOM   2636  CA  LEU A 174      -1.231 -17.904 -24.894  1.00  0.00           C  
ATOM   2637  C   LEU A 174      -2.685 -17.415 -24.772  1.00  0.00           C  
ATOM   2638  O   LEU A 174      -2.910 -16.243 -24.461  1.00  0.00           O  
ATOM   2639  CB  LEU A 174      -0.718 -18.494 -23.569  1.00  0.00           C  
ATOM   2640  CG  LEU A 174       0.659 -19.175 -23.665  1.00  0.00           C  
ATOM   2641  CD1 LEU A 174       1.033 -19.738 -22.296  1.00  0.00           C  
ATOM   2642  CD2 LEU A 174       0.695 -20.323 -24.677  1.00  0.00           C  
ATOM   2643  H   LEU A 174       0.176 -16.317 -24.632  1.00  0.00           H  
ATOM   2644  HA  LEU A 174      -1.212 -18.677 -25.663  1.00  0.00           H  
ATOM   2645  HB2 LEU A 174      -1.441 -19.223 -23.203  1.00  0.00           H  
ATOM   2646  HB3 LEU A 174      -0.664 -17.691 -22.833  1.00  0.00           H  
ATOM   2647  HG  LEU A 174       1.408 -18.434 -23.945  1.00  0.00           H  
ATOM   2648 HD11 LEU A 174       1.058 -18.928 -21.568  1.00  0.00           H  
ATOM   2649 HD12 LEU A 174       0.309 -20.492 -21.986  1.00  0.00           H  
ATOM   2650 HD13 LEU A 174       2.024 -20.190 -22.353  1.00  0.00           H  
ATOM   2651 HD21 LEU A 174      -0.101 -21.038 -24.468  1.00  0.00           H  
ATOM   2652 HD22 LEU A 174       0.582 -19.932 -25.688  1.00  0.00           H  
ATOM   2653 HD23 LEU A 174       1.659 -20.828 -24.625  1.00  0.00           H  
ATOM   2654  N   PRO A 175      -3.683 -18.293 -24.975  1.00  0.00           N  
ATOM   2655  CA  PRO A 175      -5.078 -17.925 -24.773  1.00  0.00           C  
ATOM   2656  C   PRO A 175      -5.329 -17.489 -23.324  1.00  0.00           C  
ATOM   2657  O   PRO A 175      -4.738 -18.017 -22.377  1.00  0.00           O  
ATOM   2658  CB  PRO A 175      -5.893 -19.163 -25.157  1.00  0.00           C  
ATOM   2659  CG  PRO A 175      -4.921 -20.315 -24.902  1.00  0.00           C  
ATOM   2660  CD  PRO A 175      -3.571 -19.712 -25.283  1.00  0.00           C  
ATOM   2661  HA  PRO A 175      -5.338 -17.102 -25.438  1.00  0.00           H  
ATOM   2662  HB2 PRO A 175      -6.801 -19.262 -24.562  1.00  0.00           H  
ATOM   2663  HB3 PRO A 175      -6.137 -19.122 -26.218  1.00  0.00           H  
ATOM   2664  HG2 PRO A 175      -4.924 -20.569 -23.842  1.00  0.00           H  
ATOM   2665  HG3 PRO A 175      -5.159 -21.190 -25.508  1.00  0.00           H  
ATOM   2666  HD2 PRO A 175      -2.776 -20.196 -24.715  1.00  0.00           H  
ATOM   2667  HD3 PRO A 175      -3.397 -19.835 -26.352  1.00  0.00           H  
ATOM   2668  N   LEU A 176      -6.228 -16.523 -23.154  1.00  0.00           N  
ATOM   2669  CA  LEU A 176      -6.713 -16.132 -21.838  1.00  0.00           C  
ATOM   2670  C   LEU A 176      -7.754 -17.149 -21.355  1.00  0.00           C  
ATOM   2671  O   LEU A 176      -8.776 -17.351 -22.008  1.00  0.00           O  
ATOM   2672  CB  LEU A 176      -7.314 -14.718 -21.882  1.00  0.00           C  
ATOM   2673  CG  LEU A 176      -6.394 -13.589 -22.382  1.00  0.00           C  
ATOM   2674  CD1 LEU A 176      -7.180 -12.285 -22.240  1.00  0.00           C  
ATOM   2675  CD2 LEU A 176      -5.090 -13.491 -21.590  1.00  0.00           C  
ATOM   2676  H   LEU A 176      -6.681 -16.124 -23.965  1.00  0.00           H  
ATOM   2677  HA  LEU A 176      -5.879 -16.131 -21.135  1.00  0.00           H  
ATOM   2678  HB2 LEU A 176      -7.647 -14.473 -20.873  1.00  0.00           H  
ATOM   2679  HB3 LEU A 176      -8.198 -14.739 -22.519  1.00  0.00           H  
ATOM   2680  HG  LEU A 176      -6.157 -13.748 -23.434  1.00  0.00           H  
ATOM   2681 HD11 LEU A 176      -6.564 -11.437 -22.538  1.00  0.00           H  
ATOM   2682 HD12 LEU A 176      -7.480 -12.132 -21.204  1.00  0.00           H  
ATOM   2683 HD13 LEU A 176      -8.062 -12.312 -22.880  1.00  0.00           H  
ATOM   2684 HD21 LEU A 176      -4.487 -14.388 -21.735  1.00  0.00           H  
ATOM   2685 HD22 LEU A 176      -5.294 -13.334 -20.531  1.00  0.00           H  
ATOM   2686 HD23 LEU A 176      -4.514 -12.643 -21.959  1.00  0.00           H  
ATOM   2687  N   ASP A 177      -7.519 -17.756 -20.193  1.00  0.00           N  
ATOM   2688  CA  ASP A 177      -8.536 -18.556 -19.509  1.00  0.00           C  
ATOM   2689  C   ASP A 177      -9.514 -17.635 -18.763  1.00  0.00           C  
ATOM   2690  O   ASP A 177      -9.082 -16.718 -18.056  1.00  0.00           O  
ATOM   2691  CB  ASP A 177      -7.912 -19.511 -18.479  1.00  0.00           C  
ATOM   2692  CG  ASP A 177      -6.851 -20.481 -18.998  1.00  0.00           C  
ATOM   2693  OD1 ASP A 177      -6.967 -20.947 -20.150  1.00  0.00           O  
ATOM   2694  OD2 ASP A 177      -5.939 -20.761 -18.166  1.00  0.00           O1-
ATOM   2695  H   ASP A 177      -6.612 -17.648 -19.762  1.00  0.00           H  
ATOM   2696  HA  ASP A 177      -9.081 -19.151 -20.242  1.00  0.00           H  
ATOM   2697  HB2 ASP A 177      -7.467 -18.913 -17.684  1.00  0.00           H  
ATOM   2698  HB3 ASP A 177      -8.712 -20.099 -18.029  1.00  0.00           H  
ATOM   2699  N   SER A 178     -10.815 -17.926 -18.818  1.00  0.00           N  
ATOM   2700  CA  SER A 178     -11.763 -17.393 -17.837  1.00  0.00           C  
ATOM   2701  C   SER A 178     -11.570 -18.109 -16.501  1.00  0.00           C  
ATOM   2702  O   SER A 178     -11.555 -19.340 -16.447  1.00  0.00           O  
ATOM   2703  CB  SER A 178     -13.209 -17.529 -18.328  1.00  0.00           C  
ATOM   2704  OG  SER A 178     -13.507 -18.860 -18.705  1.00  0.00           O  
ATOM   2705  H   SER A 178     -11.135 -18.683 -19.405  1.00  0.00           H  
ATOM   2706  HA  SER A 178     -11.563 -16.331 -17.694  1.00  0.00           H  
ATOM   2707  HB2 SER A 178     -13.894 -17.210 -17.542  1.00  0.00           H  
ATOM   2708  HB3 SER A 178     -13.348 -16.882 -19.194  1.00  0.00           H  
ATOM   2709  HG  SER A 178     -13.500 -19.422 -17.927  1.00  0.00           H  
ATOM   2710  N   GLN A 179     -11.427 -17.358 -15.409  1.00  0.00           N  
ATOM   2711  CA  GLN A 179     -11.435 -17.958 -14.078  1.00  0.00           C  
ATOM   2712  C   GLN A 179     -12.869 -18.341 -13.710  1.00  0.00           C  
ATOM   2713  O   GLN A 179     -13.734 -17.478 -13.587  1.00  0.00           O  
ATOM   2714  CB  GLN A 179     -10.804 -17.028 -13.034  1.00  0.00           C  
ATOM   2715  CG  GLN A 179      -9.322 -16.762 -13.342  1.00  0.00           C  
ATOM   2716  CD  GLN A 179      -8.540 -16.218 -12.152  1.00  0.00           C  
ATOM   2717  NE2 GLN A 179      -7.234 -16.173 -12.266  1.00  0.00           N  
ATOM   2718  OE1 GLN A 179      -9.050 -15.879 -11.101  1.00  0.00           O  
ATOM   2719  H   GLN A 179     -11.472 -16.351 -15.485  1.00  0.00           H  
ATOM   2720  HA  GLN A 179     -10.843 -18.874 -14.099  1.00  0.00           H  
ATOM   2721  HB2 GLN A 179     -11.347 -16.084 -12.990  1.00  0.00           H  
ATOM   2722  HB3 GLN A 179     -10.882 -17.519 -12.064  1.00  0.00           H  
ATOM   2723  HG2 GLN A 179      -8.852 -17.699 -13.641  1.00  0.00           H  
ATOM   2724  HG3 GLN A 179      -9.241 -16.062 -14.174  1.00  0.00           H  
ATOM   2725 HE21 GLN A 179      -6.738 -15.937 -11.419  1.00  0.00           H  
ATOM   2726 HE22 GLN A 179      -6.785 -16.315 -13.159  1.00  0.00           H  
ATOM   2727  N   GLU A 180     -13.115 -19.641 -13.558  1.00  0.00           N  
ATOM   2728  CA  GLU A 180     -14.378 -20.147 -13.022  1.00  0.00           C  
ATOM   2729  C   GLU A 180     -14.559 -19.704 -11.569  1.00  0.00           C  
ATOM   2730  O   GLU A 180     -13.604 -19.662 -10.786  1.00  0.00           O  
ATOM   2731  CB  GLU A 180     -14.422 -21.681 -13.113  1.00  0.00           C  
ATOM   2732  CG  GLU A 180     -14.633 -22.194 -14.546  1.00  0.00           C  
ATOM   2733  CD  GLU A 180     -16.004 -21.822 -15.136  1.00  0.00           C  
ATOM   2734  OE1 GLU A 180     -16.105 -21.811 -16.382  1.00  0.00           O  
ATOM   2735  OE2 GLU A 180     -16.940 -21.560 -14.344  1.00  0.00           O1-
ATOM   2736  H   GLU A 180     -12.383 -20.307 -13.758  1.00  0.00           H  
ATOM   2737  HA  GLU A 180     -15.204 -19.735 -13.602  1.00  0.00           H  
ATOM   2738  HB2 GLU A 180     -13.486 -22.086 -12.728  1.00  0.00           H  
ATOM   2739  HB3 GLU A 180     -15.223 -22.061 -12.479  1.00  0.00           H  
ATOM   2740  HG2 GLU A 180     -13.836 -21.807 -15.181  1.00  0.00           H  
ATOM   2741  HG3 GLU A 180     -14.542 -23.280 -14.533  1.00  0.00           H  
ATOM   2742  N   LYS A 181     -15.806 -19.413 -11.191  1.00  0.00           N  
ATOM   2743  CA  LYS A 181     -16.144 -19.108  -9.801  1.00  0.00           C  
ATOM   2744  C   LYS A 181     -15.951 -20.339  -8.921  1.00  0.00           C  
ATOM   2745  O   LYS A 181     -16.333 -21.454  -9.278  1.00  0.00           O  
ATOM   2746  CB  LYS A 181     -17.582 -18.600  -9.680  1.00  0.00           C  
ATOM   2747  CG  LYS A 181     -17.761 -17.169 -10.205  1.00  0.00           C  
ATOM   2748  CD  LYS A 181     -19.200 -16.744  -9.906  1.00  0.00           C  
ATOM   2749  CE  LYS A 181     -19.416 -15.240 -10.037  1.00  0.00           C  
ATOM   2750  NZ  LYS A 181     -20.625 -14.866  -9.267  1.00  0.00           N1+
ATOM   2751  H   LYS A 181     -16.546 -19.528 -11.869  1.00  0.00           H  
ATOM   2752  HA  LYS A 181     -15.465 -18.334  -9.444  1.00  0.00           H  
ATOM   2753  HB2 LYS A 181     -18.255 -19.276 -10.208  1.00  0.00           H  
ATOM   2754  HB3 LYS A 181     -17.853 -18.615  -8.625  1.00  0.00           H  
ATOM   2755  HG2 LYS A 181     -17.071 -16.508  -9.682  1.00  0.00           H  
ATOM   2756  HG3 LYS A 181     -17.571 -17.124 -11.278  1.00  0.00           H  
ATOM   2757  HD2 LYS A 181     -19.894 -17.282 -10.552  1.00  0.00           H  
ATOM   2758  HD3 LYS A 181     -19.416 -17.020  -8.873  1.00  0.00           H  
ATOM   2759  HE2 LYS A 181     -19.490 -14.950 -11.085  1.00  0.00           H  
ATOM   2760  HE3 LYS A 181     -18.557 -14.741  -9.588  1.00  0.00           H  
ATOM   2761  HZ1 LYS A 181     -21.485 -15.224  -9.659  1.00  0.00           H  
ATOM   2762  HZ2 LYS A 181     -20.588 -15.320  -8.365  1.00  0.00           H  
ATOM   2763  HZ3 LYS A 181     -20.663 -13.878  -9.065  1.00  0.00           H  
ATOM   2764  N   VAL A 182     -15.430 -20.118  -7.719  1.00  0.00           N  
ATOM   2765  CA  VAL A 182     -15.399 -21.130  -6.659  1.00  0.00           C  
ATOM   2766  C   VAL A 182     -16.621 -20.925  -5.775  1.00  0.00           C  
ATOM   2767  O   VAL A 182     -16.822 -19.833  -5.261  1.00  0.00           O  
ATOM   2768  CB  VAL A 182     -14.089 -21.052  -5.855  1.00  0.00           C  
ATOM   2769  CG1 VAL A 182     -14.052 -22.117  -4.751  1.00  0.00           C  
ATOM   2770  CG2 VAL A 182     -12.874 -21.274  -6.768  1.00  0.00           C  
ATOM   2771  H   VAL A 182     -15.169 -19.171  -7.485  1.00  0.00           H  
ATOM   2772  HA  VAL A 182     -15.455 -22.124  -7.104  1.00  0.00           H  
ATOM   2773  HB  VAL A 182     -14.004 -20.067  -5.395  1.00  0.00           H  
ATOM   2774 HG11 VAL A 182     -14.165 -23.112  -5.180  1.00  0.00           H  
ATOM   2775 HG12 VAL A 182     -13.101 -22.059  -4.221  1.00  0.00           H  
ATOM   2776 HG13 VAL A 182     -14.847 -21.940  -4.026  1.00  0.00           H  
ATOM   2777 HG21 VAL A 182     -12.949 -22.240  -7.267  1.00  0.00           H  
ATOM   2778 HG22 VAL A 182     -11.958 -21.239  -6.178  1.00  0.00           H  
ATOM   2779 HG23 VAL A 182     -12.819 -20.489  -7.522  1.00  0.00           H  
ATOM   2780  N   TYR A 183     -17.434 -21.958  -5.571  1.00  0.00           N  
ATOM   2781  CA  TYR A 183     -18.606 -21.881  -4.694  1.00  0.00           C  
ATOM   2782  C   TYR A 183     -18.290 -22.438  -3.309  1.00  0.00           C  
ATOM   2783  O   TYR A 183     -17.629 -23.472  -3.178  1.00  0.00           O  
ATOM   2784  CB  TYR A 183     -19.802 -22.603  -5.321  1.00  0.00           C  
ATOM   2785  CG  TYR A 183     -20.256 -21.989  -6.630  1.00  0.00           C  
ATOM   2786  CD1 TYR A 183     -21.156 -20.904  -6.630  1.00  0.00           C  
ATOM   2787  CD2 TYR A 183     -19.736 -22.471  -7.847  1.00  0.00           C  
ATOM   2788  CE1 TYR A 183     -21.548 -20.315  -7.848  1.00  0.00           C  
ATOM   2789  CE2 TYR A 183     -20.120 -21.879  -9.064  1.00  0.00           C  
ATOM   2790  CZ  TYR A 183     -21.032 -20.803  -9.066  1.00  0.00           C  
ATOM   2791  OH  TYR A 183     -21.403 -20.236 -10.243  1.00  0.00           O  
ATOM   2792  H   TYR A 183     -17.223 -22.841  -6.015  1.00  0.00           H  
ATOM   2793  HA  TYR A 183     -18.896 -20.837  -4.575  1.00  0.00           H  
ATOM   2794  HB2 TYR A 183     -19.546 -23.650  -5.483  1.00  0.00           H  
ATOM   2795  HB3 TYR A 183     -20.636 -22.574  -4.619  1.00  0.00           H  
ATOM   2796  HD1 TYR A 183     -21.529 -20.500  -5.700  1.00  0.00           H  
ATOM   2797  HD2 TYR A 183     -19.018 -23.278  -7.852  1.00  0.00           H  
ATOM   2798  HE1 TYR A 183     -22.209 -19.461  -7.860  1.00  0.00           H  
ATOM   2799  HE2 TYR A 183     -19.696 -22.233  -9.992  1.00  0.00           H  
ATOM   2800  HH  TYR A 183     -20.921 -20.609 -10.985  1.00  0.00           H  
ATOM   2801  N   ALA A 184     -18.819 -21.787  -2.274  1.00  0.00           N  
ATOM   2802  CA  ALA A 184     -18.706 -22.290  -0.916  1.00  0.00           C  
ATOM   2803  C   ALA A 184     -19.469 -23.608  -0.729  1.00  0.00           C  
ATOM   2804  O   ALA A 184     -20.487 -23.882  -1.368  1.00  0.00           O  
ATOM   2805  CB  ALA A 184     -19.154 -21.208   0.065  1.00  0.00           C  
ATOM   2806  H   ALA A 184     -19.341 -20.937  -2.433  1.00  0.00           H  
ATOM   2807  HA  ALA A 184     -17.654 -22.503  -0.727  1.00  0.00           H  
ATOM   2808  HB1 ALA A 184     -18.520 -20.329  -0.043  1.00  0.00           H  
ATOM   2809  HB2 ALA A 184     -19.072 -21.586   1.084  1.00  0.00           H  
ATOM   2810  HB3 ALA A 184     -20.187 -20.927  -0.141  1.00  0.00           H  
ATOM   2811  N   SER A 185     -18.978 -24.446   0.186  1.00  0.00           N  
ATOM   2812  CA  SER A 185     -19.606 -25.738   0.450  1.00  0.00           C  
ATOM   2813  C   SER A 185     -21.008 -25.572   1.049  1.00  0.00           C  
ATOM   2814  O   SER A 185     -21.230 -24.762   1.950  1.00  0.00           O  
ATOM   2815  CB  SER A 185     -18.715 -26.611   1.342  1.00  0.00           C  
ATOM   2816  OG  SER A 185     -18.890 -26.314   2.716  1.00  0.00           O  
ATOM   2817  H   SER A 185     -18.129 -24.183   0.665  1.00  0.00           H  
ATOM   2818  HA  SER A 185     -19.706 -26.245  -0.510  1.00  0.00           H  
ATOM   2819  HB2 SER A 185     -18.978 -27.656   1.181  1.00  0.00           H  
ATOM   2820  HB3 SER A 185     -17.671 -26.475   1.062  1.00  0.00           H  
ATOM   2821  HG  SER A 185     -18.813 -25.365   2.835  1.00  0.00           H  
ATOM   2822  N   TYR A 186     -21.944 -26.433   0.642  1.00  0.00           N  
ATOM   2823  CA  TYR A 186     -23.299 -26.469   1.209  1.00  0.00           C  
ATOM   2824  C   TYR A 186     -23.303 -26.566   2.748  1.00  0.00           C  
ATOM   2825  O   TYR A 186     -24.127 -25.950   3.427  1.00  0.00           O  
ATOM   2826  CB  TYR A 186     -24.030 -27.668   0.592  1.00  0.00           C  
ATOM   2827  CG  TYR A 186     -25.467 -27.806   1.048  1.00  0.00           C  
ATOM   2828  CD1 TYR A 186     -25.813 -28.750   2.034  1.00  0.00           C  
ATOM   2829  CD2 TYR A 186     -26.454 -26.976   0.485  1.00  0.00           C  
ATOM   2830  CE1 TYR A 186     -27.152 -28.865   2.451  1.00  0.00           C  
ATOM   2831  CE2 TYR A 186     -27.788 -27.068   0.921  1.00  0.00           C  
ATOM   2832  CZ  TYR A 186     -28.135 -28.010   1.911  1.00  0.00           C  
ATOM   2833  OH  TYR A 186     -29.399 -28.062   2.401  1.00  0.00           O  
ATOM   2834  H   TYR A 186     -21.748 -26.995  -0.174  1.00  0.00           H  
ATOM   2835  HA  TYR A 186     -23.823 -25.555   0.932  1.00  0.00           H  
ATOM   2836  HB2 TYR A 186     -24.026 -27.561  -0.493  1.00  0.00           H  
ATOM   2837  HB3 TYR A 186     -23.490 -28.583   0.834  1.00  0.00           H  
ATOM   2838  HD1 TYR A 186     -25.058 -29.396   2.456  1.00  0.00           H  
ATOM   2839  HD2 TYR A 186     -26.185 -26.255  -0.273  1.00  0.00           H  
ATOM   2840  HE1 TYR A 186     -27.438 -29.593   3.196  1.00  0.00           H  
ATOM   2841  HE2 TYR A 186     -28.537 -26.410   0.505  1.00  0.00           H  
ATOM   2842  HH  TYR A 186     -29.979 -27.427   1.974  1.00  0.00           H  
ATOM   2843  N   ARG A 187     -22.344 -27.312   3.318  1.00  0.00           N  
ATOM   2844  CA  ARG A 187     -22.187 -27.471   4.769  1.00  0.00           C  
ATOM   2845  C   ARG A 187     -21.856 -26.146   5.457  1.00  0.00           C  
ATOM   2846  O   ARG A 187     -22.515 -25.812   6.438  1.00  0.00           O  
ATOM   2847  CB  ARG A 187     -21.121 -28.541   5.056  1.00  0.00           C  
ATOM   2848  CG  ARG A 187     -20.896 -28.738   6.564  1.00  0.00           C  
ATOM   2849  CD  ARG A 187     -19.822 -29.795   6.825  1.00  0.00           C  
ATOM   2850  NE  ARG A 187     -19.499 -29.872   8.261  1.00  0.00           N  
ATOM   2851  CZ  ARG A 187     -18.603 -30.667   8.818  1.00  0.00           C  
ATOM   2852  NH1 ARG A 187     -17.902 -31.517   8.118  1.00  0.00           N1+
ATOM   2853  NH2 ARG A 187     -18.387 -30.614  10.102  1.00  0.00           N  
ATOM   2854  H   ARG A 187     -21.649 -27.711   2.703  1.00  0.00           H  
ATOM   2855  HA  ARG A 187     -23.140 -27.796   5.186  1.00  0.00           H  
ATOM   2856  HB2 ARG A 187     -20.181 -28.244   4.593  1.00  0.00           H  
ATOM   2857  HB3 ARG A 187     -21.439 -29.487   4.617  1.00  0.00           H  
ATOM   2858  HG2 ARG A 187     -21.830 -29.041   7.038  1.00  0.00           H  
ATOM   2859  HG3 ARG A 187     -20.561 -27.801   7.009  1.00  0.00           H  
ATOM   2860  HD2 ARG A 187     -20.183 -30.761   6.470  1.00  0.00           H  
ATOM   2861  HD3 ARG A 187     -18.925 -29.524   6.268  1.00  0.00           H  
ATOM   2862  HE  ARG A 187     -19.946 -29.193   8.860  1.00  0.00           H  
ATOM   2863 HH11 ARG A 187     -17.187 -32.081   8.554  1.00  0.00           H  
ATOM   2864 HH12 ARG A 187     -18.017 -31.530   7.115  1.00  0.00           H  
ATOM   2865 HH21 ARG A 187     -18.864 -29.923  10.663  1.00  0.00           H  
ATOM   2866 HH22 ARG A 187     -17.662 -31.181  10.519  1.00  0.00           H  
ATOM   2867  N   THR A 188     -20.849 -25.417   4.977  1.00  0.00           N  
ATOM   2868  CA  THR A 188     -20.412 -24.158   5.604  1.00  0.00           C  
ATOM   2869  C   THR A 188     -21.460 -23.062   5.444  1.00  0.00           C  
ATOM   2870  O   THR A 188     -21.709 -22.333   6.400  1.00  0.00           O  
ATOM   2871  CB  THR A 188     -19.044 -23.687   5.088  1.00  0.00           C  
ATOM   2872  CG2 THR A 188     -17.934 -24.633   5.545  1.00  0.00           C  
ATOM   2873  OG1 THR A 188     -18.991 -23.652   3.681  1.00  0.00           O  
ATOM   2874  H   THR A 188     -20.398 -25.697   4.118  1.00  0.00           H  
ATOM   2875  HA  THR A 188     -20.305 -24.322   6.676  1.00  0.00           H  
ATOM   2876  HB  THR A 188     -18.843 -22.689   5.478  1.00  0.00           H  
ATOM   2877  HG1 THR A 188     -18.322 -22.997   3.469  1.00  0.00           H  
ATOM   2878 HG21 THR A 188     -17.856 -24.600   6.631  1.00  0.00           H  
ATOM   2879 HG22 THR A 188     -16.981 -24.311   5.125  1.00  0.00           H  
ATOM   2880 HG23 THR A 188     -18.135 -25.656   5.226  1.00  0.00           H  
ATOM   2881  N   LEU A 189     -22.169 -23.028   4.312  1.00  0.00           N  
ATOM   2882  CA  LEU A 189     -23.305 -22.127   4.083  1.00  0.00           C  
ATOM   2883  C   LEU A 189     -24.440 -22.357   5.096  1.00  0.00           C  
ATOM   2884  O   LEU A 189     -24.918 -21.410   5.720  1.00  0.00           O  
ATOM   2885  CB  LEU A 189     -23.792 -22.315   2.634  1.00  0.00           C  
ATOM   2886  CG  LEU A 189     -22.775 -21.822   1.584  1.00  0.00           C  
ATOM   2887  CD1 LEU A 189     -23.137 -22.358   0.208  1.00  0.00           C  
ATOM   2888  CD2 LEU A 189     -22.747 -20.297   1.513  1.00  0.00           C  
ATOM   2889  H   LEU A 189     -21.866 -23.612   3.546  1.00  0.00           H  
ATOM   2890  HA  LEU A 189     -22.973 -21.098   4.217  1.00  0.00           H  
ATOM   2891  HB2 LEU A 189     -24.729 -21.775   2.494  1.00  0.00           H  
ATOM   2892  HB3 LEU A 189     -23.991 -23.374   2.468  1.00  0.00           H  
ATOM   2893  HG  LEU A 189     -21.775 -22.176   1.833  1.00  0.00           H  
ATOM   2894 HD11 LEU A 189     -23.160 -23.448   0.211  1.00  0.00           H  
ATOM   2895 HD12 LEU A 189     -22.396 -22.032  -0.523  1.00  0.00           H  
ATOM   2896 HD13 LEU A 189     -24.107 -21.960  -0.088  1.00  0.00           H  
ATOM   2897 HD21 LEU A 189     -22.410 -19.875   2.460  1.00  0.00           H  
ATOM   2898 HD22 LEU A 189     -22.056 -19.972   0.735  1.00  0.00           H  
ATOM   2899 HD23 LEU A 189     -23.736 -19.911   1.270  1.00  0.00           H  
ATOM   2900  N   ASN A 190     -24.829 -23.615   5.337  1.00  0.00           N  
ATOM   2901  CA  ASN A 190     -25.831 -23.949   6.358  1.00  0.00           C  
ATOM   2902  C   ASN A 190     -25.354 -23.634   7.783  1.00  0.00           C  
ATOM   2903  O   ASN A 190     -26.141 -23.167   8.606  1.00  0.00           O  
ATOM   2904  CB  ASN A 190     -26.179 -25.440   6.260  1.00  0.00           C  
ATOM   2905  CG  ASN A 190     -27.082 -25.787   5.099  1.00  0.00           C  
ATOM   2906  ND2 ASN A 190     -27.121 -27.043   4.748  1.00  0.00           N  
ATOM   2907  OD1 ASN A 190     -27.795 -24.982   4.530  1.00  0.00           O  
ATOM   2908  H   ASN A 190     -24.440 -24.353   4.768  1.00  0.00           H  
ATOM   2909  HA  ASN A 190     -26.730 -23.357   6.187  1.00  0.00           H  
ATOM   2910  HB2 ASN A 190     -26.707 -25.740   7.165  1.00  0.00           H  
ATOM   2911  HB3 ASN A 190     -25.260 -26.023   6.192  1.00  0.00           H  
ATOM   2912 HD21 ASN A 190     -27.722 -27.266   3.967  1.00  0.00           H  
ATOM   2913 HD22 ASN A 190     -26.483 -27.711   5.156  1.00  0.00           H  
ATOM   2914  N   MET A 191     -24.078 -23.890   8.091  1.00  0.00           N  
ATOM   2915  CA  MET A 191     -23.504 -23.562   9.399  1.00  0.00           C  
ATOM   2916  C   MET A 191     -23.514 -22.051   9.644  1.00  0.00           C  
ATOM   2917  O   MET A 191     -23.972 -21.620  10.701  1.00  0.00           O  
ATOM   2918  CB  MET A 191     -22.079 -24.122   9.525  1.00  0.00           C  
ATOM   2919  CG  MET A 191     -22.074 -25.644   9.718  1.00  0.00           C  
ATOM   2920  SD  MET A 191     -20.434 -26.433   9.755  1.00  0.00           S  
ATOM   2921  CE  MET A 191     -19.689 -25.592  11.183  1.00  0.00           C  
ATOM   2922  H   MET A 191     -23.480 -24.287   7.380  1.00  0.00           H  
ATOM   2923  HA  MET A 191     -24.121 -24.009  10.178  1.00  0.00           H  
ATOM   2924  HB2 MET A 191     -21.604 -23.665  10.393  1.00  0.00           H  
ATOM   2925  HB3 MET A 191     -21.498 -23.862   8.640  1.00  0.00           H  
ATOM   2926  HG2 MET A 191     -22.648 -26.102   8.913  1.00  0.00           H  
ATOM   2927  HG3 MET A 191     -22.584 -25.871  10.654  1.00  0.00           H  
ATOM   2928  HE1 MET A 191     -18.730 -26.052  11.422  1.00  0.00           H  
ATOM   2929  HE2 MET A 191     -19.514 -24.544  10.942  1.00  0.00           H  
ATOM   2930  HE3 MET A 191     -20.349 -25.661  12.048  1.00  0.00           H  
ATOM   2931  N   ALA A 192     -23.080 -21.250   8.666  1.00  0.00           N  
ATOM   2932  CA  ALA A 192     -23.110 -19.794   8.749  1.00  0.00           C  
ATOM   2933  C   ALA A 192     -24.543 -19.288   8.956  1.00  0.00           C  
ATOM   2934  O   ALA A 192     -24.801 -18.557   9.912  1.00  0.00           O  
ATOM   2935  CB  ALA A 192     -22.474 -19.208   7.483  1.00  0.00           C  
ATOM   2936  H   ALA A 192     -22.715 -21.660   7.818  1.00  0.00           H  
ATOM   2937  HA  ALA A 192     -22.520 -19.478   9.610  1.00  0.00           H  
ATOM   2938  HB1 ALA A 192     -22.511 -18.119   7.522  1.00  0.00           H  
ATOM   2939  HB2 ALA A 192     -21.431 -19.519   7.417  1.00  0.00           H  
ATOM   2940  HB3 ALA A 192     -23.005 -19.549   6.595  1.00  0.00           H  
ATOM   2941  N   ALA A 193     -25.495 -19.754   8.141  1.00  0.00           N  
ATOM   2942  CA  ALA A 193     -26.905 -19.397   8.273  1.00  0.00           C  
ATOM   2943  C   ALA A 193     -27.478 -19.736   9.661  1.00  0.00           C  
ATOM   2944  O   ALA A 193     -28.179 -18.918  10.259  1.00  0.00           O  
ATOM   2945  CB  ALA A 193     -27.682 -20.112   7.166  1.00  0.00           C  
ATOM   2946  H   ALA A 193     -25.224 -20.340   7.364  1.00  0.00           H  
ATOM   2947  HA  ALA A 193     -27.004 -18.321   8.131  1.00  0.00           H  
ATOM   2948  HB1 ALA A 193     -27.560 -21.192   7.251  1.00  0.00           H  
ATOM   2949  HB2 ALA A 193     -27.322 -19.785   6.191  1.00  0.00           H  
ATOM   2950  HB3 ALA A 193     -28.741 -19.868   7.255  1.00  0.00           H  
ATOM   2951  N   ALA A 194     -27.144 -20.907  10.214  1.00  0.00           N  
ATOM   2952  CA  ALA A 194     -27.597 -21.324  11.539  1.00  0.00           C  
ATOM   2953  C   ALA A 194     -27.008 -20.468  12.673  1.00  0.00           C  
ATOM   2954  O   ALA A 194     -27.708 -20.183  13.645  1.00  0.00           O  
ATOM   2955  CB  ALA A 194     -27.245 -22.804  11.729  1.00  0.00           C  
ATOM   2956  H   ALA A 194     -26.593 -21.554   9.669  1.00  0.00           H  
ATOM   2957  HA  ALA A 194     -28.681 -21.219  11.580  1.00  0.00           H  
ATOM   2958  HB1 ALA A 194     -26.165 -22.941  11.682  1.00  0.00           H  
ATOM   2959  HB2 ALA A 194     -27.714 -23.395  10.942  1.00  0.00           H  
ATOM   2960  HB3 ALA A 194     -27.612 -23.147  12.697  1.00  0.00           H  
ATOM   2961  N   VAL A 195     -25.738 -20.062  12.565  1.00  0.00           N  
ATOM   2962  CA  VAL A 195     -25.088 -19.171  13.540  1.00  0.00           C  
ATOM   2963  C   VAL A 195     -25.687 -17.762  13.456  1.00  0.00           C  
ATOM   2964  O   VAL A 195     -26.071 -17.210  14.484  1.00  0.00           O  
ATOM   2965  CB  VAL A 195     -23.556 -19.178  13.350  1.00  0.00           C  
ATOM   2966  CG1 VAL A 195     -22.849 -18.157  14.249  1.00  0.00           C  
ATOM   2967  CG2 VAL A 195     -22.959 -20.548  13.701  1.00  0.00           C  
ATOM   2968  H   VAL A 195     -25.211 -20.345  11.751  1.00  0.00           H  
ATOM   2969  HA  VAL A 195     -25.297 -19.534  14.546  1.00  0.00           H  
ATOM   2970  HB  VAL A 195     -23.326 -18.960  12.307  1.00  0.00           H  
ATOM   2971 HG11 VAL A 195     -23.148 -17.147  13.971  1.00  0.00           H  
ATOM   2972 HG12 VAL A 195     -21.769 -18.231  14.122  1.00  0.00           H  
ATOM   2973 HG13 VAL A 195     -23.103 -18.327  15.296  1.00  0.00           H  
ATOM   2974 HG21 VAL A 195     -23.098 -20.757  14.762  1.00  0.00           H  
ATOM   2975 HG22 VAL A 195     -21.893 -20.550  13.473  1.00  0.00           H  
ATOM   2976 HG23 VAL A 195     -23.435 -21.338  13.119  1.00  0.00           H  
ATOM   2977  N   ILE A 196     -25.877 -17.226  12.245  1.00  0.00           N  
ATOM   2978  CA  ILE A 196     -26.491 -15.905  12.010  1.00  0.00           C  
ATOM   2979  C   ILE A 196     -27.924 -15.847  12.547  1.00  0.00           C  
ATOM   2980  O   ILE A 196     -28.296 -14.883  13.209  1.00  0.00           O  
ATOM   2981  CB  ILE A 196     -26.450 -15.560  10.503  1.00  0.00           C  
ATOM   2982  CG1 ILE A 196     -24.993 -15.325  10.059  1.00  0.00           C  
ATOM   2983  CG2 ILE A 196     -27.286 -14.304  10.189  1.00  0.00           C  
ATOM   2984  CD1 ILE A 196     -24.778 -15.457   8.548  1.00  0.00           C  
ATOM   2985  H   ILE A 196     -25.537 -17.734  11.441  1.00  0.00           H  
ATOM   2986  HA  ILE A 196     -25.920 -15.150  12.551  1.00  0.00           H  
ATOM   2987  HB  ILE A 196     -26.863 -16.399   9.941  1.00  0.00           H  
ATOM   2988 HG12 ILE A 196     -24.670 -14.338  10.389  1.00  0.00           H  
ATOM   2989 HG13 ILE A 196     -24.346 -16.058  10.541  1.00  0.00           H  
ATOM   2990 HG21 ILE A 196     -26.975 -13.477  10.828  1.00  0.00           H  
ATOM   2991 HG22 ILE A 196     -28.348 -14.498  10.340  1.00  0.00           H  
ATOM   2992 HG23 ILE A 196     -27.153 -14.008   9.148  1.00  0.00           H  
ATOM   2993 HD11 ILE A 196     -25.537 -14.895   8.004  1.00  0.00           H  
ATOM   2994 HD12 ILE A 196     -24.856 -16.503   8.254  1.00  0.00           H  
ATOM   2995 HD13 ILE A 196     -23.786 -15.089   8.286  1.00  0.00           H  
ATOM   2996  N   SER A 197     -28.720 -16.893  12.312  1.00  0.00           N  
ATOM   2997  CA  SER A 197     -30.124 -16.959  12.751  1.00  0.00           C  
ATOM   2998  C   SER A 197     -30.279 -16.930  14.278  1.00  0.00           C  
ATOM   2999  O   SER A 197     -31.309 -16.497  14.789  1.00  0.00           O  
ATOM   3000  CB  SER A 197     -30.782 -18.233  12.216  1.00  0.00           C  
ATOM   3001  OG  SER A 197     -30.713 -18.280  10.805  1.00  0.00           O  
ATOM   3002  H   SER A 197     -28.362 -17.637  11.729  1.00  0.00           H  
ATOM   3003  HA  SER A 197     -30.668 -16.104  12.348  1.00  0.00           H  
ATOM   3004  HB2 SER A 197     -31.827 -18.257  12.525  1.00  0.00           H  
ATOM   3005  HB3 SER A 197     -30.279 -19.107  12.630  1.00  0.00           H  
ATOM   3006  HG  SER A 197     -29.809 -18.483  10.551  1.00  0.00           H  
ATOM   3007  N   LYS A 198     -29.261 -17.390  15.019  1.00  0.00           N  
ATOM   3008  CA  LYS A 198     -29.251 -17.419  16.492  1.00  0.00           C  
ATOM   3009  C   LYS A 198     -28.693 -16.144  17.128  1.00  0.00           C  
ATOM   3010  O   LYS A 198     -28.911 -15.941  18.322  1.00  0.00           O  
ATOM   3011  CB  LYS A 198     -28.446 -18.634  16.971  1.00  0.00           C  
ATOM   3012  CG  LYS A 198     -29.162 -19.959  16.686  1.00  0.00           C  
ATOM   3013  CD  LYS A 198     -28.255 -21.126  17.085  1.00  0.00           C  
ATOM   3014  CE  LYS A 198     -28.935 -22.451  16.743  1.00  0.00           C  
ATOM   3015  NZ  LYS A 198     -28.058 -23.597  17.081  1.00  0.00           N1+
ATOM   3016  H   LYS A 198     -28.427 -17.687  14.532  1.00  0.00           H  
ATOM   3017  HA  LYS A 198     -30.275 -17.501  16.858  1.00  0.00           H  
ATOM   3018  HB2 LYS A 198     -27.471 -18.626  16.484  1.00  0.00           H  
ATOM   3019  HB3 LYS A 198     -28.288 -18.555  18.047  1.00  0.00           H  
ATOM   3020  HG2 LYS A 198     -30.088 -20.001  17.261  1.00  0.00           H  
ATOM   3021  HG3 LYS A 198     -29.404 -20.034  15.626  1.00  0.00           H  
ATOM   3022  HD2 LYS A 198     -28.049 -21.073  18.154  1.00  0.00           H  
ATOM   3023  HD3 LYS A 198     -27.319 -21.044  16.532  1.00  0.00           H  
ATOM   3024  HE2 LYS A 198     -29.877 -22.511  17.287  1.00  0.00           H  
ATOM   3025  HE3 LYS A 198     -29.163 -22.449  15.677  1.00  0.00           H  
ATOM   3026  HZ1 LYS A 198     -27.193 -23.524  16.564  1.00  0.00           H  
ATOM   3027  HZ2 LYS A 198     -27.843 -23.593  18.068  1.00  0.00           H  
ATOM   3028  HZ3 LYS A 198     -28.509 -24.469  16.841  1.00  0.00           H  
ATOM   3029  N   ALA A 199     -27.967 -15.324  16.369  1.00  0.00           N  
ATOM   3030  CA  ALA A 199     -27.329 -14.116  16.877  1.00  0.00           C  
ATOM   3031  C   ALA A 199     -28.363 -13.032  17.203  1.00  0.00           C  
ATOM   3032  O   ALA A 199     -29.220 -12.678  16.381  1.00  0.00           O  
ATOM   3033  CB  ALA A 199     -26.291 -13.635  15.862  1.00  0.00           C  
ATOM   3034  H   ALA A 199     -27.860 -15.533  15.387  1.00  0.00           H  
ATOM   3035  HA  ALA A 199     -26.797 -14.362  17.796  1.00  0.00           H  
ATOM   3036  HB1 ALA A 199     -26.774 -13.377  14.920  1.00  0.00           H  
ATOM   3037  HB2 ALA A 199     -25.560 -14.427  15.698  1.00  0.00           H  
ATOM   3038  HB3 ALA A 199     -25.777 -12.758  16.256  1.00  0.00           H  
ATOM   3039  N   LYS A 200     -28.264 -12.475  18.410  1.00  0.00           N  
ATOM   3040  CA  LYS A 200     -29.125 -11.390  18.883  1.00  0.00           C  
ATOM   3041  C   LYS A 200     -28.637 -10.047  18.350  1.00  0.00           C  
ATOM   3042  O   LYS A 200     -29.450  -9.293  17.823  1.00  0.00           O  
ATOM   3043  CB  LYS A 200     -29.187 -11.395  20.417  1.00  0.00           C  
ATOM   3044  CG  LYS A 200     -29.794 -12.694  20.971  1.00  0.00           C  
ATOM   3045  CD  LYS A 200     -29.872 -12.623  22.498  1.00  0.00           C  
ATOM   3046  CE  LYS A 200     -30.498 -13.903  23.051  1.00  0.00           C  
ATOM   3047  NZ  LYS A 200     -30.588 -13.846  24.530  1.00  0.00           N1+
ATOM   3048  H   LYS A 200     -27.471 -12.727  18.982  1.00  0.00           H  
ATOM   3049  HA  LYS A 200     -30.133 -11.531  18.492  1.00  0.00           H  
ATOM   3050  HB2 LYS A 200     -28.185 -11.257  20.823  1.00  0.00           H  
ATOM   3051  HB3 LYS A 200     -29.800 -10.552  20.737  1.00  0.00           H  
ATOM   3052  HG2 LYS A 200     -29.175 -13.544  20.687  1.00  0.00           H  
ATOM   3053  HG3 LYS A 200     -30.794 -12.828  20.561  1.00  0.00           H  
ATOM   3054  HD2 LYS A 200     -30.476 -11.761  22.783  1.00  0.00           H  
ATOM   3055  HD3 LYS A 200     -28.864 -12.500  22.895  1.00  0.00           H  
ATOM   3056  HE2 LYS A 200     -31.488 -14.023  22.611  1.00  0.00           H  
ATOM   3057  HE3 LYS A 200     -29.885 -14.747  22.735  1.00  0.00           H  
ATOM   3058  HZ1 LYS A 200     -31.000 -14.693  24.896  1.00  0.00           H  
ATOM   3059  HZ2 LYS A 200     -31.149 -13.055  24.810  1.00  0.00           H  
ATOM   3060  HZ3 LYS A 200     -29.664 -13.732  24.922  1.00  0.00           H  
ATOM   3061  N   ASN A 201     -27.326  -9.804  18.396  1.00  0.00           N  
ATOM   3062  CA  ASN A 201     -26.662  -8.561  18.001  1.00  0.00           C  
ATOM   3063  C   ASN A 201     -25.495  -8.837  17.026  1.00  0.00           C  
ATOM   3064  O   ASN A 201     -24.339  -8.571  17.365  1.00  0.00           O  
ATOM   3065  CB  ASN A 201     -26.180  -7.833  19.270  1.00  0.00           C  
ATOM   3066  CG  ASN A 201     -27.290  -7.472  20.232  1.00  0.00           C  
ATOM   3067  ND2 ASN A 201     -27.055  -7.635  21.511  1.00  0.00           N  
ATOM   3068  OD1 ASN A 201     -28.364  -7.029  19.866  1.00  0.00           O  
ATOM   3069  H   ASN A 201     -26.718 -10.552  18.698  1.00  0.00           H  
ATOM   3070  HA  ASN A 201     -27.370  -7.911  17.486  1.00  0.00           H  
ATOM   3071  HB2 ASN A 201     -25.673  -6.910  18.990  1.00  0.00           H  
ATOM   3072  HB3 ASN A 201     -25.455  -8.465  19.782  1.00  0.00           H  
ATOM   3073 HD21 ASN A 201     -27.764  -7.279  22.136  1.00  0.00           H  
ATOM   3074 HD22 ASN A 201     -26.110  -7.845  21.797  1.00  0.00           H  
ATOM   3075  N   PRO A 202     -25.754  -9.387  15.826  1.00  0.00           N  
ATOM   3076  CA  PRO A 202     -24.711  -9.550  14.825  1.00  0.00           C  
ATOM   3077  C   PRO A 202     -24.255  -8.192  14.275  1.00  0.00           C  
ATOM   3078  O   PRO A 202     -25.053  -7.260  14.160  1.00  0.00           O  
ATOM   3079  CB  PRO A 202     -25.327 -10.432  13.739  1.00  0.00           C  
ATOM   3080  CG  PRO A 202     -26.805 -10.053  13.800  1.00  0.00           C  
ATOM   3081  CD  PRO A 202     -27.041  -9.784  15.285  1.00  0.00           C  
ATOM   3082  HA  PRO A 202     -23.858 -10.063  15.271  1.00  0.00           H  
ATOM   3083  HB2 PRO A 202     -24.894 -10.242  12.757  1.00  0.00           H  
ATOM   3084  HB3 PRO A 202     -25.211 -11.480  14.013  1.00  0.00           H  
ATOM   3085  HG2 PRO A 202     -26.970  -9.130  13.245  1.00  0.00           H  
ATOM   3086  HG3 PRO A 202     -27.440 -10.856  13.423  1.00  0.00           H  
ATOM   3087  HD2 PRO A 202     -27.768  -8.982  15.412  1.00  0.00           H  
ATOM   3088  HD3 PRO A 202     -27.377 -10.698  15.776  1.00  0.00           H  
ATOM   3089  N   LEU A 203     -22.993  -8.117  13.860  1.00  0.00           N  
ATOM   3090  CA  LEU A 203     -22.400  -6.980  13.156  1.00  0.00           C  
ATOM   3091  C   LEU A 203     -21.618  -7.485  11.943  1.00  0.00           C  
ATOM   3092  O   LEU A 203     -20.839  -8.432  12.049  1.00  0.00           O  
ATOM   3093  CB  LEU A 203     -21.507  -6.212  14.146  1.00  0.00           C  
ATOM   3094  CG  LEU A 203     -20.675  -5.055  13.563  1.00  0.00           C  
ATOM   3095  CD1 LEU A 203     -21.555  -3.888  13.119  1.00  0.00           C  
ATOM   3096  CD2 LEU A 203     -19.702  -4.526  14.615  1.00  0.00           C  
ATOM   3097  H   LEU A 203     -22.381  -8.890  14.078  1.00  0.00           H  
ATOM   3098  HA  LEU A 203     -23.188  -6.315  12.803  1.00  0.00           H  
ATOM   3099  HB2 LEU A 203     -20.818  -6.926  14.597  1.00  0.00           H  
ATOM   3100  HB3 LEU A 203     -22.144  -5.817  14.937  1.00  0.00           H  
ATOM   3101  HG  LEU A 203     -20.092  -5.408  12.713  1.00  0.00           H  
ATOM   3102 HD11 LEU A 203     -20.924  -3.102  12.704  1.00  0.00           H  
ATOM   3103 HD12 LEU A 203     -22.237  -4.224  12.339  1.00  0.00           H  
ATOM   3104 HD13 LEU A 203     -22.125  -3.502  13.964  1.00  0.00           H  
ATOM   3105 HD21 LEU A 203     -19.013  -5.318  14.907  1.00  0.00           H  
ATOM   3106 HD22 LEU A 203     -19.124  -3.695  14.209  1.00  0.00           H  
ATOM   3107 HD23 LEU A 203     -20.251  -4.198  15.498  1.00  0.00           H  
ATOM   3108  N   ILE A 204     -21.803  -6.845  10.789  1.00  0.00           N  
ATOM   3109  CA  ILE A 204     -20.982  -7.104   9.604  1.00  0.00           C  
ATOM   3110  C   ILE A 204     -19.734  -6.219   9.664  1.00  0.00           C  
ATOM   3111  O   ILE A 204     -19.845  -5.002   9.811  1.00  0.00           O  
ATOM   3112  CB  ILE A 204     -21.801  -6.912   8.310  1.00  0.00           C  
ATOM   3113  CG1 ILE A 204     -22.892  -8.001   8.191  1.00  0.00           C  
ATOM   3114  CG2 ILE A 204     -20.905  -6.957   7.058  1.00  0.00           C  
ATOM   3115  CD1 ILE A 204     -24.050  -7.622   7.261  1.00  0.00           C  
ATOM   3116  H   ILE A 204     -22.445  -6.066  10.756  1.00  0.00           H  
ATOM   3117  HA  ILE A 204     -20.656  -8.144   9.624  1.00  0.00           H  
ATOM   3118  HB  ILE A 204     -22.279  -5.934   8.365  1.00  0.00           H  
ATOM   3119 HG12 ILE A 204     -23.316  -8.202   9.175  1.00  0.00           H  
ATOM   3120 HG13 ILE A 204     -22.445  -8.928   7.834  1.00  0.00           H  
ATOM   3121 HG21 ILE A 204     -21.506  -6.849   6.155  1.00  0.00           H  
ATOM   3122 HG22 ILE A 204     -20.367  -7.904   7.017  1.00  0.00           H  
ATOM   3123 HG23 ILE A 204     -20.182  -6.142   7.073  1.00  0.00           H  
ATOM   3124 HD11 ILE A 204     -24.524  -6.707   7.616  1.00  0.00           H  
ATOM   3125 HD12 ILE A 204     -24.794  -8.418   7.273  1.00  0.00           H  
ATOM   3126 HD13 ILE A 204     -23.697  -7.481   6.239  1.00  0.00           H  
ATOM   3127  N   LEU A 205     -18.560  -6.836   9.511  1.00  0.00           N  
ATOM   3128  CA  LEU A 205     -17.284  -6.163   9.266  1.00  0.00           C  
ATOM   3129  C   LEU A 205     -16.883  -6.406   7.808  1.00  0.00           C  
ATOM   3130  O   LEU A 205     -16.476  -7.510   7.452  1.00  0.00           O  
ATOM   3131  CB  LEU A 205     -16.227  -6.659  10.272  1.00  0.00           C  
ATOM   3132  CG  LEU A 205     -14.791  -6.171   9.981  1.00  0.00           C  
ATOM   3133  CD1 LEU A 205     -14.673  -4.645   9.936  1.00  0.00           C  
ATOM   3134  CD2 LEU A 205     -13.846  -6.699  11.060  1.00  0.00           C  
ATOM   3135  H   LEU A 205     -18.585  -7.835   9.363  1.00  0.00           H  
ATOM   3136  HA  LEU A 205     -17.407  -5.091   9.418  1.00  0.00           H  
ATOM   3137  HB2 LEU A 205     -16.522  -6.332  11.269  1.00  0.00           H  
ATOM   3138  HB3 LEU A 205     -16.222  -7.749  10.264  1.00  0.00           H  
ATOM   3139  HG  LEU A 205     -14.457  -6.568   9.022  1.00  0.00           H  
ATOM   3140 HD11 LEU A 205     -13.631  -4.364   9.783  1.00  0.00           H  
ATOM   3141 HD12 LEU A 205     -15.030  -4.216  10.872  1.00  0.00           H  
ATOM   3142 HD13 LEU A 205     -15.256  -4.243   9.108  1.00  0.00           H  
ATOM   3143 HD21 LEU A 205     -13.855  -7.789  11.054  1.00  0.00           H  
ATOM   3144 HD22 LEU A 205     -12.829  -6.363  10.860  1.00  0.00           H  
ATOM   3145 HD23 LEU A 205     -14.150  -6.342  12.044  1.00  0.00           H  
ATOM   3146  N   ALA A 206     -17.013  -5.388   6.964  1.00  0.00           N  
ATOM   3147  CA  ALA A 206     -16.743  -5.487   5.533  1.00  0.00           C  
ATOM   3148  C   ALA A 206     -15.355  -4.928   5.175  1.00  0.00           C  
ATOM   3149  O   ALA A 206     -15.040  -3.786   5.515  1.00  0.00           O  
ATOM   3150  CB  ALA A 206     -17.880  -4.785   4.792  1.00  0.00           C  
ATOM   3151  H   ALA A 206     -17.351  -4.508   7.326  1.00  0.00           H  
ATOM   3152  HA  ALA A 206     -16.770  -6.535   5.235  1.00  0.00           H  
ATOM   3153  HB1 ALA A 206     -17.916  -3.736   5.087  1.00  0.00           H  
ATOM   3154  HB2 ALA A 206     -18.830  -5.255   5.044  1.00  0.00           H  
ATOM   3155  HB3 ALA A 206     -17.715  -4.865   3.717  1.00  0.00           H  
ATOM   3156  N   GLY A 207     -14.531  -5.720   4.487  1.00  0.00           N  
ATOM   3157  CA  GLY A 207     -13.207  -5.305   4.004  1.00  0.00           C  
ATOM   3158  C   GLY A 207     -13.142  -5.074   2.496  1.00  0.00           C  
ATOM   3159  O   GLY A 207     -14.144  -5.179   1.782  1.00  0.00           O  
ATOM   3160  H   GLY A 207     -14.868  -6.631   4.209  1.00  0.00           H  
ATOM   3161  HA2 GLY A 207     -12.466  -6.065   4.250  1.00  0.00           H  
ATOM   3162  HA3 GLY A 207     -12.892  -4.385   4.495  1.00  0.00           H  
ATOM   3163  N   ASN A 208     -11.939  -4.790   1.997  1.00  0.00           N  
ATOM   3164  CA  ASN A 208     -11.688  -4.529   0.578  1.00  0.00           C  
ATOM   3165  C   ASN A 208     -12.014  -5.736  -0.318  1.00  0.00           C  
ATOM   3166  O   ASN A 208     -12.394  -5.573  -1.474  1.00  0.00           O  
ATOM   3167  CB  ASN A 208     -10.213  -4.125   0.417  1.00  0.00           C  
ATOM   3168  CG  ASN A 208      -9.908  -3.613  -0.983  1.00  0.00           C  
ATOM   3169  ND2 ASN A 208      -8.725  -3.855  -1.509  1.00  0.00           N  
ATOM   3170  OD1 ASN A 208     -10.726  -2.996  -1.635  1.00  0.00           O  
ATOM   3171  H   ASN A 208     -11.153  -4.770   2.632  1.00  0.00           H  
ATOM   3172  HA  ASN A 208     -12.318  -3.699   0.257  1.00  0.00           H  
ATOM   3173  HB2 ASN A 208      -9.981  -3.332   1.127  1.00  0.00           H  
ATOM   3174  HB3 ASN A 208      -9.573  -4.975   0.650  1.00  0.00           H  
ATOM   3175 HD21 ASN A 208      -7.947  -4.170  -0.947  1.00  0.00           H  
ATOM   3176 HD22 ASN A 208      -8.560  -3.410  -2.400  1.00  0.00           H  
ATOM   3177  N   GLY A 209     -11.916  -6.962   0.204  1.00  0.00           N  
ATOM   3178  CA  GLY A 209     -12.267  -8.170  -0.546  1.00  0.00           C  
ATOM   3179  C   GLY A 209     -13.719  -8.182  -1.029  1.00  0.00           C  
ATOM   3180  O   GLY A 209     -13.989  -8.688  -2.113  1.00  0.00           O  
ATOM   3181  H   GLY A 209     -11.673  -7.058   1.180  1.00  0.00           H  
ATOM   3182  HA2 GLY A 209     -12.108  -9.043   0.086  1.00  0.00           H  
ATOM   3183  HA3 GLY A 209     -11.629  -8.252  -1.426  1.00  0.00           H  
ATOM   3184  N   ALA A 210     -14.647  -7.564  -0.289  1.00  0.00           N  
ATOM   3185  CA  ALA A 210     -16.041  -7.448  -0.717  1.00  0.00           C  
ATOM   3186  C   ALA A 210     -16.198  -6.490  -1.912  1.00  0.00           C  
ATOM   3187  O   ALA A 210     -17.020  -6.737  -2.792  1.00  0.00           O  
ATOM   3188  CB  ALA A 210     -16.880  -6.999   0.484  1.00  0.00           C  
ATOM   3189  H   ALA A 210     -14.364  -7.089   0.556  1.00  0.00           H  
ATOM   3190  HA  ALA A 210     -16.395  -8.427  -1.038  1.00  0.00           H  
ATOM   3191  HB1 ALA A 210     -17.929  -6.938   0.196  1.00  0.00           H  
ATOM   3192  HB2 ALA A 210     -16.542  -6.020   0.825  1.00  0.00           H  
ATOM   3193  HB3 ALA A 210     -16.773  -7.714   1.299  1.00  0.00           H  
ATOM   3194  N   ILE A 211     -15.387  -5.427  -1.966  1.00  0.00           N  
ATOM   3195  CA  ILE A 211     -15.345  -4.492  -3.098  1.00  0.00           C  
ATOM   3196  C   ILE A 211     -14.745  -5.176  -4.327  1.00  0.00           C  
ATOM   3197  O   ILE A 211     -15.364  -5.161  -5.388  1.00  0.00           O  
ATOM   3198  CB  ILE A 211     -14.587  -3.197  -2.716  1.00  0.00           C  
ATOM   3199  CG1 ILE A 211     -15.423  -2.423  -1.671  1.00  0.00           C  
ATOM   3200  CG2 ILE A 211     -14.267  -2.362  -3.969  1.00  0.00           C  
ATOM   3201  CD1 ILE A 211     -14.807  -1.096  -1.217  1.00  0.00           C  
ATOM   3202  H   ILE A 211     -14.692  -5.319  -1.241  1.00  0.00           H  
ATOM   3203  HA  ILE A 211     -16.365  -4.219  -3.367  1.00  0.00           H  
ATOM   3204  HB  ILE A 211     -13.635  -3.460  -2.255  1.00  0.00           H  
ATOM   3205 HG12 ILE A 211     -15.536  -3.046  -0.783  1.00  0.00           H  
ATOM   3206 HG13 ILE A 211     -16.420  -2.228  -2.066  1.00  0.00           H  
ATOM   3207 HG21 ILE A 211     -15.158  -2.217  -4.580  1.00  0.00           H  
ATOM   3208 HG22 ILE A 211     -13.512  -2.866  -4.573  1.00  0.00           H  
ATOM   3209 HG23 ILE A 211     -13.838  -1.398  -3.695  1.00  0.00           H  
ATOM   3210 HD11 ILE A 211     -13.772  -1.255  -0.912  1.00  0.00           H  
ATOM   3211 HD12 ILE A 211     -15.381  -0.711  -0.374  1.00  0.00           H  
ATOM   3212 HD13 ILE A 211     -14.846  -0.358  -2.017  1.00  0.00           H  
ATOM   3213  N   ARG A 212     -13.586  -5.834  -4.185  1.00  0.00           N  
ATOM   3214  CA  ARG A 212     -12.929  -6.537  -5.302  1.00  0.00           C  
ATOM   3215  C   ARG A 212     -13.785  -7.662  -5.887  1.00  0.00           C  
ATOM   3216  O   ARG A 212     -13.792  -7.855  -7.098  1.00  0.00           O  
ATOM   3217  CB  ARG A 212     -11.579  -7.106  -4.864  1.00  0.00           C  
ATOM   3218  CG  ARG A 212     -10.550  -6.034  -4.464  1.00  0.00           C  
ATOM   3219  CD  ARG A 212      -9.147  -6.648  -4.363  1.00  0.00           C  
ATOM   3220  NE  ARG A 212      -9.148  -7.886  -3.562  1.00  0.00           N  
ATOM   3221  CZ  ARG A 212      -9.023  -7.988  -2.257  1.00  0.00           C  
ATOM   3222  NH1 ARG A 212      -8.858  -6.947  -1.482  1.00  0.00           N1+
ATOM   3223  NH2 ARG A 212      -9.084  -9.171  -1.714  1.00  0.00           N  
ATOM   3224  H   ARG A 212     -13.128  -5.800  -3.286  1.00  0.00           H  
ATOM   3225  HA  ARG A 212     -12.768  -5.837  -6.122  1.00  0.00           H  
ATOM   3226  HB2 ARG A 212     -11.171  -7.678  -5.698  1.00  0.00           H  
ATOM   3227  HB3 ARG A 212     -11.741  -7.792  -4.032  1.00  0.00           H  
ATOM   3228  HG2 ARG A 212     -10.826  -5.593  -3.507  1.00  0.00           H  
ATOM   3229  HG3 ARG A 212     -10.530  -5.247  -5.218  1.00  0.00           H  
ATOM   3230  HD2 ARG A 212      -8.808  -6.890  -5.370  1.00  0.00           H  
ATOM   3231  HD3 ARG A 212      -8.450  -5.917  -3.953  1.00  0.00           H  
ATOM   3232  HE  ARG A 212      -9.373  -8.736  -4.060  1.00  0.00           H  
ATOM   3233 HH11 ARG A 212      -8.827  -6.035  -1.916  1.00  0.00           H  
ATOM   3234 HH12 ARG A 212      -8.773  -7.059  -0.482  1.00  0.00           H  
ATOM   3235 HH21 ARG A 212      -8.997  -9.309  -0.717  1.00  0.00           H  
ATOM   3236 HH22 ARG A 212      -9.250  -9.963  -2.318  1.00  0.00           H  
ATOM   3237  N   ALA A 213     -14.556  -8.357  -5.048  1.00  0.00           N  
ATOM   3238  CA  ALA A 213     -15.501  -9.388  -5.476  1.00  0.00           C  
ATOM   3239  C   ALA A 213     -16.813  -8.833  -6.075  1.00  0.00           C  
ATOM   3240  O   ALA A 213     -17.709  -9.614  -6.391  1.00  0.00           O  
ATOM   3241  CB  ALA A 213     -15.766 -10.322  -4.289  1.00  0.00           C  
ATOM   3242  H   ALA A 213     -14.443  -8.199  -4.056  1.00  0.00           H  
ATOM   3243  HA  ALA A 213     -15.027  -9.977  -6.262  1.00  0.00           H  
ATOM   3244  HB1 ALA A 213     -16.268  -9.770  -3.494  1.00  0.00           H  
ATOM   3245  HB2 ALA A 213     -14.824 -10.725  -3.919  1.00  0.00           H  
ATOM   3246  HB3 ALA A 213     -16.401 -11.149  -4.607  1.00  0.00           H  
ATOM   3247  N   ASN A 214     -16.956  -7.507  -6.220  1.00  0.00           N  
ATOM   3248  CA  ASN A 214     -18.183  -6.838  -6.668  1.00  0.00           C  
ATOM   3249  C   ASN A 214     -19.426  -7.225  -5.836  1.00  0.00           C  
ATOM   3250  O   ASN A 214     -20.531  -7.341  -6.363  1.00  0.00           O  
ATOM   3251  CB  ASN A 214     -18.368  -7.017  -8.187  1.00  0.00           C  
ATOM   3252  CG  ASN A 214     -17.207  -6.451  -8.977  1.00  0.00           C  
ATOM   3253  ND2 ASN A 214     -16.447  -7.281  -9.652  1.00  0.00           N  
ATOM   3254  OD1 ASN A 214     -16.962  -5.258  -8.988  1.00  0.00           O  
ATOM   3255  H   ASN A 214     -16.177  -6.910  -5.982  1.00  0.00           H  
ATOM   3256  HA  ASN A 214     -18.036  -5.772  -6.493  1.00  0.00           H  
ATOM   3257  HB2 ASN A 214     -19.265  -6.487  -8.505  1.00  0.00           H  
ATOM   3258  HB3 ASN A 214     -18.502  -8.073  -8.421  1.00  0.00           H  
ATOM   3259 HD21 ASN A 214     -15.616  -6.877 -10.058  1.00  0.00           H  
ATOM   3260 HD22 ASN A 214     -16.574  -8.278  -9.547  1.00  0.00           H  
ATOM   3261  N   ALA A 215     -19.254  -7.425  -4.525  1.00  0.00           N  
ATOM   3262  CA  ALA A 215     -20.291  -7.950  -3.635  1.00  0.00           C  
ATOM   3263  C   ALA A 215     -21.115  -6.867  -2.917  1.00  0.00           C  
ATOM   3264  O   ALA A 215     -21.929  -7.190  -2.055  1.00  0.00           O  
ATOM   3265  CB  ALA A 215     -19.641  -8.940  -2.659  1.00  0.00           C  
ATOM   3266  H   ALA A 215     -18.328  -7.300  -4.141  1.00  0.00           H  
ATOM   3267  HA  ALA A 215     -21.003  -8.514  -4.237  1.00  0.00           H  
ATOM   3268  HB1 ALA A 215     -19.088  -9.694  -3.219  1.00  0.00           H  
ATOM   3269  HB2 ALA A 215     -20.418  -9.438  -2.079  1.00  0.00           H  
ATOM   3270  HB3 ALA A 215     -18.965  -8.416  -1.984  1.00  0.00           H  
ATOM   3271  N   SER A 216     -20.920  -5.583  -3.232  1.00  0.00           N  
ATOM   3272  CA  SER A 216     -21.548  -4.457  -2.521  1.00  0.00           C  
ATOM   3273  C   SER A 216     -23.079  -4.475  -2.549  1.00  0.00           C  
ATOM   3274  O   SER A 216     -23.716  -4.240  -1.520  1.00  0.00           O  
ATOM   3275  CB  SER A 216     -21.037  -3.145  -3.113  1.00  0.00           C  
ATOM   3276  OG  SER A 216     -19.647  -3.083  -2.877  1.00  0.00           O  
ATOM   3277  H   SER A 216     -20.212  -5.369  -3.920  1.00  0.00           H  
ATOM   3278  HA  SER A 216     -21.253  -4.498  -1.472  1.00  0.00           H  
ATOM   3279  HB2 SER A 216     -21.531  -2.298  -2.638  1.00  0.00           H  
ATOM   3280  HB3 SER A 216     -21.233  -3.116  -4.185  1.00  0.00           H  
ATOM   3281  HG  SER A 216     -19.541  -3.031  -1.924  1.00  0.00           H  
ATOM   3282  N   GLU A 217     -23.686  -4.802  -3.694  1.00  0.00           N  
ATOM   3283  CA  GLU A 217     -25.147  -4.912  -3.815  1.00  0.00           C  
ATOM   3284  C   GLU A 217     -25.681  -6.091  -2.988  1.00  0.00           C  
ATOM   3285  O   GLU A 217     -26.546  -5.900  -2.133  1.00  0.00           O  
ATOM   3286  CB  GLU A 217     -25.531  -5.020  -5.297  1.00  0.00           C  
ATOM   3287  CG  GLU A 217     -27.055  -4.994  -5.506  1.00  0.00           C  
ATOM   3288  CD  GLU A 217     -27.467  -4.998  -6.988  1.00  0.00           C  
ATOM   3289  OE1 GLU A 217     -28.681  -4.826  -7.244  1.00  0.00           O  
ATOM   3290  OE2 GLU A 217     -26.577  -5.154  -7.855  1.00  0.00           O1-
ATOM   3291  H   GLU A 217     -23.125  -5.001  -4.510  1.00  0.00           H  
ATOM   3292  HA  GLU A 217     -25.605  -4.007  -3.417  1.00  0.00           H  
ATOM   3293  HB2 GLU A 217     -25.090  -4.175  -5.826  1.00  0.00           H  
ATOM   3294  HB3 GLU A 217     -25.120  -5.943  -5.708  1.00  0.00           H  
ATOM   3295  HG2 GLU A 217     -27.453  -4.100  -5.026  1.00  0.00           H  
ATOM   3296  HG3 GLU A 217     -27.494  -5.864  -5.016  1.00  0.00           H  
ATOM   3297  N   ALA A 218     -25.087  -7.279  -3.147  1.00  0.00           N  
ATOM   3298  CA  ALA A 218     -25.462  -8.469  -2.383  1.00  0.00           C  
ATOM   3299  C   ALA A 218     -25.254  -8.290  -0.871  1.00  0.00           C  
ATOM   3300  O   ALA A 218     -26.079  -8.740  -0.080  1.00  0.00           O  
ATOM   3301  CB  ALA A 218     -24.665  -9.664  -2.913  1.00  0.00           C  
ATOM   3302  H   ALA A 218     -24.373  -7.370  -3.855  1.00  0.00           H  
ATOM   3303  HA  ALA A 218     -26.523  -8.664  -2.544  1.00  0.00           H  
ATOM   3304  HB1 ALA A 218     -24.898 -10.552  -2.325  1.00  0.00           H  
ATOM   3305  HB2 ALA A 218     -23.595  -9.465  -2.857  1.00  0.00           H  
ATOM   3306  HB3 ALA A 218     -24.959  -9.849  -3.946  1.00  0.00           H  
ATOM   3307  N   LEU A 219     -24.189  -7.601  -0.447  1.00  0.00           N  
ATOM   3308  CA  LEU A 219     -23.948  -7.267   0.958  1.00  0.00           C  
ATOM   3309  C   LEU A 219     -25.009  -6.304   1.488  1.00  0.00           C  
ATOM   3310  O   LEU A 219     -25.498  -6.491   2.602  1.00  0.00           O  
ATOM   3311  CB  LEU A 219     -22.516  -6.719   1.110  1.00  0.00           C  
ATOM   3312  CG  LEU A 219     -22.101  -6.464   2.575  1.00  0.00           C  
ATOM   3313  CD1 LEU A 219     -20.588  -6.618   2.727  1.00  0.00           C  
ATOM   3314  CD2 LEU A 219     -22.446  -5.056   3.075  1.00  0.00           C  
ATOM   3315  H   LEU A 219     -23.518  -7.294  -1.136  1.00  0.00           H  
ATOM   3316  HA  LEU A 219     -24.030  -8.180   1.548  1.00  0.00           H  
ATOM   3317  HB2 LEU A 219     -21.845  -7.463   0.682  1.00  0.00           H  
ATOM   3318  HB3 LEU A 219     -22.403  -5.803   0.531  1.00  0.00           H  
ATOM   3319  HG  LEU A 219     -22.576  -7.202   3.221  1.00  0.00           H  
ATOM   3320 HD11 LEU A 219     -20.314  -6.547   3.780  1.00  0.00           H  
ATOM   3321 HD12 LEU A 219     -20.277  -7.593   2.351  1.00  0.00           H  
ATOM   3322 HD13 LEU A 219     -20.072  -5.845   2.158  1.00  0.00           H  
ATOM   3323 HD21 LEU A 219     -23.525  -4.903   3.103  1.00  0.00           H  
ATOM   3324 HD22 LEU A 219     -22.002  -4.308   2.419  1.00  0.00           H  
ATOM   3325 HD23 LEU A 219     -22.062  -4.927   4.087  1.00  0.00           H  
ATOM   3326  N   THR A 220     -25.391  -5.300   0.697  1.00  0.00           N  
ATOM   3327  CA  THR A 220     -26.440  -4.341   1.067  1.00  0.00           C  
ATOM   3328  C   THR A 220     -27.797  -5.035   1.201  1.00  0.00           C  
ATOM   3329  O   THR A 220     -28.494  -4.820   2.197  1.00  0.00           O  
ATOM   3330  CB  THR A 220     -26.508  -3.183   0.059  1.00  0.00           C  
ATOM   3331  CG2 THR A 220     -27.546  -2.131   0.457  1.00  0.00           C  
ATOM   3332  OG1 THR A 220     -25.264  -2.520   0.015  1.00  0.00           O  
ATOM   3333  H   THR A 220     -24.962  -5.217  -0.213  1.00  0.00           H  
ATOM   3334  HA  THR A 220     -26.194  -3.916   2.041  1.00  0.00           H  
ATOM   3335  HB  THR A 220     -26.747  -3.563  -0.935  1.00  0.00           H  
ATOM   3336  HG1 THR A 220     -24.664  -3.066  -0.499  1.00  0.00           H  
ATOM   3337 HG21 THR A 220     -28.551  -2.547   0.381  1.00  0.00           H  
ATOM   3338 HG22 THR A 220     -27.367  -1.793   1.478  1.00  0.00           H  
ATOM   3339 HG23 THR A 220     -27.473  -1.280  -0.221  1.00  0.00           H  
ATOM   3340  N   GLU A 221     -28.156  -5.916   0.263  1.00  0.00           N  
ATOM   3341  CA  GLU A 221     -29.375  -6.731   0.337  1.00  0.00           C  
ATOM   3342  C   GLU A 221     -29.343  -7.662   1.554  1.00  0.00           C  
ATOM   3343  O   GLU A 221     -30.287  -7.676   2.344  1.00  0.00           O  
ATOM   3344  CB  GLU A 221     -29.557  -7.537  -0.960  1.00  0.00           C  
ATOM   3345  CG  GLU A 221     -30.903  -8.288  -0.961  1.00  0.00           C  
ATOM   3346  CD  GLU A 221     -31.129  -9.186  -2.187  1.00  0.00           C  
ATOM   3347  OE1 GLU A 221     -32.158  -9.903  -2.171  1.00  0.00           O  
ATOM   3348  OE2 GLU A 221     -30.279  -9.189  -3.102  1.00  0.00           O1-
ATOM   3349  H   GLU A 221     -27.563  -6.035  -0.546  1.00  0.00           H  
ATOM   3350  HA  GLU A 221     -30.234  -6.069   0.448  1.00  0.00           H  
ATOM   3351  HB2 GLU A 221     -29.531  -6.852  -1.808  1.00  0.00           H  
ATOM   3352  HB3 GLU A 221     -28.739  -8.250  -1.058  1.00  0.00           H  
ATOM   3353  HG2 GLU A 221     -31.707  -7.555  -0.899  1.00  0.00           H  
ATOM   3354  HG3 GLU A 221     -30.961  -8.917  -0.073  1.00  0.00           H  
ATOM   3355  N   PHE A 222     -28.235  -8.376   1.761  1.00  0.00           N  
ATOM   3356  CA  PHE A 222     -28.032  -9.274   2.894  1.00  0.00           C  
ATOM   3357  C   PHE A 222     -28.197  -8.553   4.240  1.00  0.00           C  
ATOM   3358  O   PHE A 222     -28.963  -8.997   5.101  1.00  0.00           O  
ATOM   3359  CB  PHE A 222     -26.636  -9.895   2.758  1.00  0.00           C  
ATOM   3360  CG  PHE A 222     -26.266 -10.836   3.876  1.00  0.00           C  
ATOM   3361  CD1 PHE A 222     -25.608 -10.358   5.024  1.00  0.00           C  
ATOM   3362  CD2 PHE A 222     -26.570 -12.200   3.756  1.00  0.00           C  
ATOM   3363  CE1 PHE A 222     -25.254 -11.248   6.051  1.00  0.00           C  
ATOM   3364  CE2 PHE A 222     -26.219 -13.090   4.780  1.00  0.00           C  
ATOM   3365  CZ  PHE A 222     -25.555 -12.614   5.923  1.00  0.00           C  
ATOM   3366  H   PHE A 222     -27.511  -8.334   1.059  1.00  0.00           H  
ATOM   3367  HA  PHE A 222     -28.776 -10.070   2.852  1.00  0.00           H  
ATOM   3368  HB2 PHE A 222     -25.888  -9.103   2.710  1.00  0.00           H  
ATOM   3369  HB3 PHE A 222     -26.591 -10.444   1.818  1.00  0.00           H  
ATOM   3370  HD1 PHE A 222     -25.364  -9.310   5.105  1.00  0.00           H  
ATOM   3371  HD2 PHE A 222     -27.048 -12.566   2.860  1.00  0.00           H  
ATOM   3372  HE1 PHE A 222     -24.734 -10.885   6.926  1.00  0.00           H  
ATOM   3373  HE2 PHE A 222     -26.441 -14.140   4.664  1.00  0.00           H  
ATOM   3374  HZ  PHE A 222     -25.249 -13.298   6.700  1.00  0.00           H  
ATOM   3375  N   ALA A 223     -27.527  -7.409   4.407  1.00  0.00           N  
ATOM   3376  CA  ALA A 223     -27.612  -6.582   5.605  1.00  0.00           C  
ATOM   3377  C   ALA A 223     -29.040  -6.066   5.836  1.00  0.00           C  
ATOM   3378  O   ALA A 223     -29.550  -6.143   6.954  1.00  0.00           O  
ATOM   3379  CB  ALA A 223     -26.619  -5.423   5.463  1.00  0.00           C  
ATOM   3380  H   ALA A 223     -26.926  -7.096   3.658  1.00  0.00           H  
ATOM   3381  HA  ALA A 223     -27.329  -7.180   6.472  1.00  0.00           H  
ATOM   3382  HB1 ALA A 223     -26.864  -4.823   4.586  1.00  0.00           H  
ATOM   3383  HB2 ALA A 223     -26.663  -4.790   6.350  1.00  0.00           H  
ATOM   3384  HB3 ALA A 223     -25.608  -5.814   5.352  1.00  0.00           H  
ATOM   3385  N   THR A 224     -29.710  -5.593   4.782  1.00  0.00           N  
ATOM   3386  CA  THR A 224     -31.079  -5.059   4.849  1.00  0.00           C  
ATOM   3387  C   THR A 224     -32.091  -6.145   5.189  1.00  0.00           C  
ATOM   3388  O   THR A 224     -32.897  -5.992   6.108  1.00  0.00           O  
ATOM   3389  CB  THR A 224     -31.463  -4.400   3.518  1.00  0.00           C  
ATOM   3390  CG2 THR A 224     -32.849  -3.754   3.549  1.00  0.00           C  
ATOM   3391  OG1 THR A 224     -30.546  -3.375   3.250  1.00  0.00           O  
ATOM   3392  H   THR A 224     -29.235  -5.573   3.891  1.00  0.00           H  
ATOM   3393  HA  THR A 224     -31.129  -4.302   5.631  1.00  0.00           H  
ATOM   3394  HB  THR A 224     -31.427  -5.134   2.713  1.00  0.00           H  
ATOM   3395  HG1 THR A 224     -29.787  -3.771   2.815  1.00  0.00           H  
ATOM   3396 HG21 THR A 224     -32.911  -3.053   4.381  1.00  0.00           H  
ATOM   3397 HG22 THR A 224     -33.621  -4.517   3.649  1.00  0.00           H  
ATOM   3398 HG23 THR A 224     -33.011  -3.215   2.616  1.00  0.00           H  
ATOM   3399  N   ALA A 225     -32.037  -7.274   4.485  1.00  0.00           N  
ATOM   3400  CA  ALA A 225     -32.988  -8.361   4.641  1.00  0.00           C  
ATOM   3401  C   ALA A 225     -32.890  -9.022   6.022  1.00  0.00           C  
ATOM   3402  O   ALA A 225     -33.920  -9.415   6.574  1.00  0.00           O  
ATOM   3403  CB  ALA A 225     -32.752  -9.360   3.510  1.00  0.00           C  
ATOM   3404  H   ALA A 225     -31.341  -7.363   3.759  1.00  0.00           H  
ATOM   3405  HA  ALA A 225     -33.994  -7.955   4.537  1.00  0.00           H  
ATOM   3406  HB1 ALA A 225     -32.887  -8.869   2.546  1.00  0.00           H  
ATOM   3407  HB2 ALA A 225     -33.461 -10.184   3.586  1.00  0.00           H  
ATOM   3408  HB3 ALA A 225     -31.731  -9.739   3.562  1.00  0.00           H  
ATOM   3409  N   LEU A 226     -31.690  -9.101   6.604  1.00  0.00           N  
ATOM   3410  CA  LEU A 226     -31.464  -9.649   7.944  1.00  0.00           C  
ATOM   3411  C   LEU A 226     -31.428  -8.583   9.050  1.00  0.00           C  
ATOM   3412  O   LEU A 226     -31.302  -8.945  10.222  1.00  0.00           O  
ATOM   3413  CB  LEU A 226     -30.191 -10.511   7.926  1.00  0.00           C  
ATOM   3414  CG  LEU A 226     -30.254 -11.723   6.979  1.00  0.00           C  
ATOM   3415  CD1 LEU A 226     -28.914 -12.448   7.018  1.00  0.00           C  
ATOM   3416  CD2 LEU A 226     -31.347 -12.719   7.382  1.00  0.00           C  
ATOM   3417  H   LEU A 226     -30.884  -8.812   6.069  1.00  0.00           H  
ATOM   3418  HA  LEU A 226     -32.300 -10.297   8.206  1.00  0.00           H  
ATOM   3419  HB2 LEU A 226     -29.351  -9.882   7.634  1.00  0.00           H  
ATOM   3420  HB3 LEU A 226     -30.004 -10.879   8.935  1.00  0.00           H  
ATOM   3421  HG  LEU A 226     -30.437 -11.386   5.959  1.00  0.00           H  
ATOM   3422 HD11 LEU A 226     -28.929 -13.287   6.321  1.00  0.00           H  
ATOM   3423 HD12 LEU A 226     -28.710 -12.806   8.027  1.00  0.00           H  
ATOM   3424 HD13 LEU A 226     -28.130 -11.758   6.706  1.00  0.00           H  
ATOM   3425 HD21 LEU A 226     -31.295 -13.598   6.740  1.00  0.00           H  
ATOM   3426 HD22 LEU A 226     -31.220 -13.028   8.419  1.00  0.00           H  
ATOM   3427 HD23 LEU A 226     -32.332 -12.273   7.243  1.00  0.00           H  
ATOM   3428  N   ASN A 227     -31.562  -7.299   8.703  1.00  0.00           N  
ATOM   3429  CA  ASN A 227     -31.481  -6.150   9.610  1.00  0.00           C  
ATOM   3430  C   ASN A 227     -30.198  -6.160  10.470  1.00  0.00           C  
ATOM   3431  O   ASN A 227     -30.256  -6.192  11.702  1.00  0.00           O  
ATOM   3432  CB  ASN A 227     -32.798  -6.052  10.407  1.00  0.00           C  
ATOM   3433  CG  ASN A 227     -33.025  -4.683  11.021  1.00  0.00           C  
ATOM   3434  ND2 ASN A 227     -33.854  -4.584  12.032  1.00  0.00           N  
ATOM   3435  OD1 ASN A 227     -32.516  -3.673  10.568  1.00  0.00           O  
ATOM   3436  H   ASN A 227     -31.636  -7.086   7.719  1.00  0.00           H  
ATOM   3437  HA  ASN A 227     -31.412  -5.266   8.976  1.00  0.00           H  
ATOM   3438  HB2 ASN A 227     -32.803  -6.802  11.198  1.00  0.00           H  
ATOM   3439  HB3 ASN A 227     -33.639  -6.241   9.740  1.00  0.00           H  
ATOM   3440 HD21 ASN A 227     -34.018  -3.653  12.388  1.00  0.00           H  
ATOM   3441 HD22 ASN A 227     -34.301  -5.388  12.449  1.00  0.00           H  
ATOM   3442  N   ILE A 228     -29.033  -6.229   9.814  1.00  0.00           N  
ATOM   3443  CA  ILE A 228     -27.709  -6.317  10.451  1.00  0.00           C  
ATOM   3444  C   ILE A 228     -26.896  -5.048  10.137  1.00  0.00           C  
ATOM   3445  O   ILE A 228     -26.728  -4.724   8.960  1.00  0.00           O  
ATOM   3446  CB  ILE A 228     -26.952  -7.599  10.023  1.00  0.00           C  
ATOM   3447  CG1 ILE A 228     -27.804  -8.857  10.305  1.00  0.00           C  
ATOM   3448  CG2 ILE A 228     -25.608  -7.685  10.764  1.00  0.00           C  
ATOM   3449  CD1 ILE A 228     -27.139 -10.200   9.978  1.00  0.00           C  
ATOM   3450  H   ILE A 228     -29.064  -6.186   8.805  1.00  0.00           H  
ATOM   3451  HA  ILE A 228     -27.859  -6.390  11.528  1.00  0.00           H  
ATOM   3452  HB  ILE A 228     -26.754  -7.551   8.952  1.00  0.00           H  
ATOM   3453 HG12 ILE A 228     -28.108  -8.861  11.352  1.00  0.00           H  
ATOM   3454 HG13 ILE A 228     -28.706  -8.797   9.696  1.00  0.00           H  
ATOM   3455 HG21 ILE A 228     -24.973  -6.838  10.504  1.00  0.00           H  
ATOM   3456 HG22 ILE A 228     -25.778  -7.687  11.841  1.00  0.00           H  
ATOM   3457 HG23 ILE A 228     -25.067  -8.591  10.489  1.00  0.00           H  
ATOM   3458 HD11 ILE A 228     -27.878 -10.998  10.054  1.00  0.00           H  
ATOM   3459 HD12 ILE A 228     -26.338 -10.413  10.686  1.00  0.00           H  
ATOM   3460 HD13 ILE A 228     -26.741 -10.182   8.963  1.00  0.00           H  
ATOM   3461  N   PRO A 229     -26.381  -4.320  11.147  1.00  0.00           N  
ATOM   3462  CA  PRO A 229     -25.524  -3.158  10.929  1.00  0.00           C  
ATOM   3463  C   PRO A 229     -24.208  -3.537  10.237  1.00  0.00           C  
ATOM   3464  O   PRO A 229     -23.697  -4.645  10.404  1.00  0.00           O  
ATOM   3465  CB  PRO A 229     -25.294  -2.549  12.313  1.00  0.00           C  
ATOM   3466  CG  PRO A 229     -25.430  -3.750  13.248  1.00  0.00           C  
ATOM   3467  CD  PRO A 229     -26.511  -4.583  12.571  1.00  0.00           C  
ATOM   3468  HA  PRO A 229     -26.045  -2.427  10.311  1.00  0.00           H  
ATOM   3469  HB2 PRO A 229     -26.081  -1.826  12.527  1.00  0.00           H  
ATOM   3470  HB3 PRO A 229     -24.311  -2.084  12.396  1.00  0.00           H  
ATOM   3471  HG2 PRO A 229     -25.717  -3.465  14.260  1.00  0.00           H  
ATOM   3472  HG3 PRO A 229     -24.498  -4.314  13.265  1.00  0.00           H  
ATOM   3473  HD2 PRO A 229     -27.498  -4.260  12.904  1.00  0.00           H  
ATOM   3474  HD3 PRO A 229     -26.359  -5.636  12.806  1.00  0.00           H  
ATOM   3475  N   VAL A 230     -23.643  -2.593   9.485  1.00  0.00           N  
ATOM   3476  CA  VAL A 230     -22.409  -2.776   8.710  1.00  0.00           C  
ATOM   3477  C   VAL A 230     -21.388  -1.718   9.108  1.00  0.00           C  
ATOM   3478  O   VAL A 230     -21.637  -0.523   8.948  1.00  0.00           O  
ATOM   3479  CB  VAL A 230     -22.682  -2.709   7.193  1.00  0.00           C  
ATOM   3480  CG1 VAL A 230     -21.407  -2.990   6.385  1.00  0.00           C  
ATOM   3481  CG2 VAL A 230     -23.758  -3.702   6.736  1.00  0.00           C  
ATOM   3482  H   VAL A 230     -24.115  -1.703   9.405  1.00  0.00           H  
ATOM   3483  HA  VAL A 230     -21.982  -3.755   8.928  1.00  0.00           H  
ATOM   3484  HB  VAL A 230     -23.037  -1.707   6.950  1.00  0.00           H  
ATOM   3485 HG11 VAL A 230     -20.648  -2.235   6.592  1.00  0.00           H  
ATOM   3486 HG12 VAL A 230     -21.629  -2.951   5.318  1.00  0.00           H  
ATOM   3487 HG13 VAL A 230     -21.011  -3.974   6.634  1.00  0.00           H  
ATOM   3488 HG21 VAL A 230     -23.448  -4.723   6.959  1.00  0.00           H  
ATOM   3489 HG22 VAL A 230     -23.909  -3.614   5.660  1.00  0.00           H  
ATOM   3490 HG23 VAL A 230     -24.705  -3.496   7.235  1.00  0.00           H  
ATOM   3491  N   ALA A 231     -20.225  -2.160   9.578  1.00  0.00           N  
ATOM   3492  CA  ALA A 231     -19.013  -1.356   9.656  1.00  0.00           C  
ATOM   3493  C   ALA A 231     -18.051  -1.806   8.549  1.00  0.00           C  
ATOM   3494  O   ALA A 231     -17.902  -3.002   8.298  1.00  0.00           O  
ATOM   3495  CB  ALA A 231     -18.400  -1.492  11.054  1.00  0.00           C  
ATOM   3496  H   ALA A 231     -20.102  -3.158   9.674  1.00  0.00           H  
ATOM   3497  HA  ALA A 231     -19.253  -0.305   9.492  1.00  0.00           H  
ATOM   3498  HB1 ALA A 231     -17.497  -0.885  11.117  1.00  0.00           H  
ATOM   3499  HB2 ALA A 231     -18.149  -2.534  11.250  1.00  0.00           H  
ATOM   3500  HB3 ALA A 231     -19.112  -1.145  11.804  1.00  0.00           H  
ATOM   3501  N   ASN A 232     -17.386  -0.866   7.886  1.00  0.00           N  
ATOM   3502  CA  ASN A 232     -16.390  -1.177   6.862  1.00  0.00           C  
ATOM   3503  C   ASN A 232     -14.979  -0.833   7.342  1.00  0.00           C  
ATOM   3504  O   ASN A 232     -14.803   0.053   8.168  1.00  0.00           O  
ATOM   3505  CB  ASN A 232     -16.783  -0.516   5.535  1.00  0.00           C  
ATOM   3506  CG  ASN A 232     -16.853   0.998   5.598  1.00  0.00           C  
ATOM   3507  ND2 ASN A 232     -15.769   1.696   5.369  1.00  0.00           N  
ATOM   3508  OD1 ASN A 232     -17.879   1.597   5.871  1.00  0.00           O  
ATOM   3509  H   ASN A 232     -17.523   0.100   8.148  1.00  0.00           H  
ATOM   3510  HA  ASN A 232     -16.395  -2.252   6.681  1.00  0.00           H  
ATOM   3511  HB2 ASN A 232     -17.762  -0.886   5.231  1.00  0.00           H  
ATOM   3512  HB3 ASN A 232     -16.061  -0.813   4.774  1.00  0.00           H  
ATOM   3513 HD21 ASN A 232     -14.881   1.232   5.240  1.00  0.00           H  
ATOM   3514 HD22 ASN A 232     -15.872   2.697   5.452  1.00  0.00           H  
ATOM   3515  N   THR A 233     -13.949  -1.491   6.827  1.00  0.00           N  
ATOM   3516  CA  THR A 233     -12.560  -1.062   7.050  1.00  0.00           C  
ATOM   3517  C   THR A 233     -12.276   0.252   6.311  1.00  0.00           C  
ATOM   3518  O   THR A 233     -13.110   0.775   5.562  1.00  0.00           O  
ATOM   3519  CB  THR A 233     -11.575  -2.132   6.573  1.00  0.00           C  
ATOM   3520  CG2 THR A 233     -11.793  -3.492   7.236  1.00  0.00           C  
ATOM   3521  OG1 THR A 233     -11.746  -2.218   5.185  1.00  0.00           O  
ATOM   3522  H   THR A 233     -14.119  -2.238   6.168  1.00  0.00           H  
ATOM   3523  HA  THR A 233     -12.398  -0.901   8.116  1.00  0.00           H  
ATOM   3524  HB  THR A 233     -10.558  -1.803   6.786  1.00  0.00           H  
ATOM   3525  HG1 THR A 233     -11.135  -2.870   4.833  1.00  0.00           H  
ATOM   3526 HG21 THR A 233     -12.785  -3.879   7.006  1.00  0.00           H  
ATOM   3527 HG22 THR A 233     -11.050  -4.195   6.858  1.00  0.00           H  
ATOM   3528 HG23 THR A 233     -11.679  -3.399   8.316  1.00  0.00           H  
ATOM   3529  N   PHE A 234     -11.068   0.798   6.464  1.00  0.00           N  
ATOM   3530  CA  PHE A 234     -10.641   1.964   5.688  1.00  0.00           C  
ATOM   3531  C   PHE A 234     -10.670   1.718   4.179  1.00  0.00           C  
ATOM   3532  O   PHE A 234     -11.119   2.598   3.450  1.00  0.00           O  
ATOM   3533  CB  PHE A 234      -9.247   2.397   6.147  1.00  0.00           C  
ATOM   3534  CG  PHE A 234      -9.165   2.991   7.542  1.00  0.00           C  
ATOM   3535  CD1 PHE A 234     -10.314   3.232   8.332  1.00  0.00           C  
ATOM   3536  CD2 PHE A 234      -7.900   3.364   8.034  1.00  0.00           C  
ATOM   3537  CE1 PHE A 234     -10.204   3.893   9.564  1.00  0.00           C  
ATOM   3538  CE2 PHE A 234      -7.788   4.006   9.279  1.00  0.00           C  
ATOM   3539  CZ  PHE A 234      -8.941   4.291  10.028  1.00  0.00           C  
ATOM   3540  H   PHE A 234     -10.426   0.390   7.129  1.00  0.00           H  
ATOM   3541  HA  PHE A 234     -11.341   2.781   5.865  1.00  0.00           H  
ATOM   3542  HB2 PHE A 234      -8.879   3.152   5.452  1.00  0.00           H  
ATOM   3543  HB3 PHE A 234      -8.572   1.543   6.088  1.00  0.00           H  
ATOM   3544  HD1 PHE A 234     -11.300   2.926   8.015  1.00  0.00           H  
ATOM   3545  HD2 PHE A 234      -7.015   3.159   7.450  1.00  0.00           H  
ATOM   3546  HE1 PHE A 234     -11.089   4.096  10.149  1.00  0.00           H  
ATOM   3547  HE2 PHE A 234      -6.817   4.291   9.656  1.00  0.00           H  
ATOM   3548  HZ  PHE A 234      -8.857   4.807  10.973  1.00  0.00           H  
ATOM   3549  N   MET A 235     -10.255   0.530   3.739  1.00  0.00           N  
ATOM   3550  CA  MET A 235     -10.241   0.150   2.326  1.00  0.00           C  
ATOM   3551  C   MET A 235     -11.613  -0.337   1.834  1.00  0.00           C  
ATOM   3552  O   MET A 235     -11.893  -0.251   0.648  1.00  0.00           O  
ATOM   3553  CB  MET A 235      -9.169  -0.918   2.103  1.00  0.00           C  
ATOM   3554  CG  MET A 235      -7.752  -0.444   2.446  1.00  0.00           C  
ATOM   3555  SD  MET A 235      -6.541  -1.784   2.455  1.00  0.00           S  
ATOM   3556  CE  MET A 235      -6.449  -2.160   0.690  1.00  0.00           C  
ATOM   3557  H   MET A 235      -9.961  -0.165   4.410  1.00  0.00           H  
ATOM   3558  HA  MET A 235      -9.981   1.019   1.721  1.00  0.00           H  
ATOM   3559  HB2 MET A 235      -9.190  -1.208   1.053  1.00  0.00           H  
ATOM   3560  HB3 MET A 235      -9.405  -1.786   2.718  1.00  0.00           H  
ATOM   3561  HG2 MET A 235      -7.440   0.317   1.731  1.00  0.00           H  
ATOM   3562  HG3 MET A 235      -7.750   0.002   3.441  1.00  0.00           H  
ATOM   3563  HE1 MET A 235      -6.049  -1.301   0.153  1.00  0.00           H  
ATOM   3564  HE2 MET A 235      -5.785  -3.013   0.553  1.00  0.00           H  
ATOM   3565  HE3 MET A 235      -7.438  -2.409   0.306  1.00  0.00           H  
ATOM   3566  N   GLY A 236     -12.503  -0.775   2.732  1.00  0.00           N  
ATOM   3567  CA  GLY A 236     -13.884  -1.162   2.421  1.00  0.00           C  
ATOM   3568  C   GLY A 236     -14.866   0.009   2.257  1.00  0.00           C  
ATOM   3569  O   GLY A 236     -16.080  -0.197   2.313  1.00  0.00           O  
ATOM   3570  H   GLY A 236     -12.188  -0.923   3.680  1.00  0.00           H  
ATOM   3571  HA2 GLY A 236     -13.889  -1.738   1.496  1.00  0.00           H  
ATOM   3572  HA3 GLY A 236     -14.254  -1.808   3.218  1.00  0.00           H  
ATOM   3573  N   LYS A 237     -14.393   1.254   2.116  1.00  0.00           N  
ATOM   3574  CA  LYS A 237     -15.272   2.425   1.966  1.00  0.00           C  
ATOM   3575  C   LYS A 237     -16.152   2.320   0.722  1.00  0.00           C  
ATOM   3576  O   LYS A 237     -15.674   2.041  -0.372  1.00  0.00           O  
ATOM   3577  CB  LYS A 237     -14.457   3.722   1.921  1.00  0.00           C  
ATOM   3578  CG  LYS A 237     -14.166   4.216   3.334  1.00  0.00           C  
ATOM   3579  CD  LYS A 237     -13.404   5.546   3.282  1.00  0.00           C  
ATOM   3580  CE  LYS A 237     -13.363   6.186   4.665  1.00  0.00           C  
ATOM   3581  NZ  LYS A 237     -12.763   5.245   5.628  1.00  0.00           N1+
ATOM   3582  H   LYS A 237     -13.399   1.363   1.970  1.00  0.00           H  
ATOM   3583  HA  LYS A 237     -15.948   2.454   2.820  1.00  0.00           H  
ATOM   3584  HB2 LYS A 237     -13.528   3.564   1.373  1.00  0.00           H  
ATOM   3585  HB3 LYS A 237     -15.030   4.490   1.402  1.00  0.00           H  
ATOM   3586  HG2 LYS A 237     -15.112   4.369   3.853  1.00  0.00           H  
ATOM   3587  HG3 LYS A 237     -13.587   3.461   3.866  1.00  0.00           H  
ATOM   3588  HD2 LYS A 237     -12.393   5.375   2.911  1.00  0.00           H  
ATOM   3589  HD3 LYS A 237     -13.908   6.235   2.606  1.00  0.00           H  
ATOM   3590  HE2 LYS A 237     -14.377   6.452   4.963  1.00  0.00           H  
ATOM   3591  HE3 LYS A 237     -12.794   7.115   4.613  1.00  0.00           H  
ATOM   3592  HZ1 LYS A 237     -12.798   5.642   6.556  1.00  0.00           H  
ATOM   3593  HZ2 LYS A 237     -11.804   5.062   5.368  1.00  0.00           H  
ATOM   3594  HZ3 LYS A 237     -13.270   4.372   5.627  1.00  0.00           H  
ATOM   3595  N   GLY A 238     -17.446   2.583   0.908  1.00  0.00           N  
ATOM   3596  CA  GLY A 238     -18.446   2.515  -0.157  1.00  0.00           C  
ATOM   3597  C   GLY A 238     -18.980   1.110  -0.438  1.00  0.00           C  
ATOM   3598  O   GLY A 238     -19.808   0.959  -1.327  1.00  0.00           O  
ATOM   3599  H   GLY A 238     -17.769   2.801   1.840  1.00  0.00           H  
ATOM   3600  HA2 GLY A 238     -18.007   2.897  -1.079  1.00  0.00           H  
ATOM   3601  HA3 GLY A 238     -19.295   3.146   0.105  1.00  0.00           H  
ATOM   3602  N   VAL A 239     -18.563   0.084   0.322  1.00  0.00           N  
ATOM   3603  CA  VAL A 239     -19.118  -1.279   0.199  1.00  0.00           C  
ATOM   3604  C   VAL A 239     -20.628  -1.333   0.467  1.00  0.00           C  
ATOM   3605  O   VAL A 239     -21.328  -2.164  -0.102  1.00  0.00           O  
ATOM   3606  CB  VAL A 239     -18.369  -2.250   1.127  1.00  0.00           C  
ATOM   3607  CG1 VAL A 239     -18.667  -2.005   2.613  1.00  0.00           C  
ATOM   3608  CG2 VAL A 239     -18.674  -3.710   0.782  1.00  0.00           C  
ATOM   3609  H   VAL A 239     -17.820   0.237   0.989  1.00  0.00           H  
ATOM   3610  HA  VAL A 239     -18.958  -1.598  -0.831  1.00  0.00           H  
ATOM   3611  HB  VAL A 239     -17.301  -2.103   0.966  1.00  0.00           H  
ATOM   3612 HG11 VAL A 239     -18.621  -0.940   2.841  1.00  0.00           H  
ATOM   3613 HG12 VAL A 239     -19.648  -2.395   2.883  1.00  0.00           H  
ATOM   3614 HG13 VAL A 239     -17.898  -2.505   3.202  1.00  0.00           H  
ATOM   3615 HG21 VAL A 239     -18.095  -4.362   1.437  1.00  0.00           H  
ATOM   3616 HG22 VAL A 239     -19.734  -3.925   0.911  1.00  0.00           H  
ATOM   3617 HG23 VAL A 239     -18.386  -3.914  -0.249  1.00  0.00           H  
ATOM   3618  N   ILE A 240     -21.116  -0.428   1.313  1.00  0.00           N  
ATOM   3619  CA  ILE A 240     -22.520  -0.083   1.511  1.00  0.00           C  
ATOM   3620  C   ILE A 240     -22.609   1.449   1.461  1.00  0.00           C  
ATOM   3621  O   ILE A 240     -21.707   2.103   2.002  1.00  0.00           O  
ATOM   3622  CB  ILE A 240     -23.050  -0.680   2.837  1.00  0.00           C  
ATOM   3623  CG1 ILE A 240     -24.574  -0.470   2.955  1.00  0.00           C  
ATOM   3624  CG2 ILE A 240     -22.322  -0.124   4.078  1.00  0.00           C  
ATOM   3625  CD1 ILE A 240     -25.228  -1.291   4.072  1.00  0.00           C  
ATOM   3626  H   ILE A 240     -20.455   0.231   1.701  1.00  0.00           H  
ATOM   3627  HA  ILE A 240     -23.095  -0.512   0.689  1.00  0.00           H  
ATOM   3628  HB  ILE A 240     -22.868  -1.754   2.797  1.00  0.00           H  
ATOM   3629 HG12 ILE A 240     -25.038  -0.778   2.018  1.00  0.00           H  
ATOM   3630 HG13 ILE A 240     -24.793   0.586   3.114  1.00  0.00           H  
ATOM   3631 HG21 ILE A 240     -22.528   0.940   4.198  1.00  0.00           H  
ATOM   3632 HG22 ILE A 240     -21.246  -0.268   3.981  1.00  0.00           H  
ATOM   3633 HG23 ILE A 240     -22.652  -0.649   4.975  1.00  0.00           H  
ATOM   3634 HD11 ILE A 240     -26.311  -1.240   3.966  1.00  0.00           H  
ATOM   3635 HD12 ILE A 240     -24.928  -2.335   3.983  1.00  0.00           H  
ATOM   3636 HD13 ILE A 240     -24.944  -0.904   5.051  1.00  0.00           H  
ATOM   3637  N   PRO A 241     -23.653   2.050   0.860  1.00  0.00           N  
ATOM   3638  CA  PRO A 241     -23.782   3.502   0.844  1.00  0.00           C  
ATOM   3639  C   PRO A 241     -23.766   4.062   2.266  1.00  0.00           C  
ATOM   3640  O   PRO A 241     -24.528   3.608   3.122  1.00  0.00           O  
ATOM   3641  CB  PRO A 241     -25.097   3.800   0.117  1.00  0.00           C  
ATOM   3642  CG  PRO A 241     -25.278   2.578  -0.784  1.00  0.00           C  
ATOM   3643  CD  PRO A 241     -24.700   1.438   0.051  1.00  0.00           C  
ATOM   3644  HA  PRO A 241     -22.950   3.913   0.274  1.00  0.00           H  
ATOM   3645  HB2 PRO A 241     -25.925   3.852   0.824  1.00  0.00           H  
ATOM   3646  HB3 PRO A 241     -25.033   4.721  -0.462  1.00  0.00           H  
ATOM   3647  HG2 PRO A 241     -24.686   2.702  -1.691  1.00  0.00           H  
ATOM   3648  HG3 PRO A 241     -26.326   2.407  -1.031  1.00  0.00           H  
ATOM   3649  HD2 PRO A 241     -24.306   0.664  -0.607  1.00  0.00           H  
ATOM   3650  HD3 PRO A 241     -25.477   1.031   0.698  1.00  0.00           H  
ATOM   3651  N   TYR A 242     -22.928   5.062   2.545  1.00  0.00           N  
ATOM   3652  CA  TYR A 242     -22.813   5.612   3.903  1.00  0.00           C  
ATOM   3653  C   TYR A 242     -24.121   6.246   4.417  1.00  0.00           C  
ATOM   3654  O   TYR A 242     -24.335   6.394   5.625  1.00  0.00           O  
ATOM   3655  CB  TYR A 242     -21.673   6.630   3.948  1.00  0.00           C  
ATOM   3656  CG  TYR A 242     -22.072   8.036   3.535  1.00  0.00           C  
ATOM   3657  CD1 TYR A 242     -22.119   8.396   2.178  1.00  0.00           C  
ATOM   3658  CD2 TYR A 242     -22.385   8.993   4.524  1.00  0.00           C  
ATOM   3659  CE1 TYR A 242     -22.475   9.708   1.820  1.00  0.00           C  
ATOM   3660  CE2 TYR A 242     -22.749  10.303   4.160  1.00  0.00           C  
ATOM   3661  CZ  TYR A 242     -22.796  10.661   2.797  1.00  0.00           C  
ATOM   3662  OH  TYR A 242     -23.141  11.918   2.417  1.00  0.00           O  
ATOM   3663  H   TYR A 242     -22.262   5.351   1.842  1.00  0.00           H  
ATOM   3664  HA  TYR A 242     -22.559   4.789   4.571  1.00  0.00           H  
ATOM   3665  HB2 TYR A 242     -20.843   6.287   3.330  1.00  0.00           H  
ATOM   3666  HB3 TYR A 242     -21.303   6.670   4.973  1.00  0.00           H  
ATOM   3667  HD1 TYR A 242     -21.900   7.677   1.402  1.00  0.00           H  
ATOM   3668  HD2 TYR A 242     -22.314   8.731   5.569  1.00  0.00           H  
ATOM   3669  HE1 TYR A 242     -22.536  10.008   0.785  1.00  0.00           H  
ATOM   3670  HE2 TYR A 242     -22.964  11.039   4.920  1.00  0.00           H  
ATOM   3671  HH  TYR A 242     -23.309  12.501   3.162  1.00  0.00           H  
ATOM   3672  N   THR A 243     -25.015   6.608   3.495  1.00  0.00           N  
ATOM   3673  CA  THR A 243     -26.368   7.103   3.762  1.00  0.00           C  
ATOM   3674  C   THR A 243     -27.324   6.000   4.234  1.00  0.00           C  
ATOM   3675  O   THR A 243     -28.287   6.300   4.950  1.00  0.00           O  
ATOM   3676  CB  THR A 243     -26.924   7.789   2.503  1.00  0.00           C  
ATOM   3677  CG2 THR A 243     -26.184   9.087   2.191  1.00  0.00           C  
ATOM   3678  OG1 THR A 243     -26.780   6.947   1.384  1.00  0.00           O  
ATOM   3679  H   THR A 243     -24.745   6.516   2.526  1.00  0.00           H  
ATOM   3680  HA  THR A 243     -26.315   7.848   4.556  1.00  0.00           H  
ATOM   3681  HB  THR A 243     -27.979   8.014   2.654  1.00  0.00           H  
ATOM   3682  HG1 THR A 243     -26.145   7.350   0.789  1.00  0.00           H  
ATOM   3683 HG21 THR A 243     -25.140   8.882   1.953  1.00  0.00           H  
ATOM   3684 HG22 THR A 243     -26.231   9.763   3.045  1.00  0.00           H  
ATOM   3685 HG23 THR A 243     -26.645   9.572   1.331  1.00  0.00           H  
ATOM   3686  N   HIS A 244     -27.040   4.727   3.930  1.00  0.00           N  
ATOM   3687  CA  HIS A 244     -27.902   3.585   4.231  1.00  0.00           C  
ATOM   3688  C   HIS A 244     -28.192   3.459   5.737  1.00  0.00           C  
ATOM   3689  O   HIS A 244     -27.249   3.530   6.530  1.00  0.00           O  
ATOM   3690  CB  HIS A 244     -27.256   2.289   3.724  1.00  0.00           C  
ATOM   3691  CG  HIS A 244     -28.194   1.123   3.857  1.00  0.00           C  
ATOM   3692  CD2 HIS A 244     -29.172   0.782   2.967  1.00  0.00           C  
ATOM   3693  ND1 HIS A 244     -28.299   0.269   4.934  1.00  0.00           N  
ATOM   3694  CE1 HIS A 244     -29.333  -0.558   4.697  1.00  0.00           C  
ATOM   3695  NE2 HIS A 244     -29.908  -0.256   3.530  1.00  0.00           N  
ATOM   3696  H   HIS A 244     -26.186   4.539   3.424  1.00  0.00           H  
ATOM   3697  HA  HIS A 244     -28.829   3.731   3.676  1.00  0.00           H  
ATOM   3698  HB2 HIS A 244     -26.348   2.084   4.291  1.00  0.00           H  
ATOM   3699  HB3 HIS A 244     -26.988   2.401   2.674  1.00  0.00           H  
ATOM   3700  HD1 HIS A 244     -27.554   0.077   5.588  1.00  0.00           H  
ATOM   3701  HD2 HIS A 244     -29.376   1.265   2.023  1.00  0.00           H  
ATOM   3702  HE1 HIS A 244     -29.619  -1.410   5.296  1.00  0.00           H  
ATOM   3703  N   PRO A 245     -29.447   3.224   6.185  1.00  0.00           N  
ATOM   3704  CA  PRO A 245     -29.839   3.140   7.600  1.00  0.00           C  
ATOM   3705  C   PRO A 245     -28.955   2.251   8.485  1.00  0.00           C  
ATOM   3706  O   PRO A 245     -28.732   2.603   9.635  1.00  0.00           O  
ATOM   3707  CB  PRO A 245     -31.283   2.647   7.598  1.00  0.00           C  
ATOM   3708  CG  PRO A 245     -31.826   3.263   6.314  1.00  0.00           C  
ATOM   3709  CD  PRO A 245     -30.644   3.143   5.357  1.00  0.00           C  
ATOM   3710  HA  PRO A 245     -29.868   4.147   8.016  1.00  0.00           H  
ATOM   3711  HB2 PRO A 245     -31.831   2.989   8.476  1.00  0.00           H  
ATOM   3712  HB3 PRO A 245     -31.315   1.560   7.523  1.00  0.00           H  
ATOM   3713  HG2 PRO A 245     -32.063   4.314   6.479  1.00  0.00           H  
ATOM   3714  HG3 PRO A 245     -32.700   2.726   5.944  1.00  0.00           H  
ATOM   3715  HD2 PRO A 245     -30.688   3.949   4.626  1.00  0.00           H  
ATOM   3716  HD3 PRO A 245     -30.679   2.175   4.856  1.00  0.00           H  
ATOM   3717  N   LEU A 246     -28.395   1.175   7.931  1.00  0.00           N  
ATOM   3718  CA  LEU A 246     -27.544   0.211   8.642  1.00  0.00           C  
ATOM   3719  C   LEU A 246     -26.030   0.482   8.556  1.00  0.00           C  
ATOM   3720  O   LEU A 246     -25.260  -0.238   9.184  1.00  0.00           O  
ATOM   3721  CB  LEU A 246     -27.897  -1.209   8.153  1.00  0.00           C  
ATOM   3722  CG  LEU A 246     -29.343  -1.639   8.460  1.00  0.00           C  
ATOM   3723  CD1 LEU A 246     -29.629  -3.001   7.837  1.00  0.00           C  
ATOM   3724  CD2 LEU A 246     -29.592  -1.734   9.966  1.00  0.00           C  
ATOM   3725  H   LEU A 246     -28.657   0.966   6.978  1.00  0.00           H  
ATOM   3726  HA  LEU A 246     -27.771   0.269   9.706  1.00  0.00           H  
ATOM   3727  HB2 LEU A 246     -27.225  -1.930   8.619  1.00  0.00           H  
ATOM   3728  HB3 LEU A 246     -27.721  -1.274   7.079  1.00  0.00           H  
ATOM   3729  HG  LEU A 246     -30.039  -0.920   8.028  1.00  0.00           H  
ATOM   3730 HD11 LEU A 246     -30.679  -3.254   7.977  1.00  0.00           H  
ATOM   3731 HD12 LEU A 246     -29.013  -3.765   8.312  1.00  0.00           H  
ATOM   3732 HD13 LEU A 246     -29.405  -2.995   6.770  1.00  0.00           H  
ATOM   3733 HD21 LEU A 246     -30.594  -2.125  10.143  1.00  0.00           H  
ATOM   3734 HD22 LEU A 246     -28.865  -2.404  10.425  1.00  0.00           H  
ATOM   3735 HD23 LEU A 246     -29.533  -0.749  10.430  1.00  0.00           H  
ATOM   3736  N   ALA A 247     -25.585   1.490   7.802  1.00  0.00           N  
ATOM   3737  CA  ALA A 247     -24.170   1.840   7.712  1.00  0.00           C  
ATOM   3738  C   ALA A 247     -23.699   2.567   8.985  1.00  0.00           C  
ATOM   3739  O   ALA A 247     -24.201   3.647   9.308  1.00  0.00           O  
ATOM   3740  CB  ALA A 247     -23.937   2.673   6.445  1.00  0.00           C  
ATOM   3741  H   ALA A 247     -26.243   2.089   7.324  1.00  0.00           H  
ATOM   3742  HA  ALA A 247     -23.590   0.922   7.610  1.00  0.00           H  
ATOM   3743  HB1 ALA A 247     -22.874   2.885   6.335  1.00  0.00           H  
ATOM   3744  HB2 ALA A 247     -24.272   2.120   5.567  1.00  0.00           H  
ATOM   3745  HB3 ALA A 247     -24.482   3.616   6.503  1.00  0.00           H  
ATOM   3746  N   LEU A 248     -22.722   1.975   9.679  1.00  0.00           N  
ATOM   3747  CA  LEU A 248     -21.999   2.560  10.816  1.00  0.00           C  
ATOM   3748  C   LEU A 248     -20.699   3.263  10.394  1.00  0.00           C  
ATOM   3749  O   LEU A 248     -20.036   3.855  11.235  1.00  0.00           O  
ATOM   3750  CB  LEU A 248     -21.697   1.471  11.863  1.00  0.00           C  
ATOM   3751  CG  LEU A 248     -22.922   0.775  12.478  1.00  0.00           C  
ATOM   3752  CD1 LEU A 248     -22.438  -0.208  13.543  1.00  0.00           C  
ATOM   3753  CD2 LEU A 248     -23.885   1.758  13.150  1.00  0.00           C  
ATOM   3754  H   LEU A 248     -22.419   1.062   9.373  1.00  0.00           H  
ATOM   3755  HA  LEU A 248     -22.615   3.331  11.278  1.00  0.00           H  
ATOM   3756  HB2 LEU A 248     -21.059   0.716  11.403  1.00  0.00           H  
ATOM   3757  HB3 LEU A 248     -21.129   1.931  12.672  1.00  0.00           H  
ATOM   3758  HG  LEU A 248     -23.459   0.221  11.708  1.00  0.00           H  
ATOM   3759 HD11 LEU A 248     -21.890   0.334  14.314  1.00  0.00           H  
ATOM   3760 HD12 LEU A 248     -21.776  -0.942  13.084  1.00  0.00           H  
ATOM   3761 HD13 LEU A 248     -23.285  -0.723  13.995  1.00  0.00           H  
ATOM   3762 HD21 LEU A 248     -24.323   2.416  12.399  1.00  0.00           H  
ATOM   3763 HD22 LEU A 248     -24.693   1.213  13.639  1.00  0.00           H  
ATOM   3764 HD23 LEU A 248     -23.354   2.357  13.890  1.00  0.00           H  
ATOM   3765  N   TRP A 249     -20.358   3.215   9.102  1.00  0.00           N  
ATOM   3766  CA  TRP A 249     -19.152   3.794   8.501  1.00  0.00           C  
ATOM   3767  C   TRP A 249     -17.862   3.046   8.869  1.00  0.00           C  
ATOM   3768  O   TRP A 249     -17.871   1.830   9.077  1.00  0.00           O  
ATOM   3769  CB  TRP A 249     -19.093   5.316   8.751  1.00  0.00           C  
ATOM   3770  CG  TRP A 249     -20.341   6.102   8.502  1.00  0.00           C  
ATOM   3771  CD1 TRP A 249     -21.343   5.780   7.654  1.00  0.00           C  
ATOM   3772  CD2 TRP A 249     -20.703   7.395   9.068  1.00  0.00           C  
ATOM   3773  CE2 TRP A 249     -21.936   7.816   8.487  1.00  0.00           C  
ATOM   3774  CE3 TRP A 249     -20.088   8.274   9.980  1.00  0.00           C  
ATOM   3775  NE1 TRP A 249     -22.298   6.774   7.658  1.00  0.00           N  
ATOM   3776  CZ2 TRP A 249     -22.512   9.064   8.766  1.00  0.00           C  
ATOM   3777  CZ3 TRP A 249     -20.652   9.530  10.260  1.00  0.00           C  
ATOM   3778  CH2 TRP A 249     -21.851   9.933   9.650  1.00  0.00           C  
ATOM   3779  H   TRP A 249     -20.944   2.647   8.507  1.00  0.00           H  
ATOM   3780  HA  TRP A 249     -19.244   3.663   7.422  1.00  0.00           H  
ATOM   3781  HB2 TRP A 249     -18.784   5.498   9.780  1.00  0.00           H  
ATOM   3782  HB3 TRP A 249     -18.323   5.742   8.108  1.00  0.00           H  
ATOM   3783  HD1 TRP A 249     -21.382   4.885   7.051  1.00  0.00           H  
ATOM   3784  HE1 TRP A 249     -23.114   6.744   7.063  1.00  0.00           H  
ATOM   3785  HE3 TRP A 249     -19.155   7.996  10.447  1.00  0.00           H  
ATOM   3786  HZ2 TRP A 249     -23.417   9.376   8.265  1.00  0.00           H  
ATOM   3787  HZ3 TRP A 249     -20.145  10.191  10.948  1.00  0.00           H  
ATOM   3788  HH2 TRP A 249     -22.234  10.926   9.835  1.00  0.00           H  
ATOM   3789  N   ALA A 250     -16.727   3.746   8.825  1.00  0.00           N  
ATOM   3790  CA  ALA A 250     -15.419   3.125   8.761  1.00  0.00           C  
ATOM   3791  C   ALA A 250     -14.789   2.877  10.139  1.00  0.00           C  
ATOM   3792  O   ALA A 250     -14.570   3.806  10.910  1.00  0.00           O  
ATOM   3793  CB  ALA A 250     -14.517   3.968   7.867  1.00  0.00           C  
ATOM   3794  H   ALA A 250     -16.778   4.754   8.787  1.00  0.00           H  
ATOM   3795  HA  ALA A 250     -15.551   2.167   8.257  1.00  0.00           H  
ATOM   3796  HB1 ALA A 250     -14.366   4.940   8.336  1.00  0.00           H  
ATOM   3797  HB2 ALA A 250     -14.993   4.098   6.894  1.00  0.00           H  
ATOM   3798  HB3 ALA A 250     -13.560   3.459   7.751  1.00  0.00           H  
ATOM   3799  N   VAL A 251     -14.389   1.637  10.398  1.00  0.00           N  
ATOM   3800  CA  VAL A 251     -13.510   1.249  11.501  1.00  0.00           C  
ATOM   3801  C   VAL A 251     -12.069   1.103  10.997  1.00  0.00           C  
ATOM   3802  O   VAL A 251     -11.833   0.831   9.819  1.00  0.00           O  
ATOM   3803  CB  VAL A 251     -14.058  -0.014  12.191  1.00  0.00           C  
ATOM   3804  CG1 VAL A 251     -13.834  -1.296  11.380  1.00  0.00           C  
ATOM   3805  CG2 VAL A 251     -13.465  -0.171  13.594  1.00  0.00           C  
ATOM   3806  H   VAL A 251     -14.569   0.942   9.687  1.00  0.00           H  
ATOM   3807  HA  VAL A 251     -13.523   2.051  12.239  1.00  0.00           H  
ATOM   3808  HB  VAL A 251     -15.133   0.109  12.320  1.00  0.00           H  
ATOM   3809 HG11 VAL A 251     -12.770  -1.484  11.236  1.00  0.00           H  
ATOM   3810 HG12 VAL A 251     -14.320  -1.212  10.408  1.00  0.00           H  
ATOM   3811 HG13 VAL A 251     -14.267  -2.142  11.912  1.00  0.00           H  
ATOM   3812 HG21 VAL A 251     -13.892  -1.049  14.077  1.00  0.00           H  
ATOM   3813 HG22 VAL A 251     -12.382  -0.288  13.542  1.00  0.00           H  
ATOM   3814 HG23 VAL A 251     -13.708   0.705  14.195  1.00  0.00           H  
ATOM   3815  N   GLY A 252     -11.088   1.295  11.880  1.00  0.00           N  
ATOM   3816  CA  GLY A 252      -9.669   1.159  11.526  1.00  0.00           C  
ATOM   3817  C   GLY A 252      -8.719   2.044  12.328  1.00  0.00           C  
ATOM   3818  O   GLY A 252      -7.503   1.856  12.270  1.00  0.00           O  
ATOM   3819  H   GLY A 252     -11.339   1.434  12.849  1.00  0.00           H  
ATOM   3820  HA2 GLY A 252      -9.370   0.118  11.647  1.00  0.00           H  
ATOM   3821  HA3 GLY A 252      -9.527   1.411  10.475  1.00  0.00           H  
ATOM   3822  N   LEU A 253      -9.248   3.006  13.094  1.00  0.00           N  
ATOM   3823  CA  LEU A 253      -8.423   3.848  13.956  1.00  0.00           C  
ATOM   3824  C   LEU A 253      -7.696   2.996  15.005  1.00  0.00           C  
ATOM   3825  O   LEU A 253      -8.205   1.997  15.514  1.00  0.00           O  
ATOM   3826  CB  LEU A 253      -9.258   4.970  14.600  1.00  0.00           C  
ATOM   3827  CG  LEU A 253      -9.778   6.030  13.608  1.00  0.00           C  
ATOM   3828  CD1 LEU A 253     -10.694   7.000  14.342  1.00  0.00           C  
ATOM   3829  CD2 LEU A 253      -8.657   6.862  12.972  1.00  0.00           C  
ATOM   3830  H   LEU A 253     -10.250   3.134  13.101  1.00  0.00           H  
ATOM   3831  HA  LEU A 253      -7.653   4.301  13.333  1.00  0.00           H  
ATOM   3832  HB2 LEU A 253     -10.105   4.518  15.116  1.00  0.00           H  
ATOM   3833  HB3 LEU A 253      -8.653   5.475  15.352  1.00  0.00           H  
ATOM   3834  HG  LEU A 253     -10.350   5.540  12.820  1.00  0.00           H  
ATOM   3835 HD11 LEU A 253     -11.526   6.451  14.782  1.00  0.00           H  
ATOM   3836 HD12 LEU A 253     -10.158   7.532  15.128  1.00  0.00           H  
ATOM   3837 HD13 LEU A 253     -11.113   7.711  13.629  1.00  0.00           H  
ATOM   3838 HD21 LEU A 253      -7.958   6.234  12.419  1.00  0.00           H  
ATOM   3839 HD22 LEU A 253      -9.093   7.578  12.275  1.00  0.00           H  
ATOM   3840 HD23 LEU A 253      -8.115   7.409  13.744  1.00  0.00           H  
ATOM   3841  N   GLN A 254      -6.466   3.403  15.324  1.00  0.00           N  
ATOM   3842  CA  GLN A 254      -5.622   2.690  16.289  1.00  0.00           C  
ATOM   3843  C   GLN A 254      -6.107   2.848  17.738  1.00  0.00           C  
ATOM   3844  O   GLN A 254      -5.788   2.014  18.592  1.00  0.00           O  
ATOM   3845  CB  GLN A 254      -4.172   3.181  16.144  1.00  0.00           C  
ATOM   3846  CG  GLN A 254      -3.559   2.803  14.785  1.00  0.00           C  
ATOM   3847  CD  GLN A 254      -3.476   1.293  14.568  1.00  0.00           C  
ATOM   3848  NE2 GLN A 254      -3.496   0.838  13.336  1.00  0.00           N  
ATOM   3849  OE1 GLN A 254      -3.385   0.507  15.503  1.00  0.00           O  
ATOM   3850  H   GLN A 254      -6.094   4.211  14.846  1.00  0.00           H  
ATOM   3851  HA  GLN A 254      -5.665   1.624  16.065  1.00  0.00           H  
ATOM   3852  HB2 GLN A 254      -4.145   4.265  16.259  1.00  0.00           H  
ATOM   3853  HB3 GLN A 254      -3.563   2.746  16.937  1.00  0.00           H  
ATOM   3854  HG2 GLN A 254      -4.144   3.250  13.981  1.00  0.00           H  
ATOM   3855  HG3 GLN A 254      -2.550   3.210  14.725  1.00  0.00           H  
ATOM   3856 HE21 GLN A 254      -3.675   1.447  12.550  1.00  0.00           H  
ATOM   3857 HE22 GLN A 254      -3.447  -0.164  13.212  1.00  0.00           H  
ATOM   3858  N   GLN A 255      -6.864   3.913  17.992  1.00  0.00           N  
ATOM   3859  CA  GLN A 255      -7.573   4.225  19.231  1.00  0.00           C  
ATOM   3860  C   GLN A 255      -9.069   3.899  19.085  1.00  0.00           C  
ATOM   3861  O   GLN A 255      -9.550   3.738  17.963  1.00  0.00           O  
ATOM   3862  CB  GLN A 255      -7.301   5.696  19.596  1.00  0.00           C  
ATOM   3863  CG  GLN A 255      -7.801   6.698  18.539  1.00  0.00           C  
ATOM   3864  CD  GLN A 255      -7.288   8.114  18.777  1.00  0.00           C  
ATOM   3865  NE2 GLN A 255      -8.102   9.103  18.540  1.00  0.00           N  
ATOM   3866  OE1 GLN A 255      -6.156   8.371  19.161  1.00  0.00           O  
ATOM   3867  H   GLN A 255      -7.142   4.463  17.191  1.00  0.00           H  
ATOM   3868  HA  GLN A 255      -7.179   3.603  20.035  1.00  0.00           H  
ATOM   3869  HB2 GLN A 255      -7.776   5.924  20.550  1.00  0.00           H  
ATOM   3870  HB3 GLN A 255      -6.225   5.815  19.722  1.00  0.00           H  
ATOM   3871  HG2 GLN A 255      -8.891   6.702  18.545  1.00  0.00           H  
ATOM   3872  HG3 GLN A 255      -7.473   6.403  17.542  1.00  0.00           H  
ATOM   3873 HE21 GLN A 255      -7.769  10.037  18.728  1.00  0.00           H  
ATOM   3874 HE22 GLN A 255      -9.088   8.903  18.453  1.00  0.00           H  
ATOM   3875  N   ARG A 256      -9.794   3.789  20.208  1.00  0.00           N  
ATOM   3876  CA  ARG A 256     -11.252   3.562  20.202  1.00  0.00           C  
ATOM   3877  C   ARG A 256     -11.967   4.736  19.529  1.00  0.00           C  
ATOM   3878  O   ARG A 256     -11.526   5.870  19.648  1.00  0.00           O  
ATOM   3879  CB  ARG A 256     -11.791   3.339  21.632  1.00  0.00           C  
ATOM   3880  CG  ARG A 256     -11.340   1.992  22.225  1.00  0.00           C  
ATOM   3881  CD  ARG A 256     -11.752   1.797  23.695  1.00  0.00           C  
ATOM   3882  NE  ARG A 256     -13.189   1.491  23.889  1.00  0.00           N  
ATOM   3883  CZ  ARG A 256     -13.983   1.973  24.829  1.00  0.00           C  
ATOM   3884  NH1 ARG A 256     -13.601   2.881  25.681  1.00  0.00           N1+
ATOM   3885  NH2 ARG A 256     -15.198   1.542  24.939  1.00  0.00           N  
ATOM   3886  H   ARG A 256      -9.358   4.017  21.090  1.00  0.00           H  
ATOM   3887  HA  ARG A 256     -11.476   2.683  19.597  1.00  0.00           H  
ATOM   3888  HB2 ARG A 256     -11.463   4.157  22.273  1.00  0.00           H  
ATOM   3889  HB3 ARG A 256     -12.880   3.347  21.603  1.00  0.00           H  
ATOM   3890  HG2 ARG A 256     -10.252   1.936  22.177  1.00  0.00           H  
ATOM   3891  HG3 ARG A 256     -11.747   1.178  21.626  1.00  0.00           H  
ATOM   3892  HD2 ARG A 256     -11.461   2.687  24.252  1.00  0.00           H  
ATOM   3893  HD3 ARG A 256     -11.182   0.958  24.094  1.00  0.00           H  
ATOM   3894  HE  ARG A 256     -13.609   0.735  23.367  1.00  0.00           H  
ATOM   3895 HH11 ARG A 256     -12.687   3.298  25.575  1.00  0.00           H  
ATOM   3896 HH12 ARG A 256     -14.298   3.429  26.164  1.00  0.00           H  
ATOM   3897 HH21 ARG A 256     -15.468   0.722  24.416  1.00  0.00           H  
ATOM   3898 HH22 ARG A 256     -15.812   1.865  25.674  1.00  0.00           H  
ATOM   3899  N   ASP A 257     -13.068   4.461  18.850  1.00  0.00           N  
ATOM   3900  CA  ASP A 257     -13.981   5.477  18.315  1.00  0.00           C  
ATOM   3901  C   ASP A 257     -15.425   5.026  18.559  1.00  0.00           C  
ATOM   3902  O   ASP A 257     -15.650   3.885  18.967  1.00  0.00           O  
ATOM   3903  CB  ASP A 257     -13.685   5.702  16.821  1.00  0.00           C  
ATOM   3904  CG  ASP A 257     -14.222   7.031  16.267  1.00  0.00           C  
ATOM   3905  OD1 ASP A 257     -14.848   7.821  17.012  1.00  0.00           O  
ATOM   3906  OD2 ASP A 257     -13.976   7.311  15.079  1.00  0.00           O1-
ATOM   3907  H   ASP A 257     -13.377   3.501  18.790  1.00  0.00           H  
ATOM   3908  HA  ASP A 257     -13.827   6.416  18.846  1.00  0.00           H  
ATOM   3909  HB2 ASP A 257     -12.604   5.702  16.684  1.00  0.00           H  
ATOM   3910  HB3 ASP A 257     -14.096   4.874  16.244  1.00  0.00           H  
ATOM   3911  N   LEU A 258     -16.412   5.884  18.293  1.00  0.00           N  
ATOM   3912  CA  LEU A 258     -17.837   5.568  18.469  1.00  0.00           C  
ATOM   3913  C   LEU A 258     -18.203   4.219  17.825  1.00  0.00           C  
ATOM   3914  O   LEU A 258     -18.861   3.384  18.438  1.00  0.00           O  
ATOM   3915  CB  LEU A 258     -18.678   6.712  17.864  1.00  0.00           C  
ATOM   3916  CG  LEU A 258     -18.677   8.014  18.685  1.00  0.00           C  
ATOM   3917  CD1 LEU A 258     -19.298   9.150  17.874  1.00  0.00           C  
ATOM   3918  CD2 LEU A 258     -19.498   7.877  19.968  1.00  0.00           C  
ATOM   3919  H   LEU A 258     -16.151   6.795  17.945  1.00  0.00           H  
ATOM   3920  HA  LEU A 258     -18.054   5.472  19.532  1.00  0.00           H  
ATOM   3921  HB2 LEU A 258     -18.301   6.924  16.863  1.00  0.00           H  
ATOM   3922  HB3 LEU A 258     -19.712   6.383  17.763  1.00  0.00           H  
ATOM   3923  HG  LEU A 258     -17.653   8.285  18.940  1.00  0.00           H  
ATOM   3924 HD11 LEU A 258     -20.330   8.908  17.617  1.00  0.00           H  
ATOM   3925 HD12 LEU A 258     -19.292  10.069  18.460  1.00  0.00           H  
ATOM   3926 HD13 LEU A 258     -18.728   9.314  16.959  1.00  0.00           H  
ATOM   3927 HD21 LEU A 258     -19.195   6.994  20.530  1.00  0.00           H  
ATOM   3928 HD22 LEU A 258     -19.370   8.762  20.591  1.00  0.00           H  
ATOM   3929 HD23 LEU A 258     -20.556   7.767  19.732  1.00  0.00           H  
ATOM   3930  N   ILE A 259     -17.689   3.950  16.623  1.00  0.00           N  
ATOM   3931  CA  ILE A 259     -17.944   2.711  15.871  1.00  0.00           C  
ATOM   3932  C   ILE A 259     -17.421   1.469  16.614  1.00  0.00           C  
ATOM   3933  O   ILE A 259     -18.026   0.401  16.524  1.00  0.00           O  
ATOM   3934  CB  ILE A 259     -17.337   2.830  14.453  1.00  0.00           C  
ATOM   3935  CG1 ILE A 259     -17.924   4.062  13.725  1.00  0.00           C  
ATOM   3936  CG2 ILE A 259     -17.608   1.557  13.625  1.00  0.00           C  
ATOM   3937  CD1 ILE A 259     -17.159   4.475  12.469  1.00  0.00           C  
ATOM   3938  H   ILE A 259     -17.139   4.675  16.184  1.00  0.00           H  
ATOM   3939  HA  ILE A 259     -19.022   2.591  15.767  1.00  0.00           H  
ATOM   3940  HB  ILE A 259     -16.259   2.961  14.548  1.00  0.00           H  
ATOM   3941 HG12 ILE A 259     -18.961   3.845  13.466  1.00  0.00           H  
ATOM   3942 HG13 ILE A 259     -17.925   4.939  14.372  1.00  0.00           H  
ATOM   3943 HG21 ILE A 259     -18.681   1.376  13.557  1.00  0.00           H  
ATOM   3944 HG22 ILE A 259     -17.208   1.663  12.617  1.00  0.00           H  
ATOM   3945 HG23 ILE A 259     -17.126   0.691  14.079  1.00  0.00           H  
ATOM   3946 HD11 ILE A 259     -17.191   3.683  11.720  1.00  0.00           H  
ATOM   3947 HD12 ILE A 259     -17.618   5.369  12.047  1.00  0.00           H  
ATOM   3948 HD13 ILE A 259     -16.127   4.705  12.735  1.00  0.00           H  
ATOM   3949  N   SER A 260     -16.348   1.590  17.405  1.00  0.00           N  
ATOM   3950  CA  SER A 260     -15.823   0.491  18.230  1.00  0.00           C  
ATOM   3951  C   SER A 260     -16.856  -0.016  19.243  1.00  0.00           C  
ATOM   3952  O   SER A 260     -16.879  -1.210  19.537  1.00  0.00           O  
ATOM   3953  CB  SER A 260     -14.556   0.914  18.985  1.00  0.00           C  
ATOM   3954  OG  SER A 260     -13.569   1.422  18.101  1.00  0.00           O  
ATOM   3955  H   SER A 260     -15.957   2.509  17.556  1.00  0.00           H  
ATOM   3956  HA  SER A 260     -15.563  -0.342  17.578  1.00  0.00           H  
ATOM   3957  HB2 SER A 260     -14.154   0.050  19.512  1.00  0.00           H  
ATOM   3958  HB3 SER A 260     -14.807   1.674  19.725  1.00  0.00           H  
ATOM   3959  HG  SER A 260     -13.335   0.726  17.483  1.00  0.00           H  
ATOM   3960  N   CYS A 261     -17.771   0.844  19.707  1.00  0.00           N  
ATOM   3961  CA  CYS A 261     -18.857   0.448  20.603  1.00  0.00           C  
ATOM   3962  C   CYS A 261     -19.794  -0.599  19.989  1.00  0.00           C  
ATOM   3963  O   CYS A 261     -20.386  -1.390  20.723  1.00  0.00           O  
ATOM   3964  CB  CYS A 261     -19.671   1.685  20.992  1.00  0.00           C  
ATOM   3965  SG  CYS A 261     -18.764   2.917  21.953  1.00  0.00           S  
ATOM   3966  H   CYS A 261     -17.734   1.808  19.410  1.00  0.00           H  
ATOM   3967  HA  CYS A 261     -18.426   0.007  21.502  1.00  0.00           H  
ATOM   3968  HB2 CYS A 261     -20.072   2.157  20.095  1.00  0.00           H  
ATOM   3969  HB3 CYS A 261     -20.521   1.356  21.590  1.00  0.00           H  
ATOM   3970  N   ALA A 262     -19.921  -0.646  18.658  1.00  0.00           N  
ATOM   3971  CA  ALA A 262     -20.709  -1.677  17.992  1.00  0.00           C  
ATOM   3972  C   ALA A 262     -20.123  -3.075  18.237  1.00  0.00           C  
ATOM   3973  O   ALA A 262     -20.869  -4.008  18.531  1.00  0.00           O  
ATOM   3974  CB  ALA A 262     -20.785  -1.356  16.498  1.00  0.00           C  
ATOM   3975  H   ALA A 262     -19.392  -0.003  18.087  1.00  0.00           H  
ATOM   3976  HA  ALA A 262     -21.719  -1.666  18.402  1.00  0.00           H  
ATOM   3977  HB1 ALA A 262     -19.800  -1.444  16.041  1.00  0.00           H  
ATOM   3978  HB2 ALA A 262     -21.460  -2.057  16.007  1.00  0.00           H  
ATOM   3979  HB3 ALA A 262     -21.156  -0.340  16.360  1.00  0.00           H  
ATOM   3980  N   PHE A 263     -18.795  -3.214  18.191  1.00  0.00           N  
ATOM   3981  CA  PHE A 263     -18.104  -4.487  18.421  1.00  0.00           C  
ATOM   3982  C   PHE A 263     -18.255  -4.957  19.871  1.00  0.00           C  
ATOM   3983  O   PHE A 263     -18.549  -6.124  20.104  1.00  0.00           O  
ATOM   3984  CB  PHE A 263     -16.623  -4.358  18.041  1.00  0.00           C  
ATOM   3985  CG  PHE A 263     -16.389  -4.132  16.561  1.00  0.00           C  
ATOM   3986  CD1 PHE A 263     -16.123  -5.228  15.719  1.00  0.00           C  
ATOM   3987  CD2 PHE A 263     -16.468  -2.836  16.016  1.00  0.00           C  
ATOM   3988  CE1 PHE A 263     -15.935  -5.029  14.341  1.00  0.00           C  
ATOM   3989  CE2 PHE A 263     -16.289  -2.638  14.637  1.00  0.00           C  
ATOM   3990  CZ  PHE A 263     -16.028  -3.735  13.801  1.00  0.00           C  
ATOM   3991  H   PHE A 263     -18.232  -2.392  18.024  1.00  0.00           H  
ATOM   3992  HA  PHE A 263     -18.551  -5.253  17.787  1.00  0.00           H  
ATOM   3993  HB2 PHE A 263     -16.113  -5.277  18.333  1.00  0.00           H  
ATOM   3994  HB3 PHE A 263     -16.165  -3.547  18.606  1.00  0.00           H  
ATOM   3995  HD1 PHE A 263     -16.069  -6.226  16.128  1.00  0.00           H  
ATOM   3996  HD2 PHE A 263     -16.698  -1.994  16.652  1.00  0.00           H  
ATOM   3997  HE1 PHE A 263     -15.745  -5.876  13.699  1.00  0.00           H  
ATOM   3998  HE2 PHE A 263     -16.383  -1.647  14.217  1.00  0.00           H  
ATOM   3999  HZ  PHE A 263     -15.929  -3.585  12.736  1.00  0.00           H  
ATOM   4000  N   GLU A 264     -18.153  -4.043  20.841  1.00  0.00           N  
ATOM   4001  CA  GLU A 264     -18.328  -4.345  22.273  1.00  0.00           C  
ATOM   4002  C   GLU A 264     -19.741  -4.850  22.617  1.00  0.00           C  
ATOM   4003  O   GLU A 264     -19.929  -5.568  23.600  1.00  0.00           O  
ATOM   4004  CB  GLU A 264     -18.020  -3.085  23.104  1.00  0.00           C  
ATOM   4005  CG  GLU A 264     -16.545  -2.660  23.014  1.00  0.00           C  
ATOM   4006  CD  GLU A 264     -16.233  -1.354  23.766  1.00  0.00           C  
ATOM   4007  OE1 GLU A 264     -15.196  -0.718  23.452  1.00  0.00           O  
ATOM   4008  OE2 GLU A 264     -16.996  -0.949  24.670  1.00  0.00           O1-
ATOM   4009  H   GLU A 264     -17.884  -3.104  20.582  1.00  0.00           H  
ATOM   4010  HA  GLU A 264     -17.632  -5.134  22.561  1.00  0.00           H  
ATOM   4011  HB2 GLU A 264     -18.258  -3.289  24.148  1.00  0.00           H  
ATOM   4012  HB3 GLU A 264     -18.654  -2.267  22.761  1.00  0.00           H  
ATOM   4013  HG2 GLU A 264     -15.927  -3.460  23.422  1.00  0.00           H  
ATOM   4014  HG3 GLU A 264     -16.274  -2.530  21.966  1.00  0.00           H  
ATOM   4015  N   ARG A 265     -20.744  -4.479  21.812  1.00  0.00           N  
ATOM   4016  CA  ARG A 265     -22.150  -4.886  21.973  1.00  0.00           C  
ATOM   4017  C   ARG A 265     -22.543  -6.081  21.105  1.00  0.00           C  
ATOM   4018  O   ARG A 265     -23.663  -6.581  21.242  1.00  0.00           O  
ATOM   4019  CB  ARG A 265     -23.054  -3.684  21.660  1.00  0.00           C  
ATOM   4020  CG  ARG A 265     -22.865  -2.481  22.593  1.00  0.00           C  
ATOM   4021  CD  ARG A 265     -23.331  -2.769  24.019  1.00  0.00           C  
ATOM   4022  NE  ARG A 265     -23.252  -1.548  24.839  1.00  0.00           N  
ATOM   4023  CZ  ARG A 265     -23.466  -1.459  26.134  1.00  0.00           C  
ATOM   4024  NH1 ARG A 265     -23.875  -2.485  26.831  1.00  0.00           N1+
ATOM   4025  NH2 ARG A 265     -23.266  -0.330  26.749  1.00  0.00           N  
ATOM   4026  H   ARG A 265     -20.508  -3.868  21.043  1.00  0.00           H  
ATOM   4027  HA  ARG A 265     -22.314  -5.215  23.000  1.00  0.00           H  
ATOM   4028  HB2 ARG A 265     -22.860  -3.359  20.638  1.00  0.00           H  
ATOM   4029  HB3 ARG A 265     -24.097  -3.995  21.715  1.00  0.00           H  
ATOM   4030  HG2 ARG A 265     -23.448  -1.650  22.196  1.00  0.00           H  
ATOM   4031  HG3 ARG A 265     -21.817  -2.181  22.622  1.00  0.00           H  
ATOM   4032  HD2 ARG A 265     -22.693  -3.541  24.449  1.00  0.00           H  
ATOM   4033  HD3 ARG A 265     -24.361  -3.123  23.990  1.00  0.00           H  
ATOM   4034  HE  ARG A 265     -23.014  -0.688  24.368  1.00  0.00           H  
ATOM   4035 HH11 ARG A 265     -24.058  -2.387  27.820  1.00  0.00           H  
ATOM   4036 HH12 ARG A 265     -24.024  -3.357  26.345  1.00  0.00           H  
ATOM   4037 HH21 ARG A 265     -23.008   0.501  26.237  1.00  0.00           H  
ATOM   4038 HH22 ARG A 265     -23.405  -0.237  27.745  1.00  0.00           H  
ATOM   4039  N   SER A 266     -21.659  -6.507  20.209  1.00  0.00           N  
ATOM   4040  CA  SER A 266     -21.939  -7.582  19.265  1.00  0.00           C  
ATOM   4041  C   SER A 266     -21.814  -8.946  19.933  1.00  0.00           C  
ATOM   4042  O   SER A 266     -20.942  -9.160  20.770  1.00  0.00           O  
ATOM   4043  CB  SER A 266     -21.019  -7.503  18.049  1.00  0.00           C  
ATOM   4044  OG  SER A 266     -21.275  -6.321  17.322  1.00  0.00           O  
ATOM   4045  H   SER A 266     -20.726  -6.121  20.228  1.00  0.00           H  
ATOM   4046  HA  SER A 266     -22.964  -7.463  18.916  1.00  0.00           H  
ATOM   4047  HB2 SER A 266     -19.977  -7.526  18.369  1.00  0.00           H  
ATOM   4048  HB3 SER A 266     -21.206  -8.358  17.400  1.00  0.00           H  
ATOM   4049  HG  SER A 266     -21.162  -5.559  17.894  1.00  0.00           H  
ATOM   4050  N   ASP A 267     -22.663  -9.890  19.536  1.00  0.00           N  
ATOM   4051  CA  ASP A 267     -22.543 -11.300  19.929  1.00  0.00           C  
ATOM   4052  C   ASP A 267     -22.073 -12.207  18.782  1.00  0.00           C  
ATOM   4053  O   ASP A 267     -21.823 -13.391  18.999  1.00  0.00           O  
ATOM   4054  CB  ASP A 267     -23.844 -11.789  20.582  1.00  0.00           C  
ATOM   4055  CG  ASP A 267     -25.036 -11.937  19.633  1.00  0.00           C  
ATOM   4056  OD1 ASP A 267     -25.021 -11.406  18.503  1.00  0.00           O  
ATOM   4057  OD2 ASP A 267     -26.048 -12.538  20.059  1.00  0.00           O1-
ATOM   4058  H   ASP A 267     -23.375  -9.650  18.860  1.00  0.00           H  
ATOM   4059  HA  ASP A 267     -21.771 -11.385  20.694  1.00  0.00           H  
ATOM   4060  HB2 ASP A 267     -24.117 -11.099  21.380  1.00  0.00           H  
ATOM   4061  HB3 ASP A 267     -23.651 -12.758  21.043  1.00  0.00           H  
ATOM   4062  N   LEU A 268     -21.924 -11.648  17.577  1.00  0.00           N  
ATOM   4063  CA  LEU A 268     -21.397 -12.306  16.386  1.00  0.00           C  
ATOM   4064  C   LEU A 268     -20.797 -11.265  15.439  1.00  0.00           C  
ATOM   4065  O   LEU A 268     -21.453 -10.275  15.117  1.00  0.00           O  
ATOM   4066  CB  LEU A 268     -22.552 -13.056  15.696  1.00  0.00           C  
ATOM   4067  CG  LEU A 268     -22.168 -13.748  14.376  1.00  0.00           C  
ATOM   4068  CD1 LEU A 268     -21.224 -14.922  14.621  1.00  0.00           C  
ATOM   4069  CD2 LEU A 268     -23.415 -14.276  13.669  1.00  0.00           C  
ATOM   4070  H   LEU A 268     -22.217 -10.687  17.477  1.00  0.00           H  
ATOM   4071  HA  LEU A 268     -20.617 -13.010  16.678  1.00  0.00           H  
ATOM   4072  HB2 LEU A 268     -23.345 -12.337  15.489  1.00  0.00           H  
ATOM   4073  HB3 LEU A 268     -22.955 -13.798  16.385  1.00  0.00           H  
ATOM   4074  HG  LEU A 268     -21.688 -13.040  13.701  1.00  0.00           H  
ATOM   4075 HD11 LEU A 268     -21.636 -15.587  15.379  1.00  0.00           H  
ATOM   4076 HD12 LEU A 268     -20.257 -14.546  14.953  1.00  0.00           H  
ATOM   4077 HD13 LEU A 268     -21.074 -15.470  13.690  1.00  0.00           H  
ATOM   4078 HD21 LEU A 268     -23.133 -14.732  12.720  1.00  0.00           H  
ATOM   4079 HD22 LEU A 268     -23.915 -15.014  14.296  1.00  0.00           H  
ATOM   4080 HD23 LEU A 268     -24.096 -13.450  13.465  1.00  0.00           H  
ATOM   4081  N   ILE A 269     -19.598 -11.532  14.921  1.00  0.00           N  
ATOM   4082  CA  ILE A 269     -19.020 -10.760  13.817  1.00  0.00           C  
ATOM   4083  C   ILE A 269     -19.119 -11.567  12.521  1.00  0.00           C  
ATOM   4084  O   ILE A 269     -18.678 -12.713  12.455  1.00  0.00           O  
ATOM   4085  CB  ILE A 269     -17.581 -10.313  14.143  1.00  0.00           C  
ATOM   4086  CG1 ILE A 269     -17.492  -9.506  15.462  1.00  0.00           C  
ATOM   4087  CG2 ILE A 269     -16.979  -9.503  12.978  1.00  0.00           C  
ATOM   4088  CD1 ILE A 269     -18.369  -8.249  15.538  1.00  0.00           C  
ATOM   4089  H   ILE A 269     -19.107 -12.358  15.233  1.00  0.00           H  
ATOM   4090  HA  ILE A 269     -19.604  -9.851  13.671  1.00  0.00           H  
ATOM   4091  HB  ILE A 269     -16.973 -11.209  14.271  1.00  0.00           H  
ATOM   4092 HG12 ILE A 269     -17.752 -10.156  16.298  1.00  0.00           H  
ATOM   4093 HG13 ILE A 269     -16.458  -9.195  15.613  1.00  0.00           H  
ATOM   4094 HG21 ILE A 269     -16.851 -10.139  12.102  1.00  0.00           H  
ATOM   4095 HG22 ILE A 269     -17.629  -8.668  12.717  1.00  0.00           H  
ATOM   4096 HG23 ILE A 269     -15.999  -9.118  13.261  1.00  0.00           H  
ATOM   4097 HD11 ILE A 269     -18.169  -7.729  16.475  1.00  0.00           H  
ATOM   4098 HD12 ILE A 269     -19.423  -8.524  15.517  1.00  0.00           H  
ATOM   4099 HD13 ILE A 269     -18.145  -7.577  14.710  1.00  0.00           H  
ATOM   4100  N   ILE A 270     -19.684 -10.964  11.478  1.00  0.00           N  
ATOM   4101  CA  ILE A 270     -19.729 -11.513  10.119  1.00  0.00           C  
ATOM   4102  C   ILE A 270     -18.697 -10.741   9.296  1.00  0.00           C  
ATOM   4103  O   ILE A 270     -18.955  -9.635   8.825  1.00  0.00           O  
ATOM   4104  CB  ILE A 270     -21.152 -11.440   9.520  1.00  0.00           C  
ATOM   4105  CG1 ILE A 270     -22.228 -12.014  10.474  1.00  0.00           C  
ATOM   4106  CG2 ILE A 270     -21.169 -12.191   8.174  1.00  0.00           C  
ATOM   4107  CD1 ILE A 270     -23.662 -11.739  10.004  1.00  0.00           C  
ATOM   4108  H   ILE A 270     -20.039 -10.028  11.617  1.00  0.00           H  
ATOM   4109  HA  ILE A 270     -19.432 -12.561  10.139  1.00  0.00           H  
ATOM   4110  HB  ILE A 270     -21.393 -10.392   9.342  1.00  0.00           H  
ATOM   4111 HG12 ILE A 270     -22.083 -13.088  10.592  1.00  0.00           H  
ATOM   4112 HG13 ILE A 270     -22.136 -11.551  11.456  1.00  0.00           H  
ATOM   4113 HG21 ILE A 270     -20.396 -11.801   7.512  1.00  0.00           H  
ATOM   4114 HG22 ILE A 270     -20.992 -13.255   8.330  1.00  0.00           H  
ATOM   4115 HG23 ILE A 270     -22.127 -12.054   7.671  1.00  0.00           H  
ATOM   4116 HD11 ILE A 270     -24.359 -12.035  10.787  1.00  0.00           H  
ATOM   4117 HD12 ILE A 270     -23.790 -10.675   9.806  1.00  0.00           H  
ATOM   4118 HD13 ILE A 270     -23.886 -12.307   9.100  1.00  0.00           H  
ATOM   4119  N   ALA A 271     -17.496 -11.296   9.183  1.00  0.00           N  
ATOM   4120  CA  ALA A 271     -16.387 -10.691   8.465  1.00  0.00           C  
ATOM   4121  C   ALA A 271     -16.497 -11.026   6.969  1.00  0.00           C  
ATOM   4122  O   ALA A 271     -16.323 -12.181   6.585  1.00  0.00           O  
ATOM   4123  CB  ALA A 271     -15.092 -11.188   9.113  1.00  0.00           C  
ATOM   4124  H   ALA A 271     -17.369 -12.240   9.518  1.00  0.00           H  
ATOM   4125  HA  ALA A 271     -16.427  -9.609   8.589  1.00  0.00           H  
ATOM   4126  HB1 ALA A 271     -15.083 -10.918  10.170  1.00  0.00           H  
ATOM   4127  HB2 ALA A 271     -14.236 -10.722   8.624  1.00  0.00           H  
ATOM   4128  HB3 ALA A 271     -15.030 -12.272   9.016  1.00  0.00           H  
ATOM   4129  N   VAL A 272     -16.802 -10.031   6.131  1.00  0.00           N  
ATOM   4130  CA  VAL A 272     -17.060 -10.209   4.692  1.00  0.00           C  
ATOM   4131  C   VAL A 272     -15.953  -9.554   3.875  1.00  0.00           C  
ATOM   4132  O   VAL A 272     -15.793  -8.334   3.902  1.00  0.00           O  
ATOM   4133  CB  VAL A 272     -18.441  -9.666   4.278  1.00  0.00           C  
ATOM   4134  CG1 VAL A 272     -18.734 -10.052   2.824  1.00  0.00           C  
ATOM   4135  CG2 VAL A 272     -19.571 -10.243   5.139  1.00  0.00           C  
ATOM   4136  H   VAL A 272     -16.871  -9.099   6.513  1.00  0.00           H  
ATOM   4137  HA  VAL A 272     -17.056 -11.275   4.462  1.00  0.00           H  
ATOM   4138  HB  VAL A 272     -18.458  -8.580   4.372  1.00  0.00           H  
ATOM   4139 HG11 VAL A 272     -18.037  -9.555   2.150  1.00  0.00           H  
ATOM   4140 HG12 VAL A 272     -18.649 -11.132   2.702  1.00  0.00           H  
ATOM   4141 HG13 VAL A 272     -19.747  -9.752   2.557  1.00  0.00           H  
ATOM   4142 HG21 VAL A 272     -19.446  -9.927   6.175  1.00  0.00           H  
ATOM   4143 HG22 VAL A 272     -19.550 -11.331   5.092  1.00  0.00           H  
ATOM   4144 HG23 VAL A 272     -20.535  -9.878   4.785  1.00  0.00           H  
ATOM   4145  N   GLY A 273     -15.170 -10.364   3.161  1.00  0.00           N  
ATOM   4146  CA  GLY A 273     -14.018  -9.903   2.384  1.00  0.00           C  
ATOM   4147  C   GLY A 273     -12.983  -9.146   3.222  1.00  0.00           C  
ATOM   4148  O   GLY A 273     -12.319  -8.248   2.714  1.00  0.00           O  
ATOM   4149  H   GLY A 273     -15.357 -11.356   3.188  1.00  0.00           H  
ATOM   4150  HA2 GLY A 273     -14.370  -9.245   1.589  1.00  0.00           H  
ATOM   4151  HA3 GLY A 273     -13.526 -10.766   1.935  1.00  0.00           H  
ATOM   4152  N   TYR A 274     -12.909  -9.453   4.515  1.00  0.00           N  
ATOM   4153  CA  TYR A 274     -12.039  -8.792   5.478  1.00  0.00           C  
ATOM   4154  C   TYR A 274     -10.652  -9.429   5.505  1.00  0.00           C  
ATOM   4155  O   TYR A 274     -10.528 -10.653   5.564  1.00  0.00           O  
ATOM   4156  CB  TYR A 274     -12.713  -8.828   6.850  1.00  0.00           C  
ATOM   4157  CG  TYR A 274     -11.791  -8.497   8.005  1.00  0.00           C  
ATOM   4158  CD1 TYR A 274     -11.229  -9.549   8.750  1.00  0.00           C  
ATOM   4159  CD2 TYR A 274     -11.454  -7.162   8.298  1.00  0.00           C  
ATOM   4160  CE1 TYR A 274     -10.393  -9.271   9.838  1.00  0.00           C  
ATOM   4161  CE2 TYR A 274     -10.578  -6.878   9.366  1.00  0.00           C  
ATOM   4162  CZ  TYR A 274     -10.077  -7.941  10.150  1.00  0.00           C  
ATOM   4163  OH  TYR A 274      -9.308  -7.735  11.239  1.00  0.00           O  
ATOM   4164  H   TYR A 274     -13.459 -10.235   4.842  1.00  0.00           H  
ATOM   4165  HA  TYR A 274     -11.908  -7.746   5.198  1.00  0.00           H  
ATOM   4166  HB2 TYR A 274     -13.106  -9.833   6.999  1.00  0.00           H  
ATOM   4167  HB3 TYR A 274     -13.557  -8.138   6.852  1.00  0.00           H  
ATOM   4168  HD1 TYR A 274     -11.416 -10.573   8.463  1.00  0.00           H  
ATOM   4169  HD2 TYR A 274     -11.852  -6.362   7.691  1.00  0.00           H  
ATOM   4170  HE1 TYR A 274      -9.962 -10.072  10.420  1.00  0.00           H  
ATOM   4171  HE2 TYR A 274     -10.296  -5.860   9.589  1.00  0.00           H  
ATOM   4172  HH  TYR A 274      -8.895  -6.869  11.251  1.00  0.00           H  
ATOM   4173  N   ASP A 275      -9.633  -8.576   5.531  1.00  0.00           N  
ATOM   4174  CA  ASP A 275      -8.235  -8.953   5.685  1.00  0.00           C  
ATOM   4175  C   ASP A 275      -7.652  -8.347   6.974  1.00  0.00           C  
ATOM   4176  O   ASP A 275      -7.898  -7.183   7.310  1.00  0.00           O  
ATOM   4177  CB  ASP A 275      -7.494  -8.522   4.417  1.00  0.00           C  
ATOM   4178  CG  ASP A 275      -6.084  -9.087   4.315  1.00  0.00           C  
ATOM   4179  OD1 ASP A 275      -5.330  -9.030   5.310  1.00  0.00           O  
ATOM   4180  OD2 ASP A 275      -5.732  -9.520   3.198  1.00  0.00           O1-
ATOM   4181  H   ASP A 275      -9.816  -7.590   5.412  1.00  0.00           H  
ATOM   4182  HA  ASP A 275      -8.158 -10.038   5.757  1.00  0.00           H  
ATOM   4183  HB2 ASP A 275      -7.442  -7.434   4.373  1.00  0.00           H  
ATOM   4184  HB3 ASP A 275      -8.064  -8.860   3.551  1.00  0.00           H  
ATOM   4185  N   LEU A 276      -6.860  -9.141   7.701  1.00  0.00           N  
ATOM   4186  CA  LEU A 276      -6.215  -8.748   8.957  1.00  0.00           C  
ATOM   4187  C   LEU A 276      -5.329  -7.509   8.790  1.00  0.00           C  
ATOM   4188  O   LEU A 276      -5.191  -6.732   9.740  1.00  0.00           O  
ATOM   4189  CB  LEU A 276      -5.355  -9.913   9.484  1.00  0.00           C  
ATOM   4190  CG  LEU A 276      -6.127 -10.971  10.287  1.00  0.00           C  
ATOM   4191  CD1 LEU A 276      -7.192 -11.692   9.464  1.00  0.00           C  
ATOM   4192  CD2 LEU A 276      -5.144 -11.990  10.863  1.00  0.00           C  
ATOM   4193  H   LEU A 276      -6.597 -10.026   7.292  1.00  0.00           H  
ATOM   4194  HA  LEU A 276      -6.983  -8.499   9.690  1.00  0.00           H  
ATOM   4195  HB2 LEU A 276      -4.598  -9.499  10.150  1.00  0.00           H  
ATOM   4196  HB3 LEU A 276      -4.831 -10.387   8.654  1.00  0.00           H  
ATOM   4197  HG  LEU A 276      -6.623 -10.475  11.120  1.00  0.00           H  
ATOM   4198 HD11 LEU A 276      -8.039 -11.029   9.288  1.00  0.00           H  
ATOM   4199 HD12 LEU A 276      -7.546 -12.575   9.997  1.00  0.00           H  
ATOM   4200 HD13 LEU A 276      -6.781 -12.000   8.502  1.00  0.00           H  
ATOM   4201 HD21 LEU A 276      -5.682 -12.746  11.435  1.00  0.00           H  
ATOM   4202 HD22 LEU A 276      -4.427 -11.495  11.519  1.00  0.00           H  
ATOM   4203 HD23 LEU A 276      -4.605 -12.485  10.055  1.00  0.00           H  
ATOM   4204  N   ILE A 277      -4.748  -7.317   7.600  1.00  0.00           N  
ATOM   4205  CA  ILE A 277      -3.897  -6.165   7.299  1.00  0.00           C  
ATOM   4206  C   ILE A 277      -4.677  -4.845   7.327  1.00  0.00           C  
ATOM   4207  O   ILE A 277      -4.114  -3.794   7.628  1.00  0.00           O  
ATOM   4208  CB  ILE A 277      -3.168  -6.388   5.954  1.00  0.00           C  
ATOM   4209  CG1 ILE A 277      -1.861  -5.575   5.969  1.00  0.00           C  
ATOM   4210  CG2 ILE A 277      -4.042  -6.048   4.731  1.00  0.00           C  
ATOM   4211  CD1 ILE A 277      -0.968  -5.804   4.750  1.00  0.00           C  
ATOM   4212  H   ILE A 277      -4.924  -7.986   6.863  1.00  0.00           H  
ATOM   4213  HA  ILE A 277      -3.149  -6.106   8.090  1.00  0.00           H  
ATOM   4214  HB  ILE A 277      -2.894  -7.441   5.890  1.00  0.00           H  
ATOM   4215 HG12 ILE A 277      -2.100  -4.514   6.042  1.00  0.00           H  
ATOM   4216 HG13 ILE A 277      -1.285  -5.850   6.853  1.00  0.00           H  
ATOM   4217 HG21 ILE A 277      -4.160  -4.969   4.627  1.00  0.00           H  
ATOM   4218 HG22 ILE A 277      -5.026  -6.506   4.831  1.00  0.00           H  
ATOM   4219 HG23 ILE A 277      -3.578  -6.435   3.824  1.00  0.00           H  
ATOM   4220 HD11 ILE A 277      -1.466  -5.451   3.847  1.00  0.00           H  
ATOM   4221 HD12 ILE A 277      -0.042  -5.245   4.882  1.00  0.00           H  
ATOM   4222 HD13 ILE A 277      -0.740  -6.865   4.649  1.00  0.00           H  
ATOM   4223  N   GLU A 278      -5.987  -4.883   7.059  1.00  0.00           N  
ATOM   4224  CA  GLU A 278      -6.814  -3.681   6.965  1.00  0.00           C  
ATOM   4225  C   GLU A 278      -7.118  -3.077   8.340  1.00  0.00           C  
ATOM   4226  O   GLU A 278      -7.207  -1.853   8.473  1.00  0.00           O  
ATOM   4227  CB  GLU A 278      -8.129  -3.988   6.233  1.00  0.00           C  
ATOM   4228  CG  GLU A 278      -7.923  -4.457   4.786  1.00  0.00           C  
ATOM   4229  CD  GLU A 278      -9.256  -4.689   4.061  1.00  0.00           C  
ATOM   4230  OE1 GLU A 278      -9.461  -5.731   3.407  1.00  0.00           O  
ATOM   4231  OE2 GLU A 278     -10.129  -3.799   4.142  1.00  0.00           O1-
ATOM   4232  H   GLU A 278      -6.413  -5.779   6.867  1.00  0.00           H  
ATOM   4233  HA  GLU A 278      -6.268  -2.932   6.391  1.00  0.00           H  
ATOM   4234  HB2 GLU A 278      -8.717  -3.071   6.218  1.00  0.00           H  
ATOM   4235  HB3 GLU A 278      -8.689  -4.743   6.785  1.00  0.00           H  
ATOM   4236  HG2 GLU A 278      -7.324  -5.368   4.785  1.00  0.00           H  
ATOM   4237  HG3 GLU A 278      -7.356  -3.691   4.256  1.00  0.00           H  
ATOM   4238  N   TYR A 279      -7.283  -3.923   9.363  1.00  0.00           N  
ATOM   4239  CA  TYR A 279      -7.524  -3.508  10.744  1.00  0.00           C  
ATOM   4240  C   TYR A 279      -7.284  -4.666  11.713  1.00  0.00           C  
ATOM   4241  O   TYR A 279      -7.999  -5.652  11.652  1.00  0.00           O  
ATOM   4242  CB  TYR A 279      -8.980  -3.028  10.882  1.00  0.00           C  
ATOM   4243  CG  TYR A 279      -9.388  -2.606  12.281  1.00  0.00           C  
ATOM   4244  CD1 TYR A 279     -10.649  -2.978  12.784  1.00  0.00           C  
ATOM   4245  CD2 TYR A 279      -8.543  -1.778  13.049  1.00  0.00           C  
ATOM   4246  CE1 TYR A 279     -11.070  -2.508  14.041  1.00  0.00           C  
ATOM   4247  CE2 TYR A 279      -8.966  -1.300  14.302  1.00  0.00           C  
ATOM   4248  CZ  TYR A 279     -10.234  -1.665  14.799  1.00  0.00           C  
ATOM   4249  OH  TYR A 279     -10.669  -1.169  15.984  1.00  0.00           O  
ATOM   4250  H   TYR A 279      -7.163  -4.907   9.168  1.00  0.00           H  
ATOM   4251  HA  TYR A 279      -6.845  -2.689  10.981  1.00  0.00           H  
ATOM   4252  HB2 TYR A 279      -9.138  -2.173  10.224  1.00  0.00           H  
ATOM   4253  HB3 TYR A 279      -9.646  -3.821  10.542  1.00  0.00           H  
ATOM   4254  HD1 TYR A 279     -11.304  -3.607  12.199  1.00  0.00           H  
ATOM   4255  HD2 TYR A 279      -7.596  -1.444  12.650  1.00  0.00           H  
ATOM   4256  HE1 TYR A 279     -12.044  -2.775  14.424  1.00  0.00           H  
ATOM   4257  HE2 TYR A 279      -8.341  -0.621  14.863  1.00  0.00           H  
ATOM   4258  HH  TYR A 279     -10.070  -0.510  16.342  1.00  0.00           H  
ATOM   4259  N   SER A 280      -6.341  -4.554  12.649  1.00  0.00           N  
ATOM   4260  CA  SER A 280      -5.975  -5.679  13.525  1.00  0.00           C  
ATOM   4261  C   SER A 280      -7.148  -6.208  14.383  1.00  0.00           C  
ATOM   4262  O   SER A 280      -7.733  -5.431  15.147  1.00  0.00           O  
ATOM   4263  CB  SER A 280      -4.826  -5.276  14.449  1.00  0.00           C  
ATOM   4264  OG  SER A 280      -4.441  -6.363  15.274  1.00  0.00           O  
ATOM   4265  H   SER A 280      -5.768  -3.722  12.649  1.00  0.00           H  
ATOM   4266  HA  SER A 280      -5.600  -6.468  12.872  1.00  0.00           H  
ATOM   4267  HB2 SER A 280      -5.145  -4.445  15.078  1.00  0.00           H  
ATOM   4268  HB3 SER A 280      -3.973  -4.957  13.850  1.00  0.00           H  
ATOM   4269  HG  SER A 280      -4.022  -7.022  14.715  1.00  0.00           H  
ATOM   4270  N   PRO A 281      -7.417  -7.532  14.379  1.00  0.00           N  
ATOM   4271  CA  PRO A 281      -8.399  -8.179  15.256  1.00  0.00           C  
ATOM   4272  C   PRO A 281      -8.227  -7.897  16.745  1.00  0.00           C  
ATOM   4273  O   PRO A 281      -9.208  -7.780  17.473  1.00  0.00           O  
ATOM   4274  CB  PRO A 281      -8.320  -9.669  14.949  1.00  0.00           C  
ATOM   4275  CG  PRO A 281      -7.820  -9.710  13.511  1.00  0.00           C  
ATOM   4276  CD  PRO A 281      -6.899  -8.502  13.424  1.00  0.00           C  
ATOM   4277  HA  PRO A 281      -9.400  -7.846  14.983  1.00  0.00           H  
ATOM   4278  HB2 PRO A 281      -7.573 -10.148  15.582  1.00  0.00           H  
ATOM   4279  HB3 PRO A 281      -9.292 -10.150  15.057  1.00  0.00           H  
ATOM   4280  HG2 PRO A 281      -7.262 -10.623  13.305  1.00  0.00           H  
ATOM   4281  HG3 PRO A 281      -8.662  -9.609  12.826  1.00  0.00           H  
ATOM   4282  HD2 PRO A 281      -5.889  -8.793  13.709  1.00  0.00           H  
ATOM   4283  HD3 PRO A 281      -6.905  -8.113  12.405  1.00  0.00           H  
ATOM   4284  N   LYS A 282      -6.993  -7.672  17.204  1.00  0.00           N  
ATOM   4285  CA  LYS A 282      -6.690  -7.327  18.604  1.00  0.00           C  
ATOM   4286  C   LYS A 282      -7.346  -6.026  19.070  1.00  0.00           C  
ATOM   4287  O   LYS A 282      -7.420  -5.778  20.268  1.00  0.00           O  
ATOM   4288  CB  LYS A 282      -5.169  -7.242  18.789  1.00  0.00           C  
ATOM   4289  CG  LYS A 282      -4.543  -8.630  18.637  1.00  0.00           C  
ATOM   4290  CD  LYS A 282      -3.016  -8.608  18.712  1.00  0.00           C  
ATOM   4291  CE  LYS A 282      -2.587 -10.059  18.479  1.00  0.00           C  
ATOM   4292  NZ  LYS A 282      -1.135 -10.215  18.256  1.00  0.00           N1+
ATOM   4293  H   LYS A 282      -6.228  -7.772  16.553  1.00  0.00           H  
ATOM   4294  HA  LYS A 282      -7.082  -8.114  19.248  1.00  0.00           H  
ATOM   4295  HB2 LYS A 282      -4.946  -6.870  19.789  1.00  0.00           H  
ATOM   4296  HB3 LYS A 282      -4.746  -6.556  18.056  1.00  0.00           H  
ATOM   4297  HG2 LYS A 282      -4.831  -9.056  17.676  1.00  0.00           H  
ATOM   4298  HG3 LYS A 282      -4.925  -9.274  19.429  1.00  0.00           H  
ATOM   4299  HD2 LYS A 282      -2.624  -7.964  17.925  1.00  0.00           H  
ATOM   4300  HD3 LYS A 282      -2.688  -8.260  19.692  1.00  0.00           H  
ATOM   4301  HE2 LYS A 282      -2.919 -10.674  19.315  1.00  0.00           H  
ATOM   4302  HE3 LYS A 282      -3.114 -10.436  17.603  1.00  0.00           H  
ATOM   4303  HZ1 LYS A 282      -0.987 -11.170  17.963  1.00  0.00           H  
ATOM   4304  HZ2 LYS A 282      -0.601 -10.019  19.090  1.00  0.00           H  
ATOM   4305  HZ3 LYS A 282      -0.843  -9.640  17.478  1.00  0.00           H  
ATOM   4306  N   LYS A 283      -7.793  -5.173  18.144  1.00  0.00           N  
ATOM   4307  CA  LYS A 283      -8.442  -3.894  18.456  1.00  0.00           C  
ATOM   4308  C   LYS A 283      -9.950  -4.013  18.671  1.00  0.00           C  
ATOM   4309  O   LYS A 283     -10.514  -3.144  19.325  1.00  0.00           O  
ATOM   4310  CB  LYS A 283      -8.129  -2.885  17.344  1.00  0.00           C  
ATOM   4311  CG  LYS A 283      -6.637  -2.549  17.198  1.00  0.00           C  
ATOM   4312  CD  LYS A 283      -6.119  -1.762  18.408  1.00  0.00           C  
ATOM   4313  CE  LYS A 283      -4.675  -1.319  18.175  1.00  0.00           C  
ATOM   4314  NZ  LYS A 283      -4.264  -0.327  19.194  1.00  0.00           N1+
ATOM   4315  H   LYS A 283      -7.710  -5.443  17.174  1.00  0.00           H  
ATOM   4316  HA  LYS A 283      -8.063  -3.515  19.405  1.00  0.00           H  
ATOM   4317  HB2 LYS A 283      -8.494  -3.282  16.396  1.00  0.00           H  
ATOM   4318  HB3 LYS A 283      -8.670  -1.961  17.547  1.00  0.00           H  
ATOM   4319  HG2 LYS A 283      -6.052  -3.460  17.072  1.00  0.00           H  
ATOM   4320  HG3 LYS A 283      -6.512  -1.938  16.304  1.00  0.00           H  
ATOM   4321  HD2 LYS A 283      -6.168  -2.379  19.306  1.00  0.00           H  
ATOM   4322  HD3 LYS A 283      -6.749  -0.883  18.544  1.00  0.00           H  
ATOM   4323  HE2 LYS A 283      -4.602  -0.871  17.184  1.00  0.00           H  
ATOM   4324  HE3 LYS A 283      -4.025  -2.195  18.197  1.00  0.00           H  
ATOM   4325  HZ1 LYS A 283      -4.365  -0.696  20.128  1.00  0.00           H  
ATOM   4326  HZ2 LYS A 283      -4.851   0.491  19.110  1.00  0.00           H  
ATOM   4327  HZ3 LYS A 283      -3.313  -0.028  19.033  1.00  0.00           H  
ATOM   4328  N   TRP A 284     -10.581  -5.068  18.157  1.00  0.00           N  
ATOM   4329  CA  TRP A 284     -12.036  -5.249  18.217  1.00  0.00           C  
ATOM   4330  C   TRP A 284     -12.479  -6.592  18.819  1.00  0.00           C  
ATOM   4331  O   TRP A 284     -13.616  -6.712  19.259  1.00  0.00           O  
ATOM   4332  CB  TRP A 284     -12.607  -5.009  16.818  1.00  0.00           C  
ATOM   4333  CG  TRP A 284     -12.109  -5.897  15.717  1.00  0.00           C  
ATOM   4334  CD1 TRP A 284     -11.104  -5.618  14.855  1.00  0.00           C  
ATOM   4335  CD2 TRP A 284     -12.572  -7.232  15.353  1.00  0.00           C  
ATOM   4336  CE2 TRP A 284     -11.831  -7.671  14.216  1.00  0.00           C  
ATOM   4337  CE3 TRP A 284     -13.522  -8.128  15.886  1.00  0.00           C  
ATOM   4338  NE1 TRP A 284     -11.021  -6.607  13.897  1.00  0.00           N  
ATOM   4339  CZ2 TRP A 284     -11.993  -8.942  13.655  1.00  0.00           C  
ATOM   4340  CZ3 TRP A 284     -13.680  -9.418  15.343  1.00  0.00           C  
ATOM   4341  CH2 TRP A 284     -12.924  -9.822  14.230  1.00  0.00           C  
ATOM   4342  H   TRP A 284     -10.046  -5.738  17.624  1.00  0.00           H  
ATOM   4343  HA  TRP A 284     -12.470  -4.491  18.869  1.00  0.00           H  
ATOM   4344  HB2 TRP A 284     -13.690  -5.117  16.876  1.00  0.00           H  
ATOM   4345  HB3 TRP A 284     -12.409  -3.973  16.541  1.00  0.00           H  
ATOM   4346  HD1 TRP A 284     -10.488  -4.732  14.881  1.00  0.00           H  
ATOM   4347  HE1 TRP A 284     -10.365  -6.599  13.128  1.00  0.00           H  
ATOM   4348  HE3 TRP A 284     -14.110  -7.827  16.740  1.00  0.00           H  
ATOM   4349  HZ2 TRP A 284     -11.418  -9.224  12.786  1.00  0.00           H  
ATOM   4350  HZ3 TRP A 284     -14.386 -10.107  15.784  1.00  0.00           H  
ATOM   4351  HH2 TRP A 284     -13.077 -10.804  13.806  1.00  0.00           H  
ATOM   4352  N   ASN A 285     -11.581  -7.577  18.913  1.00  0.00           N  
ATOM   4353  CA  ASN A 285     -11.772  -8.854  19.606  1.00  0.00           C  
ATOM   4354  C   ASN A 285     -10.512  -9.256  20.410  1.00  0.00           C  
ATOM   4355  O   ASN A 285      -9.964 -10.341  20.201  1.00  0.00           O  
ATOM   4356  CB  ASN A 285     -12.178  -9.910  18.568  1.00  0.00           C  
ATOM   4357  CG  ASN A 285     -12.596 -11.238  19.173  1.00  0.00           C  
ATOM   4358  ND2 ASN A 285     -12.485 -12.300  18.414  1.00  0.00           N  
ATOM   4359  OD1 ASN A 285     -13.069 -11.332  20.300  1.00  0.00           O  
ATOM   4360  H   ASN A 285     -10.696  -7.450  18.444  1.00  0.00           H  
ATOM   4361  HA  ASN A 285     -12.592  -8.752  20.318  1.00  0.00           H  
ATOM   4362  HB2 ASN A 285     -13.045  -9.546  18.017  1.00  0.00           H  
ATOM   4363  HB3 ASN A 285     -11.360 -10.067  17.864  1.00  0.00           H  
ATOM   4364 HD21 ASN A 285     -12.926 -13.163  18.699  1.00  0.00           H  
ATOM   4365 HD22 ASN A 285     -11.956 -12.231  17.556  1.00  0.00           H  
ATOM   4366  N   PRO A 286     -10.008  -8.399  21.323  1.00  0.00           N  
ATOM   4367  CA  PRO A 286      -8.725  -8.604  22.013  1.00  0.00           C  
ATOM   4368  C   PRO A 286      -8.615  -9.956  22.730  1.00  0.00           C  
ATOM   4369  O   PRO A 286      -7.558 -10.579  22.704  1.00  0.00           O  
ATOM   4370  CB  PRO A 286      -8.610  -7.447  23.015  1.00  0.00           C  
ATOM   4371  CG  PRO A 286     -10.050  -6.971  23.207  1.00  0.00           C  
ATOM   4372  CD  PRO A 286     -10.666  -7.206  21.833  1.00  0.00           C  
ATOM   4373  HA  PRO A 286      -7.906  -8.540  21.296  1.00  0.00           H  
ATOM   4374  HB2 PRO A 286      -8.165  -7.760  23.959  1.00  0.00           H  
ATOM   4375  HB3 PRO A 286      -8.018  -6.642  22.580  1.00  0.00           H  
ATOM   4376  HG2 PRO A 286     -10.095  -5.921  23.495  1.00  0.00           H  
ATOM   4377  HG3 PRO A 286     -10.549  -7.596  23.947  1.00  0.00           H  
ATOM   4378  HD2 PRO A 286     -11.744  -7.339  21.923  1.00  0.00           H  
ATOM   4379  HD3 PRO A 286     -10.441  -6.362  21.181  1.00  0.00           H  
ATOM   4380  N   ASP A 287      -9.719 -10.437  23.303  1.00  0.00           N  
ATOM   4381  CA  ASP A 287      -9.771 -11.696  24.050  1.00  0.00           C  
ATOM   4382  C   ASP A 287     -10.044 -12.932  23.170  1.00  0.00           C  
ATOM   4383  O   ASP A 287     -10.088 -14.045  23.692  1.00  0.00           O  
ATOM   4384  CB  ASP A 287     -10.870 -11.587  25.116  1.00  0.00           C  
ATOM   4385  CG  ASP A 287     -10.551 -10.728  26.337  1.00  0.00           C  
ATOM   4386  OD1 ASP A 287      -9.422 -10.215  26.467  1.00  0.00           O  
ATOM   4387  OD2 ASP A 287     -11.461 -10.702  27.203  1.00  0.00           O1-
ATOM   4388  H   ASP A 287     -10.545  -9.857  23.293  1.00  0.00           H  
ATOM   4389  HA  ASP A 287      -8.817 -11.861  24.549  1.00  0.00           H  
ATOM   4390  HB2 ASP A 287     -11.788 -11.228  24.649  1.00  0.00           H  
ATOM   4391  HB3 ASP A 287     -11.072 -12.586  25.503  1.00  0.00           H  
ATOM   4392  N   GLY A 288     -10.314 -12.758  21.869  1.00  0.00           N  
ATOM   4393  CA  GLY A 288     -10.671 -13.859  20.965  1.00  0.00           C  
ATOM   4394  C   GLY A 288     -12.012 -14.538  21.282  1.00  0.00           C  
ATOM   4395  O   GLY A 288     -12.266 -15.645  20.817  1.00  0.00           O  
ATOM   4396  H   GLY A 288     -10.223 -11.833  21.474  1.00  0.00           H  
ATOM   4397  HA2 GLY A 288     -10.712 -13.480  19.943  1.00  0.00           H  
ATOM   4398  HA3 GLY A 288      -9.892 -14.620  21.008  1.00  0.00           H  
ATOM   4399  N   LYS A 289     -12.868 -13.913  22.103  1.00  0.00           N  
ATOM   4400  CA  LYS A 289     -14.115 -14.514  22.620  1.00  0.00           C  
ATOM   4401  C   LYS A 289     -15.323 -14.305  21.713  1.00  0.00           C  
ATOM   4402  O   LYS A 289     -16.280 -15.072  21.815  1.00  0.00           O  
ATOM   4403  CB  LYS A 289     -14.427 -13.960  24.016  1.00  0.00           C  
ATOM   4404  CG  LYS A 289     -13.464 -14.481  25.090  1.00  0.00           C  
ATOM   4405  CD  LYS A 289     -13.707 -13.727  26.401  1.00  0.00           C  
ATOM   4406  CE  LYS A 289     -12.642 -14.086  27.439  1.00  0.00           C  
ATOM   4407  NZ  LYS A 289     -12.486 -12.985  28.421  1.00  0.00           N1+
ATOM   4408  H   LYS A 289     -12.602 -12.987  22.407  1.00  0.00           H  
ATOM   4409  HA  LYS A 289     -13.985 -15.594  22.688  1.00  0.00           H  
ATOM   4410  HB2 LYS A 289     -15.438 -14.252  24.299  1.00  0.00           H  
ATOM   4411  HB3 LYS A 289     -14.388 -12.872  23.976  1.00  0.00           H  
ATOM   4412  HG2 LYS A 289     -12.436 -14.318  24.768  1.00  0.00           H  
ATOM   4413  HG3 LYS A 289     -13.621 -15.549  25.241  1.00  0.00           H  
ATOM   4414  HD2 LYS A 289     -13.648 -12.659  26.191  1.00  0.00           H  
ATOM   4415  HD3 LYS A 289     -14.701 -13.954  26.787  1.00  0.00           H  
ATOM   4416  HE2 LYS A 289     -12.910 -15.023  27.926  1.00  0.00           H  
ATOM   4417  HE3 LYS A 289     -11.696 -14.230  26.917  1.00  0.00           H  
ATOM   4418  HZ1 LYS A 289     -12.186 -12.145  27.946  1.00  0.00           H  
ATOM   4419  HZ2 LYS A 289     -13.352 -12.756  28.888  1.00  0.00           H  
ATOM   4420  HZ3 LYS A 289     -11.753 -13.176  29.090  1.00  0.00           H  
ATOM   4421  N   LEU A 290     -15.316 -13.268  20.874  1.00  0.00           N  
ATOM   4422  CA  LEU A 290     -16.414 -13.019  19.943  1.00  0.00           C  
ATOM   4423  C   LEU A 290     -16.392 -14.088  18.842  1.00  0.00           C  
ATOM   4424  O   LEU A 290     -15.356 -14.245  18.190  1.00  0.00           O  
ATOM   4425  CB  LEU A 290     -16.314 -11.605  19.342  1.00  0.00           C  
ATOM   4426  CG  LEU A 290     -16.536 -10.466  20.352  1.00  0.00           C  
ATOM   4427  CD1 LEU A 290     -16.220  -9.123  19.696  1.00  0.00           C  
ATOM   4428  CD2 LEU A 290     -17.986 -10.435  20.839  1.00  0.00           C  
ATOM   4429  H   LEU A 290     -14.493 -12.686  20.816  1.00  0.00           H  
ATOM   4430  HA  LEU A 290     -17.351 -13.094  20.494  1.00  0.00           H  
ATOM   4431  HB2 LEU A 290     -17.059 -11.512  18.551  1.00  0.00           H  
ATOM   4432  HB3 LEU A 290     -15.337 -11.490  18.874  1.00  0.00           H  
ATOM   4433  HG  LEU A 290     -15.874 -10.594  21.208  1.00  0.00           H  
ATOM   4434 HD11 LEU A 290     -16.872  -8.960  18.838  1.00  0.00           H  
ATOM   4435 HD12 LEU A 290     -15.180  -9.101  19.373  1.00  0.00           H  
ATOM   4436 HD13 LEU A 290     -16.377  -8.315  20.411  1.00  0.00           H  
ATOM   4437 HD21 LEU A 290     -18.667 -10.378  19.990  1.00  0.00           H  
ATOM   4438 HD22 LEU A 290     -18.215 -11.321  21.432  1.00  0.00           H  
ATOM   4439 HD23 LEU A 290     -18.147  -9.557  21.464  1.00  0.00           H  
ATOM   4440  N   PRO A 291     -17.496 -14.823  18.608  1.00  0.00           N  
ATOM   4441  CA  PRO A 291     -17.564 -15.751  17.491  1.00  0.00           C  
ATOM   4442  C   PRO A 291     -17.537 -14.973  16.173  1.00  0.00           C  
ATOM   4443  O   PRO A 291     -18.160 -13.916  16.038  1.00  0.00           O  
ATOM   4444  CB  PRO A 291     -18.851 -16.554  17.690  1.00  0.00           C  
ATOM   4445  CG  PRO A 291     -19.749 -15.583  18.449  1.00  0.00           C  
ATOM   4446  CD  PRO A 291     -18.775 -14.773  19.306  1.00  0.00           C  
ATOM   4447  HA  PRO A 291     -16.710 -16.428  17.524  1.00  0.00           H  
ATOM   4448  HB2 PRO A 291     -18.644 -17.422  18.317  1.00  0.00           H  
ATOM   4449  HB3 PRO A 291     -19.296 -16.863  16.744  1.00  0.00           H  
ATOM   4450  HG2 PRO A 291     -20.239 -14.929  17.728  1.00  0.00           H  
ATOM   4451  HG3 PRO A 291     -20.489 -16.101  19.059  1.00  0.00           H  
ATOM   4452  HD2 PRO A 291     -19.136 -13.749  19.403  1.00  0.00           H  
ATOM   4453  HD3 PRO A 291     -18.670 -15.234  20.288  1.00  0.00           H  
ATOM   4454  N   ILE A 292     -16.809 -15.512  15.197  1.00  0.00           N  
ATOM   4455  CA  ILE A 292     -16.603 -14.886  13.889  1.00  0.00           C  
ATOM   4456  C   ILE A 292     -17.046 -15.851  12.789  1.00  0.00           C  
ATOM   4457  O   ILE A 292     -16.658 -17.018  12.789  1.00  0.00           O  
ATOM   4458  CB  ILE A 292     -15.128 -14.447  13.730  1.00  0.00           C  
ATOM   4459  CG1 ILE A 292     -14.729 -13.360  14.756  1.00  0.00           C  
ATOM   4460  CG2 ILE A 292     -14.860 -13.919  12.307  1.00  0.00           C  
ATOM   4461  CD1 ILE A 292     -13.225 -13.358  15.050  1.00  0.00           C  
ATOM   4462  H   ILE A 292     -16.285 -16.352  15.398  1.00  0.00           H  
ATOM   4463  HA  ILE A 292     -17.216 -13.988  13.819  1.00  0.00           H  
ATOM   4464  HB  ILE A 292     -14.496 -15.318  13.901  1.00  0.00           H  
ATOM   4465 HG12 ILE A 292     -15.020 -12.378  14.382  1.00  0.00           H  
ATOM   4466 HG13 ILE A 292     -15.242 -13.513  15.706  1.00  0.00           H  
ATOM   4467 HG21 ILE A 292     -13.834 -13.559  12.227  1.00  0.00           H  
ATOM   4468 HG22 ILE A 292     -15.545 -13.105  12.068  1.00  0.00           H  
ATOM   4469 HG23 ILE A 292     -14.976 -14.717  11.574  1.00  0.00           H  
ATOM   4470 HD11 ILE A 292     -12.987 -12.525  15.711  1.00  0.00           H  
ATOM   4471 HD12 ILE A 292     -12.655 -13.251  14.128  1.00  0.00           H  
ATOM   4472 HD13 ILE A 292     -12.944 -14.291  15.538  1.00  0.00           H  
ATOM   4473  N   ILE A 293     -17.828 -15.366  11.830  1.00  0.00           N  
ATOM   4474  CA  ILE A 293     -17.999 -16.019  10.529  1.00  0.00           C  
ATOM   4475  C   ILE A 293     -17.105 -15.283   9.542  1.00  0.00           C  
ATOM   4476  O   ILE A 293     -17.225 -14.068   9.406  1.00  0.00           O  
ATOM   4477  CB  ILE A 293     -19.471 -16.015  10.076  1.00  0.00           C  
ATOM   4478  CG1 ILE A 293     -20.327 -16.836  11.061  1.00  0.00           C  
ATOM   4479  CG2 ILE A 293     -19.620 -16.588   8.652  1.00  0.00           C  
ATOM   4480  CD1 ILE A 293     -21.822 -16.630  10.828  1.00  0.00           C  
ATOM   4481  H   ILE A 293     -18.115 -14.401  11.906  1.00  0.00           H  
ATOM   4482  HA  ILE A 293     -17.669 -17.057  10.586  1.00  0.00           H  
ATOM   4483  HB  ILE A 293     -19.824 -14.984  10.073  1.00  0.00           H  
ATOM   4484 HG12 ILE A 293     -20.090 -17.896  10.977  1.00  0.00           H  
ATOM   4485 HG13 ILE A 293     -20.103 -16.531  12.084  1.00  0.00           H  
ATOM   4486 HG21 ILE A 293     -19.286 -17.625   8.623  1.00  0.00           H  
ATOM   4487 HG22 ILE A 293     -19.022 -16.014   7.945  1.00  0.00           H  
ATOM   4488 HG23 ILE A 293     -20.656 -16.527   8.317  1.00  0.00           H  
ATOM   4489 HD11 ILE A 293     -22.380 -17.041  11.670  1.00  0.00           H  
ATOM   4490 HD12 ILE A 293     -22.036 -15.564  10.754  1.00  0.00           H  
ATOM   4491 HD13 ILE A 293     -22.140 -17.130   9.914  1.00  0.00           H  
ATOM   4492  N   HIS A 294     -16.235 -16.011   8.854  1.00  0.00           N  
ATOM   4493  CA  HIS A 294     -15.457 -15.479   7.742  1.00  0.00           C  
ATOM   4494  C   HIS A 294     -16.157 -15.822   6.425  1.00  0.00           C  
ATOM   4495  O   HIS A 294     -16.463 -16.988   6.186  1.00  0.00           O  
ATOM   4496  CB  HIS A 294     -14.037 -16.045   7.810  1.00  0.00           C  
ATOM   4497  CG  HIS A 294     -13.167 -15.565   6.682  1.00  0.00           C  
ATOM   4498  CD2 HIS A 294     -13.037 -16.133   5.443  1.00  0.00           C  
ATOM   4499  ND1 HIS A 294     -12.368 -14.445   6.699  1.00  0.00           N  
ATOM   4500  CE1 HIS A 294     -11.777 -14.331   5.501  1.00  0.00           C  
ATOM   4501  NE2 HIS A 294     -12.179 -15.324   4.698  1.00  0.00           N  
ATOM   4502  H   HIS A 294     -16.214 -17.010   9.001  1.00  0.00           H  
ATOM   4503  HA  HIS A 294     -15.385 -14.394   7.817  1.00  0.00           H  
ATOM   4504  HB2 HIS A 294     -13.580 -15.742   8.752  1.00  0.00           H  
ATOM   4505  HB3 HIS A 294     -14.081 -17.133   7.779  1.00  0.00           H  
ATOM   4506  HD1 HIS A 294     -12.204 -13.838   7.490  1.00  0.00           H  
ATOM   4507  HD2 HIS A 294     -13.529 -17.028   5.091  1.00  0.00           H  
ATOM   4508  HE1 HIS A 294     -11.082 -13.554   5.217  1.00  0.00           H  
ATOM   4509  N   ILE A 295     -16.410 -14.823   5.582  1.00  0.00           N  
ATOM   4510  CA  ILE A 295     -16.923 -14.980   4.217  1.00  0.00           C  
ATOM   4511  C   ILE A 295     -15.907 -14.333   3.276  1.00  0.00           C  
ATOM   4512  O   ILE A 295     -15.744 -13.112   3.298  1.00  0.00           O  
ATOM   4513  CB  ILE A 295     -18.335 -14.361   4.057  1.00  0.00           C  
ATOM   4514  CG1 ILE A 295     -19.327 -14.919   5.107  1.00  0.00           C  
ATOM   4515  CG2 ILE A 295     -18.843 -14.605   2.621  1.00  0.00           C  
ATOM   4516  CD1 ILE A 295     -20.752 -14.358   5.028  1.00  0.00           C  
ATOM   4517  H   ILE A 295     -16.158 -13.887   5.866  1.00  0.00           H  
ATOM   4518  HA  ILE A 295     -16.988 -16.040   3.970  1.00  0.00           H  
ATOM   4519  HB  ILE A 295     -18.260 -13.285   4.213  1.00  0.00           H  
ATOM   4520 HG12 ILE A 295     -18.951 -14.677   6.101  1.00  0.00           H  
ATOM   4521 HG13 ILE A 295     -19.382 -16.004   5.019  1.00  0.00           H  
ATOM   4522 HG21 ILE A 295     -19.790 -14.092   2.455  1.00  0.00           H  
ATOM   4523 HG22 ILE A 295     -18.136 -14.211   1.891  1.00  0.00           H  
ATOM   4524 HG23 ILE A 295     -18.969 -15.673   2.442  1.00  0.00           H  
ATOM   4525 HD11 ILE A 295     -21.338 -14.751   5.860  1.00  0.00           H  
ATOM   4526 HD12 ILE A 295     -21.231 -14.657   4.096  1.00  0.00           H  
ATOM   4527 HD13 ILE A 295     -20.733 -13.270   5.095  1.00  0.00           H  
ATOM   4528  N   GLY A 296     -15.228 -15.127   2.453  1.00  0.00           N  
ATOM   4529  CA  GLY A 296     -14.131 -14.645   1.616  1.00  0.00           C  
ATOM   4530  C   GLY A 296     -13.806 -15.570   0.448  1.00  0.00           C  
ATOM   4531  O   GLY A 296     -14.234 -16.719   0.407  1.00  0.00           O  
ATOM   4532  H   GLY A 296     -15.424 -16.118   2.440  1.00  0.00           H  
ATOM   4533  HA2 GLY A 296     -14.382 -13.663   1.215  1.00  0.00           H  
ATOM   4534  HA3 GLY A 296     -13.235 -14.546   2.228  1.00  0.00           H  
ATOM   4535  N   MET A 297     -13.022 -15.064  -0.505  1.00  0.00           N  
ATOM   4536  CA  MET A 297     -12.536 -15.845  -1.655  1.00  0.00           C  
ATOM   4537  C   MET A 297     -11.416 -16.822  -1.270  1.00  0.00           C  
ATOM   4538  O   MET A 297     -11.189 -17.818  -1.955  1.00  0.00           O  
ATOM   4539  CB  MET A 297     -12.022 -14.880  -2.734  1.00  0.00           C  
ATOM   4540  CG  MET A 297     -13.140 -14.027  -3.338  1.00  0.00           C  
ATOM   4541  SD  MET A 297     -14.365 -14.946  -4.295  1.00  0.00           S  
ATOM   4542  CE  MET A 297     -13.402 -15.508  -5.723  1.00  0.00           C  
ATOM   4543  H   MET A 297     -12.721 -14.104  -0.424  1.00  0.00           H  
ATOM   4544  HA  MET A 297     -13.356 -16.434  -2.065  1.00  0.00           H  
ATOM   4545  HB2 MET A 297     -11.541 -15.449  -3.530  1.00  0.00           H  
ATOM   4546  HB3 MET A 297     -11.272 -14.220  -2.299  1.00  0.00           H  
ATOM   4547  HG2 MET A 297     -13.657 -13.499  -2.537  1.00  0.00           H  
ATOM   4548  HG3 MET A 297     -12.699 -13.268  -3.986  1.00  0.00           H  
ATOM   4549  HE1 MET A 297     -12.952 -14.649  -6.220  1.00  0.00           H  
ATOM   4550  HE2 MET A 297     -14.063 -16.018  -6.423  1.00  0.00           H  
ATOM   4551  HE3 MET A 297     -12.621 -16.196  -5.400  1.00  0.00           H  
ATOM   4552  N   THR A 298     -10.719 -16.540  -0.170  1.00  0.00           N  
ATOM   4553  CA  THR A 298      -9.636 -17.347   0.397  1.00  0.00           C  
ATOM   4554  C   THR A 298      -9.983 -17.739   1.834  1.00  0.00           C  
ATOM   4555  O   THR A 298     -10.797 -17.058   2.456  1.00  0.00           O  
ATOM   4556  CB  THR A 298      -8.301 -16.583   0.369  1.00  0.00           C  
ATOM   4557  CG2 THR A 298      -7.870 -16.248  -1.061  1.00  0.00           C  
ATOM   4558  OG1 THR A 298      -8.393 -15.367   1.075  1.00  0.00           O  
ATOM   4559  H   THR A 298     -10.984 -15.729   0.371  1.00  0.00           H  
ATOM   4560  HA  THR A 298      -9.522 -18.254  -0.197  1.00  0.00           H  
ATOM   4561  HB  THR A 298      -7.526 -17.199   0.826  1.00  0.00           H  
ATOM   4562  HG1 THR A 298      -8.411 -15.565   2.014  1.00  0.00           H  
ATOM   4563 HG21 THR A 298      -6.878 -15.798  -1.040  1.00  0.00           H  
ATOM   4564 HG22 THR A 298      -8.567 -15.542  -1.513  1.00  0.00           H  
ATOM   4565 HG23 THR A 298      -7.837 -17.156  -1.663  1.00  0.00           H  
ATOM   4566  N   PRO A 299      -9.383 -18.809   2.385  1.00  0.00           N  
ATOM   4567  CA  PRO A 299      -9.467 -19.100   3.815  1.00  0.00           C  
ATOM   4568  C   PRO A 299      -8.992 -17.926   4.679  1.00  0.00           C  
ATOM   4569  O   PRO A 299      -8.204 -17.090   4.226  1.00  0.00           O  
ATOM   4570  CB  PRO A 299      -8.604 -20.344   4.038  1.00  0.00           C  
ATOM   4571  CG  PRO A 299      -8.579 -21.010   2.662  1.00  0.00           C  
ATOM   4572  CD  PRO A 299      -8.586 -19.819   1.709  1.00  0.00           C  
ATOM   4573  HA  PRO A 299     -10.501 -19.330   4.075  1.00  0.00           H  
ATOM   4574  HB2 PRO A 299      -7.591 -20.052   4.315  1.00  0.00           H  
ATOM   4575  HB3 PRO A 299      -9.032 -20.997   4.798  1.00  0.00           H  
ATOM   4576  HG2 PRO A 299      -7.692 -21.630   2.528  1.00  0.00           H  
ATOM   4577  HG3 PRO A 299      -9.486 -21.599   2.522  1.00  0.00           H  
ATOM   4578  HD2 PRO A 299      -9.023 -20.111   0.753  1.00  0.00           H  
ATOM   4579  HD3 PRO A 299      -7.570 -19.449   1.571  1.00  0.00           H  
ATOM   4580  N   ALA A 300      -9.455 -17.885   5.925  1.00  0.00           N  
ATOM   4581  CA  ALA A 300      -9.044 -16.874   6.888  1.00  0.00           C  
ATOM   4582  C   ALA A 300      -7.572 -17.033   7.301  1.00  0.00           C  
ATOM   4583  O   ALA A 300      -7.114 -18.136   7.600  1.00  0.00           O  
ATOM   4584  CB  ALA A 300      -9.951 -16.990   8.114  1.00  0.00           C  
ATOM   4585  H   ALA A 300     -10.021 -18.653   6.254  1.00  0.00           H  
ATOM   4586  HA  ALA A 300      -9.175 -15.888   6.443  1.00  0.00           H  
ATOM   4587  HB1 ALA A 300     -10.959 -16.661   7.864  1.00  0.00           H  
ATOM   4588  HB2 ALA A 300      -9.538 -16.399   8.931  1.00  0.00           H  
ATOM   4589  HB3 ALA A 300      -9.979 -18.029   8.444  1.00  0.00           H  
ATOM   4590  N   GLU A 301      -6.854 -15.915   7.420  1.00  0.00           N  
ATOM   4591  CA  GLU A 301      -5.602 -15.879   8.185  1.00  0.00           C  
ATOM   4592  C   GLU A 301      -5.884 -16.074   9.681  1.00  0.00           C  
ATOM   4593  O   GLU A 301      -6.936 -15.670  10.182  1.00  0.00           O  
ATOM   4594  CB  GLU A 301      -4.862 -14.556   7.947  1.00  0.00           C  
ATOM   4595  CG  GLU A 301      -4.224 -14.450   6.554  1.00  0.00           C  
ATOM   4596  CD  GLU A 301      -3.117 -15.491   6.317  1.00  0.00           C  
ATOM   4597  OE1 GLU A 301      -2.825 -15.764   5.132  1.00  0.00           O  
ATOM   4598  OE2 GLU A 301      -2.562 -16.003   7.319  1.00  0.00           O1-
ATOM   4599  H   GLU A 301      -7.261 -15.037   7.129  1.00  0.00           H  
ATOM   4600  HA  GLU A 301      -4.964 -16.702   7.862  1.00  0.00           H  
ATOM   4601  HB2 GLU A 301      -5.567 -13.734   8.068  1.00  0.00           H  
ATOM   4602  HB3 GLU A 301      -4.084 -14.434   8.701  1.00  0.00           H  
ATOM   4603  HG2 GLU A 301      -3.798 -13.453   6.452  1.00  0.00           H  
ATOM   4604  HG3 GLU A 301      -5.004 -14.555   5.799  1.00  0.00           H  
ATOM   4605  N   ILE A 302      -4.943 -16.679  10.411  1.00  0.00           N  
ATOM   4606  CA  ILE A 302      -5.136 -17.052  11.820  1.00  0.00           C  
ATOM   4607  C   ILE A 302      -4.401 -16.073  12.745  1.00  0.00           C  
ATOM   4608  O   ILE A 302      -3.181 -15.934  12.688  1.00  0.00           O  
ATOM   4609  CB  ILE A 302      -4.733 -18.528  12.066  1.00  0.00           C  
ATOM   4610  CG1 ILE A 302      -5.584 -19.483  11.191  1.00  0.00           C  
ATOM   4611  CG2 ILE A 302      -4.888 -18.889  13.559  1.00  0.00           C  
ATOM   4612  CD1 ILE A 302      -5.196 -20.965  11.291  1.00  0.00           C  
ATOM   4613  H   ILE A 302      -4.071 -16.913   9.958  1.00  0.00           H  
ATOM   4614  HA  ILE A 302      -6.197 -16.979  12.056  1.00  0.00           H  
ATOM   4615  HB  ILE A 302      -3.685 -18.648  11.791  1.00  0.00           H  
ATOM   4616 HG12 ILE A 302      -5.481 -19.199  10.144  1.00  0.00           H  
ATOM   4617 HG13 ILE A 302      -6.636 -19.377  11.458  1.00  0.00           H  
ATOM   4618 HG21 ILE A 302      -5.927 -18.765  13.864  1.00  0.00           H  
ATOM   4619 HG22 ILE A 302      -4.255 -18.248  14.172  1.00  0.00           H  
ATOM   4620 HG23 ILE A 302      -4.575 -19.918  13.739  1.00  0.00           H  
ATOM   4621 HD11 ILE A 302      -5.444 -21.364  12.275  1.00  0.00           H  
ATOM   4622 HD12 ILE A 302      -4.129 -21.083  11.101  1.00  0.00           H  
ATOM   4623 HD13 ILE A 302      -5.752 -21.529  10.542  1.00  0.00           H  
ATOM   4624  N   ASP A 303      -5.137 -15.468  13.677  1.00  0.00           N  
ATOM   4625  CA  ASP A 303      -4.608 -14.753  14.848  1.00  0.00           C  
ATOM   4626  C   ASP A 303      -5.409 -15.191  16.085  1.00  0.00           C  
ATOM   4627  O   ASP A 303      -6.557 -15.618  15.970  1.00  0.00           O  
ATOM   4628  CB  ASP A 303      -4.646 -13.228  14.610  1.00  0.00           C  
ATOM   4629  CG  ASP A 303      -4.142 -12.401  15.806  1.00  0.00           C  
ATOM   4630  OD1 ASP A 303      -4.983 -12.043  16.657  1.00  0.00           O  
ATOM   4631  OD2 ASP A 303      -2.926 -12.118  15.932  1.00  0.00           O1-
ATOM   4632  H   ASP A 303      -6.132 -15.640  13.662  1.00  0.00           H  
ATOM   4633  HA  ASP A 303      -3.568 -15.040  15.004  1.00  0.00           H  
ATOM   4634  HB2 ASP A 303      -5.670 -12.931  14.386  1.00  0.00           H  
ATOM   4635  HB3 ASP A 303      -4.034 -12.994  13.739  1.00  0.00           H  
ATOM   4636  N   SER A 304      -4.852 -15.088  17.296  1.00  0.00           N  
ATOM   4637  CA  SER A 304      -5.589 -15.474  18.512  1.00  0.00           C  
ATOM   4638  C   SER A 304      -6.863 -14.647  18.740  1.00  0.00           C  
ATOM   4639  O   SER A 304      -7.754 -15.080  19.463  1.00  0.00           O  
ATOM   4640  CB  SER A 304      -4.677 -15.389  19.737  1.00  0.00           C  
ATOM   4641  OG  SER A 304      -4.191 -14.070  19.927  1.00  0.00           O  
ATOM   4642  H   SER A 304      -3.953 -14.639  17.393  1.00  0.00           H  
ATOM   4643  HA  SER A 304      -5.908 -16.510  18.401  1.00  0.00           H  
ATOM   4644  HB2 SER A 304      -5.226 -15.715  20.620  1.00  0.00           H  
ATOM   4645  HB3 SER A 304      -3.832 -16.063  19.594  1.00  0.00           H  
ATOM   4646  HG  SER A 304      -4.943 -13.483  20.038  1.00  0.00           H  
ATOM   4647  N   SER A 305      -6.957 -13.468  18.123  1.00  0.00           N  
ATOM   4648  CA  SER A 305      -8.138 -12.604  18.119  1.00  0.00           C  
ATOM   4649  C   SER A 305      -9.017 -12.787  16.866  1.00  0.00           C  
ATOM   4650  O   SER A 305     -10.077 -12.166  16.766  1.00  0.00           O  
ATOM   4651  CB  SER A 305      -7.676 -11.154  18.292  1.00  0.00           C  
ATOM   4652  OG  SER A 305      -7.007 -10.978  19.531  1.00  0.00           O  
ATOM   4653  H   SER A 305      -6.159 -13.136  17.601  1.00  0.00           H  
ATOM   4654  HA  SER A 305      -8.765 -12.851  18.975  1.00  0.00           H  
ATOM   4655  HB2 SER A 305      -8.532 -10.482  18.242  1.00  0.00           H  
ATOM   4656  HB3 SER A 305      -6.989 -10.892  17.486  1.00  0.00           H  
ATOM   4657  HG  SER A 305      -7.643 -11.106  20.239  1.00  0.00           H  
ATOM   4658  N   TYR A 306      -8.618 -13.647  15.921  1.00  0.00           N  
ATOM   4659  CA  TYR A 306      -9.354 -13.975  14.698  1.00  0.00           C  
ATOM   4660  C   TYR A 306      -9.285 -15.474  14.394  1.00  0.00           C  
ATOM   4661  O   TYR A 306      -8.453 -15.946  13.623  1.00  0.00           O  
ATOM   4662  CB  TYR A 306      -8.834 -13.131  13.534  1.00  0.00           C  
ATOM   4663  CG  TYR A 306      -9.778 -13.075  12.352  1.00  0.00           C  
ATOM   4664  CD1 TYR A 306      -9.603 -13.928  11.251  1.00  0.00           C  
ATOM   4665  CD2 TYR A 306     -10.838 -12.153  12.362  1.00  0.00           C  
ATOM   4666  CE1 TYR A 306     -10.474 -13.844  10.150  1.00  0.00           C  
ATOM   4667  CE2 TYR A 306     -11.731 -12.083  11.276  1.00  0.00           C  
ATOM   4668  CZ  TYR A 306     -11.546 -12.936  10.168  1.00  0.00           C  
ATOM   4669  OH  TYR A 306     -12.406 -12.885   9.119  1.00  0.00           O  
ATOM   4670  H   TYR A 306      -7.767 -14.168  16.079  1.00  0.00           H  
ATOM   4671  HA  TYR A 306     -10.404 -13.718  14.843  1.00  0.00           H  
ATOM   4672  HB2 TYR A 306      -8.724 -12.114  13.909  1.00  0.00           H  
ATOM   4673  HB3 TYR A 306      -7.850 -13.476  13.216  1.00  0.00           H  
ATOM   4674  HD1 TYR A 306      -8.791 -14.641  11.247  1.00  0.00           H  
ATOM   4675  HD2 TYR A 306     -10.955 -11.501  13.215  1.00  0.00           H  
ATOM   4676  HE1 TYR A 306     -10.324 -14.469   9.282  1.00  0.00           H  
ATOM   4677  HE2 TYR A 306     -12.542 -11.369  11.285  1.00  0.00           H  
ATOM   4678  HH  TYR A 306     -13.088 -12.225   9.260  1.00  0.00           H  
ATOM   4679  N   ALA A 307     -10.193 -16.218  15.023  1.00  0.00           N  
ATOM   4680  CA  ALA A 307     -10.387 -17.646  14.806  1.00  0.00           C  
ATOM   4681  C   ALA A 307     -11.864 -17.890  14.445  1.00  0.00           C  
ATOM   4682  O   ALA A 307     -12.707 -17.976  15.346  1.00  0.00           O  
ATOM   4683  CB  ALA A 307      -9.933 -18.389  16.068  1.00  0.00           C  
ATOM   4684  H   ALA A 307     -10.808 -15.765  15.683  1.00  0.00           H  
ATOM   4685  HA  ALA A 307      -9.762 -17.993  13.984  1.00  0.00           H  
ATOM   4686  HB1 ALA A 307      -8.876 -18.190  16.247  1.00  0.00           H  
ATOM   4687  HB2 ALA A 307     -10.075 -19.461  15.930  1.00  0.00           H  
ATOM   4688  HB3 ALA A 307     -10.512 -18.059  16.931  1.00  0.00           H  
ATOM   4689  N   PRO A 308     -12.216 -17.927  13.146  1.00  0.00           N  
ATOM   4690  CA  PRO A 308     -13.600 -18.101  12.725  1.00  0.00           C  
ATOM   4691  C   PRO A 308     -14.212 -19.413  13.228  1.00  0.00           C  
ATOM   4692  O   PRO A 308     -13.615 -20.482  13.138  1.00  0.00           O  
ATOM   4693  CB  PRO A 308     -13.596 -18.006  11.198  1.00  0.00           C  
ATOM   4694  CG  PRO A 308     -12.341 -17.188  10.901  1.00  0.00           C  
ATOM   4695  CD  PRO A 308     -11.373 -17.637  11.991  1.00  0.00           C  
ATOM   4696  HA  PRO A 308     -14.176 -17.266  13.123  1.00  0.00           H  
ATOM   4697  HB2 PRO A 308     -14.495 -17.519  10.821  1.00  0.00           H  
ATOM   4698  HB3 PRO A 308     -13.488 -19.000  10.765  1.00  0.00           H  
ATOM   4699  HG2 PRO A 308     -11.956 -17.405   9.905  1.00  0.00           H  
ATOM   4700  HG3 PRO A 308     -12.555 -16.125  11.014  1.00  0.00           H  
ATOM   4701  HD2 PRO A 308     -10.652 -16.845  12.191  1.00  0.00           H  
ATOM   4702  HD3 PRO A 308     -10.859 -18.545  11.677  1.00  0.00           H  
ATOM   4703  N   VAL A 309     -15.452 -19.347  13.719  1.00  0.00           N  
ATOM   4704  CA  VAL A 309     -16.251 -20.537  14.060  1.00  0.00           C  
ATOM   4705  C   VAL A 309     -16.843 -21.201  12.812  1.00  0.00           C  
ATOM   4706  O   VAL A 309     -17.200 -22.379  12.843  1.00  0.00           O  
ATOM   4707  CB  VAL A 309     -17.360 -20.217  15.082  1.00  0.00           C  
ATOM   4708  CG1 VAL A 309     -16.765 -19.761  16.421  1.00  0.00           C  
ATOM   4709  CG2 VAL A 309     -18.360 -19.145  14.625  1.00  0.00           C  
ATOM   4710  H   VAL A 309     -15.903 -18.444  13.708  1.00  0.00           H  
ATOM   4711  HA  VAL A 309     -15.588 -21.275  14.512  1.00  0.00           H  
ATOM   4712  HB  VAL A 309     -17.919 -21.134  15.267  1.00  0.00           H  
ATOM   4713 HG11 VAL A 309     -17.560 -19.611  17.151  1.00  0.00           H  
ATOM   4714 HG12 VAL A 309     -16.081 -20.523  16.794  1.00  0.00           H  
ATOM   4715 HG13 VAL A 309     -16.211 -18.831  16.297  1.00  0.00           H  
ATOM   4716 HG21 VAL A 309     -17.892 -18.161  14.641  1.00  0.00           H  
ATOM   4717 HG22 VAL A 309     -19.211 -19.129  15.307  1.00  0.00           H  
ATOM   4718 HG23 VAL A 309     -18.722 -19.350  13.618  1.00  0.00           H  
ATOM   4719  N   VAL A 310     -16.960 -20.442  11.716  1.00  0.00           N  
ATOM   4720  CA  VAL A 310     -17.342 -20.915  10.381  1.00  0.00           C  
ATOM   4721  C   VAL A 310     -16.551 -20.130   9.335  1.00  0.00           C  
ATOM   4722  O   VAL A 310     -16.536 -18.900   9.373  1.00  0.00           O  
ATOM   4723  CB  VAL A 310     -18.854 -20.748  10.105  1.00  0.00           C  
ATOM   4724  CG1 VAL A 310     -19.245 -21.427   8.784  1.00  0.00           C  
ATOM   4725  CG2 VAL A 310     -19.753 -21.344  11.199  1.00  0.00           C  
ATOM   4726  H   VAL A 310     -16.630 -19.489  11.779  1.00  0.00           H  
ATOM   4727  HA  VAL A 310     -17.082 -21.971  10.297  1.00  0.00           H  
ATOM   4728  HB  VAL A 310     -19.088 -19.687  10.023  1.00  0.00           H  
ATOM   4729 HG11 VAL A 310     -20.316 -21.316   8.611  1.00  0.00           H  
ATOM   4730 HG12 VAL A 310     -18.726 -20.958   7.949  1.00  0.00           H  
ATOM   4731 HG13 VAL A 310     -18.993 -22.487   8.816  1.00  0.00           H  
ATOM   4732 HG21 VAL A 310     -19.617 -20.792  12.129  1.00  0.00           H  
ATOM   4733 HG22 VAL A 310     -19.492 -22.389  11.368  1.00  0.00           H  
ATOM   4734 HG23 VAL A 310     -20.801 -21.261  10.911  1.00  0.00           H  
ATOM   4735  N   GLU A 311     -15.962 -20.835   8.371  1.00  0.00           N  
ATOM   4736  CA  GLU A 311     -15.352 -20.245   7.176  1.00  0.00           C  
ATOM   4737  C   GLU A 311     -16.173 -20.606   5.934  1.00  0.00           C  
ATOM   4738  O   GLU A 311     -16.396 -21.777   5.616  1.00  0.00           O  
ATOM   4739  CB  GLU A 311     -13.895 -20.694   7.015  1.00  0.00           C  
ATOM   4740  CG  GLU A 311     -13.003 -20.172   8.149  1.00  0.00           C  
ATOM   4741  CD  GLU A 311     -11.530 -20.509   7.908  1.00  0.00           C  
ATOM   4742  OE1 GLU A 311     -10.921 -21.078   8.838  1.00  0.00           O  
ATOM   4743  OE2 GLU A 311     -11.042 -20.208   6.793  1.00  0.00           O1-
ATOM   4744  H   GLU A 311     -15.955 -21.843   8.429  1.00  0.00           H  
ATOM   4745  HA  GLU A 311     -15.342 -19.159   7.262  1.00  0.00           H  
ATOM   4746  HB2 GLU A 311     -13.847 -21.782   6.984  1.00  0.00           H  
ATOM   4747  HB3 GLU A 311     -13.531 -20.302   6.066  1.00  0.00           H  
ATOM   4748  HG2 GLU A 311     -13.337 -20.615   9.087  1.00  0.00           H  
ATOM   4749  HG3 GLU A 311     -13.113 -19.090   8.225  1.00  0.00           H  
ATOM   4750  N   VAL A 312     -16.648 -19.585   5.234  1.00  0.00           N  
ATOM   4751  CA  VAL A 312     -17.368 -19.676   3.966  1.00  0.00           C  
ATOM   4752  C   VAL A 312     -16.418 -19.183   2.882  1.00  0.00           C  
ATOM   4753  O   VAL A 312     -16.287 -17.981   2.662  1.00  0.00           O  
ATOM   4754  CB  VAL A 312     -18.673 -18.863   4.027  1.00  0.00           C  
ATOM   4755  CG1 VAL A 312     -19.462 -18.956   2.721  1.00  0.00           C  
ATOM   4756  CG2 VAL A 312     -19.586 -19.370   5.154  1.00  0.00           C  
ATOM   4757  H   VAL A 312     -16.439 -18.652   5.560  1.00  0.00           H  
ATOM   4758  HA  VAL A 312     -17.627 -20.713   3.753  1.00  0.00           H  
ATOM   4759  HB  VAL A 312     -18.436 -17.817   4.218  1.00  0.00           H  
ATOM   4760 HG11 VAL A 312     -19.778 -19.984   2.538  1.00  0.00           H  
ATOM   4761 HG12 VAL A 312     -20.345 -18.321   2.792  1.00  0.00           H  
ATOM   4762 HG13 VAL A 312     -18.861 -18.595   1.887  1.00  0.00           H  
ATOM   4763 HG21 VAL A 312     -19.114 -19.186   6.119  1.00  0.00           H  
ATOM   4764 HG22 VAL A 312     -20.532 -18.828   5.133  1.00  0.00           H  
ATOM   4765 HG23 VAL A 312     -19.775 -20.437   5.036  1.00  0.00           H  
ATOM   4766  N   VAL A 313     -15.724 -20.132   2.251  1.00  0.00           N  
ATOM   4767  CA  VAL A 313     -14.723 -19.855   1.214  1.00  0.00           C  
ATOM   4768  C   VAL A 313     -15.331 -20.071  -0.168  1.00  0.00           C  
ATOM   4769  O   VAL A 313     -15.686 -21.200  -0.510  1.00  0.00           O  
ATOM   4770  CB  VAL A 313     -13.442 -20.683   1.411  1.00  0.00           C  
ATOM   4771  CG1 VAL A 313     -12.379 -20.308   0.371  1.00  0.00           C  
ATOM   4772  CG2 VAL A 313     -12.845 -20.444   2.804  1.00  0.00           C  
ATOM   4773  H   VAL A 313     -15.839 -21.092   2.542  1.00  0.00           H  
ATOM   4774  HA  VAL A 313     -14.421 -18.811   1.301  1.00  0.00           H  
ATOM   4775  HB  VAL A 313     -13.674 -21.744   1.314  1.00  0.00           H  
ATOM   4776 HG11 VAL A 313     -11.460 -20.864   0.559  1.00  0.00           H  
ATOM   4777 HG12 VAL A 313     -12.726 -20.547  -0.634  1.00  0.00           H  
ATOM   4778 HG13 VAL A 313     -12.169 -19.240   0.427  1.00  0.00           H  
ATOM   4779 HG21 VAL A 313     -11.912 -20.997   2.913  1.00  0.00           H  
ATOM   4780 HG22 VAL A 313     -12.644 -19.382   2.945  1.00  0.00           H  
ATOM   4781 HG23 VAL A 313     -13.530 -20.781   3.582  1.00  0.00           H  
ATOM   4782  N   GLY A 314     -15.463 -18.999  -0.941  1.00  0.00           N  
ATOM   4783  CA  GLY A 314     -16.027 -18.984  -2.289  1.00  0.00           C  
ATOM   4784  C   GLY A 314     -16.403 -17.569  -2.730  1.00  0.00           C  
ATOM   4785  O   GLY A 314     -16.137 -16.603  -2.017  1.00  0.00           O  
ATOM   4786  H   GLY A 314     -15.171 -18.106  -0.568  1.00  0.00           H  
ATOM   4787  HA2 GLY A 314     -16.922 -19.606  -2.322  1.00  0.00           H  
ATOM   4788  HA3 GLY A 314     -15.298 -19.384  -2.993  1.00  0.00           H  
ATOM   4789  N   ASP A 315     -17.047 -17.454  -3.893  1.00  0.00           N  
ATOM   4790  CA  ASP A 315     -17.599 -16.200  -4.408  1.00  0.00           C  
ATOM   4791  C   ASP A 315     -18.451 -15.524  -3.331  1.00  0.00           C  
ATOM   4792  O   ASP A 315     -19.401 -16.113  -2.803  1.00  0.00           O  
ATOM   4793  CB  ASP A 315     -18.367 -16.442  -5.710  1.00  0.00           C  
ATOM   4794  CG  ASP A 315     -18.851 -15.120  -6.315  1.00  0.00           C  
ATOM   4795  OD1 ASP A 315     -19.870 -14.580  -5.833  1.00  0.00           O  
ATOM   4796  OD2 ASP A 315     -18.204 -14.634  -7.267  1.00  0.00           O1-
ATOM   4797  H   ASP A 315     -17.182 -18.285  -4.452  1.00  0.00           H  
ATOM   4798  HA  ASP A 315     -16.784 -15.524  -4.665  1.00  0.00           H  
ATOM   4799  HB2 ASP A 315     -17.708 -16.941  -6.421  1.00  0.00           H  
ATOM   4800  HB3 ASP A 315     -19.214 -17.101  -5.521  1.00  0.00           H  
ATOM   4801  N   ILE A 316     -18.054 -14.308  -2.946  1.00  0.00           N  
ATOM   4802  CA  ILE A 316     -18.651 -13.599  -1.811  1.00  0.00           C  
ATOM   4803  C   ILE A 316     -20.118 -13.279  -2.110  1.00  0.00           C  
ATOM   4804  O   ILE A 316     -20.973 -13.493  -1.252  1.00  0.00           O  
ATOM   4805  CB  ILE A 316     -17.829 -12.335  -1.461  1.00  0.00           C  
ATOM   4806  CG1 ILE A 316     -16.403 -12.734  -1.008  1.00  0.00           C  
ATOM   4807  CG2 ILE A 316     -18.529 -11.509  -0.365  1.00  0.00           C  
ATOM   4808  CD1 ILE A 316     -15.493 -11.553  -0.644  1.00  0.00           C  
ATOM   4809  H   ILE A 316     -17.237 -13.916  -3.393  1.00  0.00           H  
ATOM   4810  HA  ILE A 316     -18.638 -14.264  -0.947  1.00  0.00           H  
ATOM   4811  HB  ILE A 316     -17.751 -11.714  -2.353  1.00  0.00           H  
ATOM   4812 HG12 ILE A 316     -16.471 -13.400  -0.147  1.00  0.00           H  
ATOM   4813 HG13 ILE A 316     -15.917 -13.283  -1.814  1.00  0.00           H  
ATOM   4814 HG21 ILE A 316     -18.614 -12.102   0.546  1.00  0.00           H  
ATOM   4815 HG22 ILE A 316     -17.974 -10.593  -0.164  1.00  0.00           H  
ATOM   4816 HG23 ILE A 316     -19.527 -11.209  -0.687  1.00  0.00           H  
ATOM   4817 HD11 ILE A 316     -15.520 -10.806  -1.437  1.00  0.00           H  
ATOM   4818 HD12 ILE A 316     -14.469 -11.908  -0.526  1.00  0.00           H  
ATOM   4819 HD13 ILE A 316     -15.814 -11.102   0.295  1.00  0.00           H  
ATOM   4820  N   THR A 317     -20.419 -12.819  -3.325  1.00  0.00           N  
ATOM   4821  CA  THR A 317     -21.775 -12.477  -3.775  1.00  0.00           C  
ATOM   4822  C   THR A 317     -22.691 -13.696  -3.698  1.00  0.00           C  
ATOM   4823  O   THR A 317     -23.732 -13.649  -3.039  1.00  0.00           O  
ATOM   4824  CB  THR A 317     -21.719 -11.929  -5.211  1.00  0.00           C  
ATOM   4825  CG2 THR A 317     -23.060 -11.433  -5.745  1.00  0.00           C  
ATOM   4826  OG1 THR A 317     -20.846 -10.823  -5.222  1.00  0.00           O  
ATOM   4827  H   THR A 317     -19.688 -12.772  -4.020  1.00  0.00           H  
ATOM   4828  HA  THR A 317     -22.186 -11.703  -3.127  1.00  0.00           H  
ATOM   4829  HB  THR A 317     -21.342 -12.696  -5.888  1.00  0.00           H  
ATOM   4830  HG1 THR A 317     -20.410 -10.776  -6.077  1.00  0.00           H  
ATOM   4831 HG21 THR A 317     -22.976 -11.263  -6.819  1.00  0.00           H  
ATOM   4832 HG22 THR A 317     -23.846 -12.166  -5.567  1.00  0.00           H  
ATOM   4833 HG23 THR A 317     -23.316 -10.487  -5.267  1.00  0.00           H  
ATOM   4834  N   ASP A 318     -22.279 -14.817  -4.294  1.00  0.00           N  
ATOM   4835  CA  ASP A 318     -23.057 -16.058  -4.291  1.00  0.00           C  
ATOM   4836  C   ASP A 318     -23.212 -16.624  -2.873  1.00  0.00           C  
ATOM   4837  O   ASP A 318     -24.293 -17.082  -2.495  1.00  0.00           O  
ATOM   4838  CB  ASP A 318     -22.400 -17.090  -5.221  1.00  0.00           C  
ATOM   4839  CG  ASP A 318     -22.509 -16.697  -6.700  1.00  0.00           C  
ATOM   4840  OD1 ASP A 318     -23.638 -16.379  -7.134  1.00  0.00           O  
ATOM   4841  OD2 ASP A 318     -21.492 -16.749  -7.431  1.00  0.00           O1-
ATOM   4842  H   ASP A 318     -21.412 -14.793  -4.812  1.00  0.00           H  
ATOM   4843  HA  ASP A 318     -24.057 -15.847  -4.668  1.00  0.00           H  
ATOM   4844  HB2 ASP A 318     -22.902 -18.048  -5.090  1.00  0.00           H  
ATOM   4845  HB3 ASP A 318     -21.356 -17.222  -4.936  1.00  0.00           H  
ATOM   4846  N   SER A 319     -22.163 -16.534  -2.052  1.00  0.00           N  
ATOM   4847  CA  SER A 319     -22.194 -16.972  -0.655  1.00  0.00           C  
ATOM   4848  C   SER A 319     -23.202 -16.175   0.173  1.00  0.00           C  
ATOM   4849  O   SER A 319     -23.991 -16.768   0.911  1.00  0.00           O  
ATOM   4850  CB  SER A 319     -20.806 -16.854  -0.024  1.00  0.00           C  
ATOM   4851  OG  SER A 319     -19.895 -17.714  -0.678  1.00  0.00           O  
ATOM   4852  H   SER A 319     -21.307 -16.149  -2.425  1.00  0.00           H  
ATOM   4853  HA  SER A 319     -22.496 -18.019  -0.625  1.00  0.00           H  
ATOM   4854  HB2 SER A 319     -20.873 -17.132   1.028  1.00  0.00           H  
ATOM   4855  HB3 SER A 319     -20.450 -15.826  -0.091  1.00  0.00           H  
ATOM   4856  HG  SER A 319     -19.617 -17.256  -1.474  1.00  0.00           H  
ATOM   4857  N   LEU A 320     -23.225 -14.845   0.036  1.00  0.00           N  
ATOM   4858  CA  LEU A 320     -24.185 -13.979   0.728  1.00  0.00           C  
ATOM   4859  C   LEU A 320     -25.626 -14.298   0.310  1.00  0.00           C  
ATOM   4860  O   LEU A 320     -26.486 -14.482   1.174  1.00  0.00           O  
ATOM   4861  CB  LEU A 320     -23.851 -12.506   0.439  1.00  0.00           C  
ATOM   4862  CG  LEU A 320     -22.561 -11.994   1.105  1.00  0.00           C  
ATOM   4863  CD1 LEU A 320     -22.212 -10.633   0.506  1.00  0.00           C  
ATOM   4864  CD2 LEU A 320     -22.708 -11.840   2.621  1.00  0.00           C  
ATOM   4865  H   LEU A 320     -22.573 -14.418  -0.606  1.00  0.00           H  
ATOM   4866  HA  LEU A 320     -24.122 -14.160   1.801  1.00  0.00           H  
ATOM   4867  HB2 LEU A 320     -23.765 -12.380  -0.640  1.00  0.00           H  
ATOM   4868  HB3 LEU A 320     -24.680 -11.882   0.774  1.00  0.00           H  
ATOM   4869  HG  LEU A 320     -21.735 -12.683   0.927  1.00  0.00           H  
ATOM   4870 HD11 LEU A 320     -23.040  -9.941   0.659  1.00  0.00           H  
ATOM   4871 HD12 LEU A 320     -21.306 -10.237   0.966  1.00  0.00           H  
ATOM   4872 HD13 LEU A 320     -22.037 -10.743  -0.564  1.00  0.00           H  
ATOM   4873 HD21 LEU A 320     -23.514 -11.142   2.846  1.00  0.00           H  
ATOM   4874 HD22 LEU A 320     -22.927 -12.805   3.078  1.00  0.00           H  
ATOM   4875 HD23 LEU A 320     -21.775 -11.462   3.039  1.00  0.00           H  
ATOM   4876  N   ILE A 321     -25.878 -14.441  -0.995  1.00  0.00           N  
ATOM   4877  CA  ILE A 321     -27.197 -14.800  -1.537  1.00  0.00           C  
ATOM   4878  C   ILE A 321     -27.652 -16.169  -1.013  1.00  0.00           C  
ATOM   4879  O   ILE A 321     -28.813 -16.347  -0.637  1.00  0.00           O  
ATOM   4880  CB  ILE A 321     -27.149 -14.770  -3.086  1.00  0.00           C  
ATOM   4881  CG1 ILE A 321     -27.006 -13.315  -3.589  1.00  0.00           C  
ATOM   4882  CG2 ILE A 321     -28.401 -15.425  -3.707  1.00  0.00           C  
ATOM   4883  CD1 ILE A 321     -26.664 -13.208  -5.081  1.00  0.00           C  
ATOM   4884  H   ILE A 321     -25.123 -14.274  -1.644  1.00  0.00           H  
ATOM   4885  HA  ILE A 321     -27.928 -14.065  -1.200  1.00  0.00           H  
ATOM   4886  HB  ILE A 321     -26.278 -15.337  -3.412  1.00  0.00           H  
ATOM   4887 HG12 ILE A 321     -26.211 -12.814  -3.038  1.00  0.00           H  
ATOM   4888 HG13 ILE A 321     -27.929 -12.768  -3.396  1.00  0.00           H  
ATOM   4889 HG21 ILE A 321     -28.434 -16.482  -3.441  1.00  0.00           H  
ATOM   4890 HG22 ILE A 321     -28.355 -15.358  -4.794  1.00  0.00           H  
ATOM   4891 HG23 ILE A 321     -29.295 -14.912  -3.350  1.00  0.00           H  
ATOM   4892 HD11 ILE A 321     -26.441 -12.168  -5.320  1.00  0.00           H  
ATOM   4893 HD12 ILE A 321     -27.504 -13.527  -5.697  1.00  0.00           H  
ATOM   4894 HD13 ILE A 321     -25.788 -13.817  -5.307  1.00  0.00           H  
ATOM   4895  N   ASP A 322     -26.764 -17.163  -0.985  1.00  0.00           N  
ATOM   4896  CA  ASP A 322     -27.137 -18.520  -0.592  1.00  0.00           C  
ATOM   4897  C   ASP A 322     -27.350 -18.648   0.927  1.00  0.00           C  
ATOM   4898  O   ASP A 322     -28.276 -19.342   1.366  1.00  0.00           O  
ATOM   4899  CB  ASP A 322     -26.125 -19.530  -1.167  1.00  0.00           C  
ATOM   4900  CG  ASP A 322     -26.764 -20.888  -1.467  1.00  0.00           C  
ATOM   4901  OD1 ASP A 322     -27.944 -20.923  -1.901  1.00  0.00           O  
ATOM   4902  OD2 ASP A 322     -26.163 -21.946  -1.187  1.00  0.00           O1-
ATOM   4903  H   ASP A 322     -25.834 -16.998  -1.343  1.00  0.00           H  
ATOM   4904  HA  ASP A 322     -28.105 -18.716  -1.054  1.00  0.00           H  
ATOM   4905  HB2 ASP A 322     -25.744 -19.156  -2.117  1.00  0.00           H  
ATOM   4906  HB3 ASP A 322     -25.286 -19.642  -0.480  1.00  0.00           H  
ATOM   4907  N   ILE A 323     -26.573 -17.919   1.737  1.00  0.00           N  
ATOM   4908  CA  ILE A 323     -26.820 -17.782   3.181  1.00  0.00           C  
ATOM   4909  C   ILE A 323     -28.154 -17.074   3.425  1.00  0.00           C  
ATOM   4910  O   ILE A 323     -28.925 -17.537   4.265  1.00  0.00           O  
ATOM   4911  CB  ILE A 323     -25.658 -17.047   3.887  1.00  0.00           C  
ATOM   4912  CG1 ILE A 323     -24.375 -17.904   3.850  1.00  0.00           C  
ATOM   4913  CG2 ILE A 323     -25.983 -16.743   5.365  1.00  0.00           C  
ATOM   4914  CD1 ILE A 323     -23.108 -17.116   4.200  1.00  0.00           C  
ATOM   4915  H   ILE A 323     -25.827 -17.379   1.323  1.00  0.00           H  
ATOM   4916  HA  ILE A 323     -26.902 -18.779   3.616  1.00  0.00           H  
ATOM   4917  HB  ILE A 323     -25.479 -16.106   3.366  1.00  0.00           H  
ATOM   4918 HG12 ILE A 323     -24.473 -18.751   4.530  1.00  0.00           H  
ATOM   4919 HG13 ILE A 323     -24.240 -18.313   2.848  1.00  0.00           H  
ATOM   4920 HG21 ILE A 323     -26.906 -16.172   5.465  1.00  0.00           H  
ATOM   4921 HG22 ILE A 323     -26.084 -17.673   5.925  1.00  0.00           H  
ATOM   4922 HG23 ILE A 323     -25.184 -16.143   5.799  1.00  0.00           H  
ATOM   4923 HD11 ILE A 323     -22.238 -17.750   4.027  1.00  0.00           H  
ATOM   4924 HD12 ILE A 323     -23.115 -16.814   5.247  1.00  0.00           H  
ATOM   4925 HD13 ILE A 323     -23.032 -16.236   3.562  1.00  0.00           H  
ATOM   4926  N   LEU A 324     -28.469 -16.005   2.683  1.00  0.00           N  
ATOM   4927  CA  LEU A 324     -29.725 -15.263   2.838  1.00  0.00           C  
ATOM   4928  C   LEU A 324     -30.962 -16.150   2.628  1.00  0.00           C  
ATOM   4929  O   LEU A 324     -31.952 -16.005   3.336  1.00  0.00           O  
ATOM   4930  CB  LEU A 324     -29.725 -14.065   1.871  1.00  0.00           C  
ATOM   4931  CG  LEU A 324     -30.964 -13.159   1.973  1.00  0.00           C  
ATOM   4932  CD1 LEU A 324     -31.146 -12.596   3.383  1.00  0.00           C  
ATOM   4933  CD2 LEU A 324     -30.837 -11.992   0.997  1.00  0.00           C  
ATOM   4934  H   LEU A 324     -27.791 -15.653   2.023  1.00  0.00           H  
ATOM   4935  HA  LEU A 324     -29.761 -14.893   3.863  1.00  0.00           H  
ATOM   4936  HB2 LEU A 324     -28.840 -13.457   2.064  1.00  0.00           H  
ATOM   4937  HB3 LEU A 324     -29.656 -14.431   0.847  1.00  0.00           H  
ATOM   4938  HG  LEU A 324     -31.853 -13.731   1.705  1.00  0.00           H
[truncated: 285,489 more chars]
